# Supplementary material for: Referrals for physical therapy for osteoarthritis during the COVID-19 pandemic: A retrospective analysis
Source: PLoS One. 2021 Nov 5;16(11):e0259679. doi: 10.1371/journal.pone.0259679 (PMC8570525; doi:10.1371/journal.pone.0259679)
Supplement: S2 File — Excel file with PT referrals (de-identified and used for analysis). (XLSX) [file pone.0259679.s002.xlsx]

## Sheet: OA
Code	Description
M13.131	Monoarthritis, not elsewhere classified, right wrist	'M13.131',
M13.14	Monoarthritis, not elsewhere classified, hand	'M13.14',
M13.80	Other specified arthritis, unspecified site	'M13.80',
M13.81	Other specified arthritis, shoulder	'M13.81',
M13.819	Other specified arthritis, unspecified shoulder	'M13.819',
M13.832	Other specified arthritis, left wrist	'M13.832',
M13.842	Other specified arthritis, left hand	'M13.842',
M16.50	Unilateral post-traumatic osteoarthritis, unspecified hip	'M16.50',
M17.9	Osteoarthritis of knee, unspecified	'M17.9',
M18.0	Bilateral primary osteoarthritis of first carpometacarpal joints	'M18.0',
M18.3	Unilateral post-traumatic osteoarthritis of first carpometacarpal joint	'M18.3',
M18.9	Osteoarthritis of first carpometacarpal joint, unspecified	'M18.9',
M19	Other and unspecified osteoarthritis	'M19',
M19.04	Primary osteoarthritis, hand	'M19.04',
M19.079	Primary osteoarthritis, unspecified ankle and foot	'M19.079',
M19.12	Post-traumatic osteoarthritis, elbow	'M19.12',
M19.121	Post-traumatic osteoarthritis, right elbow	'M19.121',
M19.139	Post-traumatic osteoarthritis, unspecified wrist	'M19.139',
M19.179	Post-traumatic osteoarthritis, unspecified ankle and foot	'M19.179',
M19.212	Secondary osteoarthritis, left shoulder	'M19.212',
M19.241	Secondary osteoarthritis, right hand	'M19.241',
M19.279	Secondary osteoarthritis, unspecified ankle and foot	'M19.279',
M19.92	Post-traumatic osteoarthritis, unspecified site	'M19.92',
M13.111	Monoarthritis, not elsewhere classified, right shoulder	'M13.111',
M13.129	Monoarthritis, not elsewhere classified, unspecified elbow	'M13.129',
M13.132	Monoarthritis, not elsewhere classified, left wrist	'M13.132',
M13.84	Other specified arthritis, hand	'M13.84',
M13.85	Other specified arthritis, hip	'M13.85',
M15.3	Secondary multiple arthritis	'M15.3',
M15.9	Polyosteoarthritis, unspecified	'M15.9',
M13.112	Monoarthritis, not elsewhere classified, left shoulder	'M13.112',
M13.12	Monoarthritis, not elsewhere classified, elbow	'M13.12',
M13.13	Monoarthritis, not elsewhere classified, wrist	'M13.13',
M13.142	Monoarthritis, not elsewhere classified, left hand	'M13.142',
M13.17	Monoarthritis, not elsewhere classified, ankle and foot	'M13.17',
M13.172	Monoarthritis, not elsewhere classified, left ankle and foot	'M13.172',
M13.811	Other specified arthritis, right shoulder	'M13.811',
M13.829	Other specified arthritis, unspecified elbow	'M13.829',
M13.88	Other specified arthritis, other site	'M13.88',
M15	Polyosteoarthritis	'M15',
M16.30	Unilateral osteoarthritis resulting from hip dysplasia, unspecified hip	'M16.30',
M17.0	Bilateral primary osteoarthritis of knee	'M17.0',
M17.32	Unilateral post-traumatic osteoarthritis, left knee	'M17.32',
M18.1	Unilateral primary osteoarthritis of first carpometacarpal joint	'M18.1',
M18.31	Unilateral post-traumatic osteoarthritis of first carpometacarpal joint, right hand	'M18.31',
M19.031	Primary osteoarthritis, right wrist	'M19.031',
M19.039	Primary osteoarthritis, unspecified wrist	'M19.039',
M19.071	Primary osteoarthritis, right ankle and foot	'M19.071',
M19.11	Post-traumatic osteoarthritis, shoulder	'M19.11',
M19.221	Secondary osteoarthritis, right elbow	'M19.221',
M19.232	Secondary osteoarthritis, left wrist	'M19.232',
M19.242	Secondary osteoarthritis, left hand	'M19.242',
M77.20	Periarthritis, unspecified wrist	'M77.20',
M13	Other arthritis	'M13',
M13.1	Monoarthritis, not elsewhere classified	'M13.1',
M13.11	Monoarthritis, not elsewhere classified, shoulder	'M13.11',
M13.141	Monoarthritis, not elsewhere classified, right hand	'M13.141',
M13.151	Monoarthritis, not elsewhere classified, right hip	'M13.151',
M13.152	Monoarthritis, not elsewhere classified, left hip	'M13.152',
M13.161	Monoarthritis, not elsewhere classified, right knee	'M13.161',
M13.812	Other specified arthritis, left shoulder	'M13.812',
M15.4	Erosive (osteo)arthritis	'M15.4',
M16.0	Bilateral primary osteoarthritis of hip	'M16.0',
M16.12	Unilateral primary osteoarthritis, left hip	'M16.12',
M16.32	Unilateral osteoarthritis resulting from hip dysplasia, left hip	'M16.32',
M16.7	Other unilateral secondary osteoarthritis of hip	'M16.7',
M17.12	Unilateral primary osteoarthritis, left knee	'M17.12',
M17.4	Other bilateral secondary osteoarthritis of knee	'M17.4',
M18.4	Other bilateral secondary osteoarthritis of first carpometacarpal joints	'M18.4',
M19.0	Primary osteoarthritis of other joints	'M19.0',
M19.129	Post-traumatic osteoarthritis, unspecified elbow	'M19.129',
M19.142	Post-traumatic osteoarthritis, left hand	'M19.142',
M19.149	Post-traumatic osteoarthritis, unspecified hand	'M19.149',
M26.649	Arthritis of unspecified temporomandibular joint	'M26.649',
M16.11	Unilateral primary osteoarthritis, right hip	'M16.11',
M16.3	Unilateral osteoarthritis resulting from hip dysplasia	'M16.3',
M16.31	Unilateral osteoarthritis resulting from hip dysplasia, right hip	'M16.31',
M16.51	Unilateral post-traumatic osteoarthritis, right hip	'M16.51',
M16.6	Other bilateral secondary osteoarthritis of hip	'M16.6',
M17.31	Unilateral post-traumatic osteoarthritis, right knee	'M17.31',
M18.11	Unilateral primary osteoarthritis of first carpometacarpal joint, right hand	'M18.11',
M19.01	Primary osteoarthritis, shoulder	'M19.01',
M19.021	Primary osteoarthritis, right elbow	'M19.021',
M19.049	Primary osteoarthritis, unspecified hand	'M19.049',
M19.112	Post-traumatic osteoarthritis, left shoulder	'M19.112',
M19.141	Post-traumatic osteoarthritis, right hand	'M19.141',
M19.219	Secondary osteoarthritis, unspecified shoulder	'M19.219',
M19.222	Secondary osteoarthritis, left elbow	'M19.222',
M19.239	Secondary osteoarthritis, unspecified wrist	'M19.239',
M19.272	Secondary osteoarthritis, left ankle and foot	'M19.272',
M19.93	Secondary osteoarthritis, unspecified site	'M19.93',
M26.641	Arthritis of right temporomandibular joint	'M26.641',
M26.642	Arthritis of left temporomandibular joint	'M26.642',
M77.21	Periarthritis, right wrist	'M77.21',
M13.121	Monoarthritis, not elsewhere classified, right elbow	'M13.121',
M13.159	Monoarthritis, not elsewhere classified, unspecified hip	'M13.159',
M13.169	Monoarthritis, not elsewhere classified, unspecified knee	'M13.169',
M13.8	Other specified arthritis	'M13.8',
M13.82	Other specified arthritis, elbow	'M13.82',
M13.852	Other specified arthritis, left hip	'M13.852',
M13.859	Other specified arthritis, unspecified hip	'M13.859',
M13.862	Other specified arthritis, left knee	'M13.862',
M13.87	Other specified arthritis, ankle and foot	'M13.87',
M16.2	Bilateral osteoarthritis resulting from hip dysplasia	'M16.2',
M17.1	Unilateral primary osteoarthritis of knee	'M17.1',
M18.10	Unilateral primary osteoarthritis of first carpometacarpal joint, unspecified hand	'M18.10',
M18.32	Unilateral post-traumatic osteoarthritis of first carpometacarpal joint, left hand	'M18.32',
M18.50	Other unilateral secondary osteoarthritis of first carpometacarpal joint, unspecified hand	'M18.50',
M19.032	Primary osteoarthritis, left wrist	'M19.032',
M19.22	Secondary osteoarthritis, elbow	'M19.22',
M19.231	Secondary osteoarthritis, right wrist	'M19.231',
M19.29	Secondary osteoarthritis, other specified site	'M19.29',
M19.91	Primary osteoarthritis, unspecified site	'M19.91',
M08.81	Other juvenile arthritis, shoulder	'M08.81',
M13.149	Monoarthritis, not elsewhere classified, unspecified hand	'M13.149',
M13.162	Monoarthritis, not elsewhere classified, left knee	'M13.162',
M13.171	Monoarthritis, not elsewhere classified, right ankle and foot	'M13.171',
M13.83	Other specified arthritis, wrist	'M13.83',
M13.831	Other specified arthritis, right wrist	'M13.831',
M13.839	Other specified arthritis, unspecified wrist	'M13.839',
M13.879	Other specified arthritis, unspecified ankle and foot	'M13.879',
M15.0	Primary generalized (osteo)arthritis	'M15.0',
M16.52	Unilateral post-traumatic osteoarthritis, left hip	'M16.52',
M16.9	Osteoarthritis of hip, unspecified	'M16.9',
M17.10	Unilateral primary osteoarthritis, unspecified knee	'M17.10',
M17.11	Unilateral primary osteoarthritis, right knee	'M17.11',
M17.2	Bilateral post-traumatic osteoarthritis of knee	'M17.2',
M17.3	Unilateral post-traumatic osteoarthritis of knee	'M17.3',
M17.5	Other unilateral secondary osteoarthritis of knee	'M17.5',
M18.12	Unilateral primary osteoarthritis of first carpometacarpal joint, left hand	'M18.12',
M18.5	Other unilateral secondary osteoarthritis of first carpometacarpal joint	'M18.5',
M18.52	Other unilateral secondary osteoarthritis of first carpometacarpal joint, left hand	'M18.52',
M19.019	Primary osteoarthritis, unspecified shoulder	'M19.019',
M19.02	Primary osteoarthritis, elbow	'M19.02',
M19.07	Primary osteoarthritis ankle and foot	'M19.07',
M19.13	Post-traumatic osteoarthritis, wrist	'M19.13',
M19.132	Post-traumatic osteoarthritis, left wrist	'M19.132',
M19.21	Secondary osteoarthritis, shoulder	'M19.21',
M19.211	Secondary osteoarthritis, right shoulder	'M19.211',
M19.90	Unspecified osteoarthritis, unspecified site	'M19.90',
M08.80	Other juvenile arthritis, unspecified site	'M08.80',
M08.812	Other juvenile arthritis, left shoulder	'M08.812',
M08.832	Other juvenile arthritis, left wrist	'M08.832',
M08.862	Other juvenile arthritis, left knee	'M08.862',
M08.89	Other juvenile arthritis, multiple sites	'M08.89',
M08.952	Juvenile arthritis, unspecified, left hip	'M08.952',
M08.969	Juvenile arthritis, unspecified, unspecified knee	'M08.969',
M13.10	Monoarthritis, not elsewhere classified, unspecified site	'M13.10',
M13.179	Monoarthritis, not elsewhere classified, unspecified ankle and foot	'M13.179',
M13.821	Other specified arthritis, right elbow	'M13.821',
M13.822	Other specified arthritis, left elbow	'M13.822',
M13.841	Other specified arthritis, right hand	'M13.841',
M13.86	Other specified arthritis, knee	'M13.86',
M13.861	Other specified arthritis, right knee	'M13.861',
M13.869	Other specified arthritis, unspecified knee	'M13.869',
M13.872	Other specified arthritis, left ankle and foot	'M13.872',
M15.8	Other polyosteoarthritis	'M15.8',
M16.1	Unilateral primary osteoarthritis of hip	'M16.1',
M16.10	Unilateral primary osteoarthritis, unspecified hip	'M16.10',
M16.5	Unilateral post-traumatic osteoarthritis of hip	'M16.5',
M17.30	Unilateral post-traumatic osteoarthritis, unspecified knee	'M17.30',
M18.2	Bilateral post-traumatic osteoarthritis of first carpometacarpal joints	'M18.2',
M18.30	Unilateral post-traumatic osteoarthritis of first carpometacarpal joint, unspecified hand	'M18.30',
M18.51	Other unilateral secondary osteoarthritis of first carpometacarpal joint, right hand	'M18.51',
M19.011	Primary osteoarthritis, right shoulder	'M19.011',
M19.012	Primary osteoarthritis, left shoulder	'M19.012',
M19.029	Primary osteoarthritis, unspecified elbow	'M19.029',
M19.041	Primary osteoarthritis, right hand	'M19.041',
M19.1	Post-traumatic osteoarthritis of other joints	'M19.1',
M19.111	Post-traumatic osteoarthritis, right shoulder	'M19.111',
M19.171	Post-traumatic osteoarthritis, right ankle and foot	'M19.171',
M19.172	Post-traumatic osteoarthritis, left ankle and foot	'M19.172',
M19.19	Post-traumatic osteoarthritis, other specified site	'M19.19',
M19.24	Secondary osteoarthritis, hand	'M19.24',
M19.249	Secondary osteoarthritis, unspecified hand	'M19.249',
M19.27	Secondary osteoarthritis, ankle and foot	'M19.27',
M13.119	Monoarthritis, not elsewhere classified, unspecified shoulder	'M13.119',
M13.122	Monoarthritis, not elsewhere classified, left elbow	'M13.122',
M13.139	Monoarthritis, not elsewhere classified, unspecified wrist	'M13.139',
M13.15	Monoarthritis, not elsewhere classified, hip	'M13.15',
M13.16	Monoarthritis, not elsewhere classified, knee	'M13.16',
M13.849	Other specified arthritis, unspecified hand	'M13.849',
M13.851	Other specified arthritis, right hip	'M13.851',
M13.871	Other specified arthritis, right ankle and foot	'M13.871',
M13.89	Other specified arthritis, multiple sites	'M13.89',
M16	Osteoarthritis of hip	'M16',
M16.4	Bilateral post-traumatic osteoarthritis of hip	'M16.4',
M17	Osteoarthritis of knee	'M17',
M18	Osteoarthritis of first carpometacarpal joint	'M18',
M19.022	Primary osteoarthritis, left elbow	'M19.022',
M19.03	Primary osteoarthritis, wrist	'M19.03',
M19.042	Primary osteoarthritis, left hand	'M19.042',
M19.072	Primary osteoarthritis, left ankle and foot	'M19.072',
M19.09	Primary osteoarthritis, other specified site	'M19.09',
M19.119	Post-traumatic osteoarthritis, unspecified shoulder	'M19.119',
M19.122	Post-traumatic osteoarthritis, left elbow	'M19.122',
M19.131	Post-traumatic osteoarthritis, right wrist	'M19.131',
M19.14	Post-traumatic osteoarthritis, hand	'M19.14',
M19.17	Post-traumatic osteoarthritis, ankle and foot	'M19.17',
M19.2	Secondary osteoarthritis of other joints	'M19.2',
M19.229	Secondary osteoarthritis, unspecified elbow	'M19.229',
M19.23	Secondary osteoarthritis, wrist	'M19.23',
M19.271	Secondary osteoarthritis, right ankle and foot	'M19.271',
M19.9	Osteoarthritis, unspecified site	'M19.9',
M26.643	Arthritis of bilateral temporomandibular joint	'M26.643',
Z82.61	Family history of arthritis	'Z82.61',

## Sheet: Data
PayorFinancialClass	CoverageType	CreationDate	ReferredByDepartment	DiagnosisCode	ArthritisType	ReferredToDepartment	Type	InlcusionFilter	Class	Priority	NetworkLevel	FirstReasonForReferral	AuthorizedReason	DeniedReason	Status	StatusReason	Accepted	Rejected	Redirected	GeneratedByOrder	InAnyWorkqueue	IsInternal	IsComplete	IsLoopClosed	Creation Month	CreationDate (Year)	CreationDate (Quarter)	CreationDate (Month Index)	CreationDate (Month)
MEDICAREFFS	Indemnity	2019-06-07	ORTHO CLINIC ACC	M17.11	OA	*Unspecified	PT/OT/ST	Include	Outgoing	Routine	IN NETWORK	Care and Tx Recommendations	*Unspecified	*Unspecified	Closed	Expired-Auto Closed	0	0	0	1	1	0	0	0	June	2019	Qtr2	6	Jun
MEDICAREFFS	Indemnity	2018-07-18	ORTHO CLINIC ACC	M06.022	IAA	*Unspecified	PT/OT/ST	Include	Outgoing	Routine	*Unspecified	Care and Tx Recommendations	*Unspecified	*Unspecified	Closed	Expired-Auto Closed	0	0	0	1	0	0	0	0	July	2018	Qtr3	7	Jul
MEDICAREFFS	Indemnity	2018-08-29	ORTHO CLINIC ACC	M06.022	IAA	*Unspecified	PT/OT/ST	Include	Outgoing	Routine	*Unspecified	Care and Tx Recommendations	*Unspecified	*Unspecified	Closed	Expired-Auto Closed	0	0	0	1	0	0	0	0	August	2018	Qtr3	8	Aug
MEDICAREFFS	Indemnity	2019-10-02	ORTHO CLINIC ACC	M06.9	IAA	*Unspecified	PT/OT/ST	Include	Outgoing	Routine	IN NETWORK	Care and Tx Recommendations	*Unspecified	*Unspecified	Closed	Expired-Auto Closed	0	0	0	1	0	0	0	0	October	2019	Qtr4	10	Oct
MEDICAREFFS	Indemnity	2018-08-08	ORTHO CLINIC ACC	M06.9	IAA	*Unspecified	PT/OT/ST	Include	Outgoing	Routine	*Unspecified	Care and Tx Recommendations	*Unspecified	*Unspecified	Closed	Expired-Auto Closed	0	0	0	1	0	0	0	0	August	2018	Qtr3	8	Aug
MEDICAREFFS	Indemnity	2019-11-20	ORTHO CLINIC ACC	M06.09	IAA	*Unspecified	PT/OT/ST	Include	Outgoing	Routine	IN NETWORK	Care and Tx Recommendations	*Unspecified	*Unspecified	Closed	Expired-Auto Closed	0	0	0	1	0	0	0	0	November	2019	Qtr4	11	Nov
MEDICAREFFS	Indemnity	2019-08-08	ORTHO CLINIC ACC	M19.032	OA	*Unspecified	PT/OT/ST	Include	Outgoing	Routine	IN NETWORK	Care and Tx Recommendations	*Unspecified	*Unspecified	Closed	Expired-Auto Closed	0	0	0	1	0	0	1	0	August	2019	Qtr3	8	Aug
MEDICAREFFS	Indemnity	2018-08-27	ORTHO CLINIC ACC	M19.042	OA	*Unspecified	PT/OT/ST	Include	Outgoing	Routine	*Unspecified	Care and Tx Recommendations	*Unspecified	*Unspecified	Closed	Expired-Auto Closed	0	0	0	1	0	0	1	0	August	2018	Qtr3	8	Aug
MEDICAREFFS	Indemnity	2018-08-27	ORTHO CLINIC ACC	M19.041	OA	*Unspecified	PT/OT/ST	Include	Outgoing	Routine	*Unspecified	Care and Tx Recommendations	*Unspecified	*Unspecified	Closed	Expired-Auto Closed	0	0	0	1	0	0	1	0	August	2018	Qtr3	8	Aug
MEDICAREFFS	Indemnity	2018-06-08	ORTHO CLINIC ACC	M16.11	OA	*Unspecified	PT/OT/ST	Include	Outgoing	Routine	*Unspecified	Care and Tx Recommendations	*Unspecified	*Unspecified	Closed	Expired-Auto Closed	0	0	0	1	0	0	1	0	June	2018	Qtr2	6	Jun
MEDICAREFFS	Indemnity	2019-11-01	ORTHO CLINIC ACC	M16.11	OA	*Unspecified	PT/OT/ST	Include	Outgoing	Routine	IN NETWORK	Care and Tx Recommendations	*Unspecified	*Unspecified	Closed	Expired-Auto Closed	0	0	0	1	0	0	1	0	November	2019	Qtr4	11	Nov
MEDICAREFFS	Indemnity	2019-03-11	ORTHO CLINIC ACC	M18.12	OA	*Unspecified	PT/OT/ST	Include	Outgoing	Routine	IN NETWORK	Care and Tx Recommendations	*Unspecified	*Unspecified	Closed	Expired-Auto Closed	0	0	0	1	0	0	1	0	March	2019	Qtr1	3	Mar
MEDICAREFFS	Indemnity	2018-02-09	ORTHO CLINIC ACC	M17.0	OA	*Unspecified	PT/OT/ST	Include	Outgoing	Routine	*Unspecified	Care and Tx Recommendations	*Unspecified	*Unspecified	Closed	Expired-Auto Closed	0	0	0	1	0	0	0	0	February	2018	Qtr1	2	Feb
MEDICAREFFS	Indemnity	2018-05-14	ORTHO CLINIC ACC	M18.32	OA	*Unspecified	PT/OT/ST	Include	Outgoing	Routine	*Unspecified	Care and Tx Recommendations	*Unspecified	*Unspecified	Closed	Expired-Auto Closed	0	0	0	1	0	0	0	0	May	2018	Qtr2	5	May
MEDICAREFFS	Indemnity	2019-11-18	ORTHO CLINIC ACC	M19.019	OA	*Unspecified	PT/OT/ST	Include	Outgoing	Routine	IN NETWORK	Care and Tx Recommendations	*Unspecified	*Unspecified	Closed	Expired-Auto Closed	0	0	0	1	0	0	0	0	November	2019	Qtr4	11	Nov
MEDICAREFFS	Indemnity	2019-06-19	ORTHO CLINIC ACC	M17.12	OA	*Unspecified	PT/OT/ST	Include	Outgoing	Routine	IN NETWORK	Care and Tx Recommendations	*Unspecified	*Unspecified	Closed	Expired-Auto Closed	0	0	0	1	0	0	0	0	June	2019	Qtr2	6	Jun
MEDICAREFFS	Indemnity	2018-07-27	ORTHO CLINIC ACC	M17.11	OA	*Unspecified	PT/OT/ST	Include	Outgoing	Routine	*Unspecified	Care and Tx Recommendations	*Unspecified	*Unspecified	Closed	Expired-Auto Closed	0	0	0	1	0	0	0	0	July	2018	Qtr3	7	Jul
MEDICAREFFS	Indemnity	2018-10-31	ORTHO CLINIC ACC	M16.11	OA	*Unspecified	PT/OT/ST	Include	Outgoing	Routine	IN NETWORK	Care and Tx Recommendations	*Unspecified	*Unspecified	Closed	Expired-Auto Closed	0	0	0	1	0	0	0	0	October	2018	Qtr4	10	Oct
MEDICAREFFS	Indemnity	2019-08-08	ORTHO CLINIC ACC	M16.0	OA	*Unspecified	PT/OT/ST	Include	Outgoing	Routine	IN NETWORK	Care and Tx Recommendations	*Unspecified	*Unspecified	Closed	Expired-Auto Closed	0	0	0	1	0	0	0	0	August	2019	Qtr3	8	Aug
MEDICAREFFS	Indemnity	2019-11-13	ORTHO CLINIC ACC	M17.11	OA	*Unspecified	PT/OT/ST	Include	Outgoing	Routine	IN NETWORK	Care and Tx Recommendations	*Unspecified	*Unspecified	Closed	Expired-Auto Closed	0	0	0	1	0	0	0	0	November	2019	Qtr4	11	Nov
MEDICAREFFS	Indemnity	2019-07-30	ORTHO CLINIC ACC	M19.049	OA	*Unspecified	PT/OT/ST	Include	Outgoing	Routine	IN NETWORK	Care and Tx Recommendations	*Unspecified	*Unspecified	Closed	Expired-Auto Closed	0	0	0	1	0	0	0	0	July	2019	Qtr3	7	Jul
MEDICAREFFS	Indemnity	2018-08-13	ORTHO CLINIC ACC	M19.011	OA	*Unspecified	PT/OT/ST	Include	Outgoing	Routine	*Unspecified	Care and Tx Recommendations	*Unspecified	*Unspecified	Closed	Expired-Auto Closed	0	0	0	1	0	0	0	0	August	2018	Qtr3	8	Aug
MEDICAREFFS	Indemnity	2018-07-30	ORTHO CLINIC ACC	M18.0	OA	*Unspecified	PT/OT/ST	Include	Outgoing	Routine	*Unspecified	Care and Tx Recommendations	*Unspecified	*Unspecified	Closed	Expired-Auto Closed	0	0	0	1	0	0	0	0	July	2018	Qtr3	7	Jul
MEDICAREFFS	Indemnity	2019-01-31	ORTHO CLINIC ACC	M18.0	OA	*Unspecified	PT/OT/ST	Include	Outgoing	Routine	IN NETWORK	Care and Tx Recommendations	*Unspecified	*Unspecified	Closed	Expired-Auto Closed	0	0	0	1	0	0	0	0	January	2019	Qtr1	1	Jan
MEDICAREFFS	Indemnity	2018-06-20	ORTHO CLINIC ACC	M17.31	OA	*Unspecified	PT/OT/ST	Include	Outgoing	Routine	*Unspecified	Care and Tx Recommendations	*Unspecified	*Unspecified	Closed	Expired-Auto Closed	0	0	0	1	0	0	0	0	June	2018	Qtr2	6	Jun
MEDICAREFFS	Indemnity	2018-12-21	ORTHO CLINIC ACC	M17.12	OA	*Unspecified	PT/OT/ST	Include	Outgoing	Routine	IN NETWORK	Care and Tx Recommendations	*Unspecified	*Unspecified	Closed	Expired-Auto Closed	0	0	0	1	0	0	0	0	December	2018	Qtr4	12	Dec
MEDICAREFFS	Indemnity	2018-01-22	ORTHO CLINIC ACC	M17.0	OA	*Unspecified	PT/OT/ST	Include	Outgoing	Routine	*Unspecified	Care and Tx Recommendations	*Unspecified	*Unspecified	Closed	Expired-Auto Closed	0	0	0	1	0	0	0	0	January	2018	Qtr1	1	Jan
MEDICAREFFS	Indemnity	2018-02-12	ORTHO CLINIC ACC	M17.11	OA	*Unspecified	PT/OT/ST	Include	Outgoing	Routine	*Unspecified	Care and Tx Recommendations	*Unspecified	*Unspecified	Closed	Expired-Auto Closed	0	0	0	1	0	0	0	0	February	2018	Qtr1	2	Feb
MEDICAREFFS	Indemnity	2019-10-28	ORTHO CLINIC ACC	M18.12	OA	*Unspecified	PT/OT/ST	Include	Outgoing	Routine	IN NETWORK	Care and Tx Recommendations	*Unspecified	*Unspecified	Closed	Expired-Auto Closed	0	0	0	1	0	0	0	0	October	2019	Qtr4	10	Oct
MEDICAREFFS	Indemnity	2019-03-08	ORTHO CLINIC ACC	M17.12	OA	*Unspecified	PT/OT/ST	Include	Outgoing	Routine	IN NETWORK	Care and Tx Recommendations	*Unspecified	*Unspecified	Closed	Expired-Auto Closed	0	0	0	1	0	0	0	0	March	2019	Qtr1	3	Mar
MEDICAREFFS	Indemnity	2019-10-24	ORTHO CLINIC ACC	M17.11	OA	*Unspecified	PT/OT/ST	Include	Outgoing	Routine	IN NETWORK	Care and Tx Recommendations	*Unspecified	*Unspecified	Closed	Expired-Auto Closed	0	0	0	1	0	0	0	0	October	2019	Qtr4	10	Oct
MEDICAREFFS	Indemnity	2019-08-19	ORTHO CLINIC ACC	M19.011	OA	*Unspecified	PT/OT/ST	Include	Outgoing	Routine	IN NETWORK	Care and Tx Recommendations	*Unspecified	*Unspecified	Closed	Expired-Auto Closed	0	0	0	1	0	0	0	0	August	2019	Qtr3	8	Aug
MEDICAREFFS	Indemnity	2018-07-23	ORTHO CLINIC ACC	M16.12	OA	*Unspecified	PT/OT/ST	Include	Outgoing	Routine	*Unspecified	Care and Tx Recommendations	*Unspecified	*Unspecified	Closed	Expired-Auto Closed	0	0	0	1	0	0	0	0	July	2018	Qtr3	7	Jul
MEDICAREFFS	Indemnity	2019-05-20	ORTHO CLINIC ACC	M17.12	OA	*Unspecified	PT/OT/ST	Include	Outgoing	Routine	External Contracted Provider	Care and Tx Recommendations	*Unspecified	*Unspecified	Closed	Expired-Auto Closed	0	0	0	1	0	0	0	0	May	2019	Qtr2	5	May
MEDICAREFFS	Indemnity	2018-11-28	ORTHO CLINIC ACC	M19.139	OA	*Unspecified	PT/OT/ST	Include	Outgoing	Routine	IN NETWORK	Care and Tx Recommendations	*Unspecified	*Unspecified	Closed	Expired-Auto Closed	0	0	0	1	0	0	0	0	November	2018	Qtr4	11	Nov
MEDICAREFFS	Indemnity	2018-05-16	ORTHO CLINIC ACC	M18.11	OA	*Unspecified	PT/OT/ST	Include	Outgoing	Routine	*Unspecified	Care and Tx Recommendations	*Unspecified	*Unspecified	Closed	Expired-Auto Closed	0	0	0	1	0	0	0	0	May	2018	Qtr2	5	May
MEDICAREFFS	Indemnity	2019-07-24	ORTHO CLINIC ACC	M19.049	OA	*Unspecified	PT/OT/ST	Include	Outgoing	Routine	IN NETWORK	Care and Tx Recommendations	*Unspecified	*Unspecified	Closed	Expired-Auto Closed	0	0	0	1	0	0	0	0	July	2019	Qtr3	7	Jul
MEDICAREFFS	Indemnity	2019-01-28	ORTHO CLINIC ACC	M19.011	OA	*Unspecified	PT/OT/ST	Include	Outgoing	Routine	IN NETWORK	Care and Tx Recommendations	*Unspecified	*Unspecified	Closed	Expired-Auto Closed	0	0	0	1	0	0	0	0	January	2019	Qtr1	1	Jan
MEDICAREFFS	Indemnity	2018-08-13	ORTHO CLINIC ACC	M17.11	OA	*Unspecified	PT/OT/ST	Include	Outgoing	Routine	*Unspecified	Care and Tx Recommendations	*Unspecified	*Unspecified	Closed	Expired-Auto Closed	0	0	0	1	0	0	0	0	August	2018	Qtr3	8	Aug
MEDICAREFFS	Indemnity	2018-04-09	ORTHO CLINIC ACC	M18.12	OA	*Unspecified	PT/OT/ST	Include	Outgoing	Routine	*Unspecified	Care and Tx Recommendations	*Unspecified	*Unspecified	Closed	Expired-Auto Closed	0	0	0	1	0	0	0	0	April	2018	Qtr2	4	Apr
MEDICAREFFS	Indemnity	2018-08-21	ORTHO CLINIC ACC	M19.041	OA	*Unspecified	PT/OT/ST	Include	Outgoing	Routine	*Unspecified	Care and Tx Recommendations	*Unspecified	*Unspecified	Closed	Expired-Auto Closed	0	0	0	1	0	0	0	0	August	2018	Qtr3	8	Aug
MEDICAREFFS	Indemnity	2019-07-31	ORTHO CLINIC ACC	M19.011	OA	*Unspecified	PT/OT/ST	Include	Outgoing	Routine	IN NETWORK	Care and Tx Recommendations	*Unspecified	*Unspecified	Closed	Expired-Auto Closed	0	0	0	1	0	0	0	0	July	2019	Qtr3	7	Jul
MEDICAREFFS	Indemnity	2019-12-12	ORTHO CLINIC ACC	M19.012	OA	*Unspecified	PT/OT/ST	Include	Outgoing	Routine	IN NETWORK	Care and Tx Recommendations	*Unspecified	*Unspecified	Closed	Expired-Auto Closed	0	0	0	1	0	0	0	0	December	2019	Qtr4	12	Dec
MEDICAREFFS	Indemnity	2018-10-15	ORTHO CLINIC ACC	M17.5	OA	*Unspecified	PT/OT/ST	Include	Outgoing	Routine	IN NETWORK	Care and Tx Recommendations	*Unspecified	*Unspecified	Closed	Expired-Auto Closed	0	0	0	1	0	0	0	0	October	2018	Qtr4	10	Oct
MEDICAREFFS	Indemnity	2018-01-17	ORTHO CLINIC ACC	M17.11	OA	*Unspecified	PT/OT/ST	Include	Outgoing	Routine	*Unspecified	Care and Tx Recommendations	*Unspecified	*Unspecified	Closed	Expired-Auto Closed	0	0	0	1	0	0	0	0	January	2018	Qtr1	1	Jan
MEDICAREFFS	Indemnity	2019-01-16	ORTHO CLINIC ACC	M19.011	OA	*Unspecified	PT/OT/ST	Include	Outgoing	Routine	IN NETWORK	Care and Tx Recommendations	*Unspecified	*Unspecified	Closed	Expired-Auto Closed	0	0	0	1	0	0	0	0	January	2019	Qtr1	1	Jan
MEDICAREFFS	Indemnity	2018-09-14	ORTHO CLINIC ACC	M17.12	OA	*Unspecified	PT/OT/ST	Include	Outgoing	Routine	*Unspecified	Care and Tx Recommendations	*Unspecified	*Unspecified	Closed	Expired-Auto Closed	0	0	0	1	0	0	0	0	September	2018	Qtr3	9	Sep
MEDICAREFFS	Indemnity	2018-02-01	ORTHO CLINIC ACC	M17.10	OA	*Unspecified	PT/OT/ST	Include	Outgoing	Routine	*Unspecified	Care and Tx Recommendations	*Unspecified	*Unspecified	Closed	Expired-Auto Closed	0	0	0	1	0	0	0	0	February	2018	Qtr1	2	Feb
MEDICAREFFS	Indemnity	2018-05-18	ORTHO CLINIC ACC	M17.0	OA	*Unspecified	PT/OT/ST	Include	Outgoing	Routine	*Unspecified	Care and Tx Recommendations	*Unspecified	*Unspecified	Closed	Expired-Auto Closed	0	0	0	1	0	0	0	0	May	2018	Qtr2	5	May
MEDICAREFFS	Indemnity	2018-11-28	ORTHO CLINIC ACC	M19.031	OA	*Unspecified	PT/OT/ST	Include	Outgoing	Routine	IN NETWORK	Care and Tx Recommendations	*Unspecified	*Unspecified	Closed	Expired-Auto Closed	0	0	0	1	0	0	0	0	November	2018	Qtr4	11	Nov
MEDICAREFFS	Indemnity	2019-04-16	ORTHO CLINIC ACC	M18.11	OA	*Unspecified	PT/OT/ST	Include	Outgoing	Routine	IN NETWORK	Care and Tx Recommendations	*Unspecified	*Unspecified	Closed	Expired-Auto Closed	0	0	0	1	0	0	0	0	April	2019	Qtr2	4	Apr
MEDICAREFFS	Indemnity	2018-08-20	ORTHO CLINIC ACC	M17.0	OA	*Unspecified	PT/OT/ST	Include	Outgoing	Routine	*Unspecified	Care and Tx Recommendations	*Unspecified	*Unspecified	Closed	Expired-Auto Closed	0	0	0	1	0	0	0	0	August	2018	Qtr3	8	Aug
MEDICAREFFS	Indemnity	2019-02-27	ORTHO CLINIC ACC	M17.11	OA	*Unspecified	PT/OT/ST	Include	Outgoing	Routine	IN NETWORK	Care and Tx Recommendations	*Unspecified	*Unspecified	Closed	Expired-Auto Closed	0	0	0	1	0	0	0	0	February	2019	Qtr1	2	Feb
MEDICAREFFS	Indemnity	2018-12-05	ORTHO CLINIC ACC	M19.011	OA	*Unspecified	PT/OT/ST	Include	Outgoing	Routine	IN NETWORK	Care and Tx Recommendations	*Unspecified	*Unspecified	Closed	Expired-Auto Closed	0	0	0	1	0	0	0	0	December	2018	Qtr4	12	Dec
MEDICAREFFS	Indemnity	2019-10-03	ORTHO CLINIC ACC	M17.12	OA	*Unspecified	PT/OT/ST	Include	Outgoing	Routine	IN NETWORK	Care and Tx Recommendations	*Unspecified	*Unspecified	Closed	Expired-Auto Closed	0	0	0	1	0	0	0	0	October	2019	Qtr4	10	Oct
MEDICAREFFS	Indemnity	2018-09-28	ORTHO CLINIC ACC	M17.12	OA	*Unspecified	PT/OT/ST	Include	Outgoing	Routine	*Unspecified	Care and Tx Recommendations	*Unspecified	*Unspecified	Closed	Expired-Auto Closed	0	0	0	1	0	0	0	0	September	2018	Qtr3	9	Sep
MEDICAREFFS	Indemnity	2019-01-31	ORTHO CLINIC ACC	M19.019	OA	*Unspecified	PT/OT/ST	Include	Outgoing	Routine	IN NETWORK	Care and Tx Recommendations	*Unspecified	*Unspecified	Closed	Expired-Auto Closed	0	0	0	1	0	0	0	0	January	2019	Qtr1	1	Jan
MEDICAREFFS	Indemnity	2018-02-07	ORTHO CLINIC ACC	M17.11	OA	*Unspecified	PT/OT/ST	Include	Outgoing	Routine	*Unspecified	Care and Tx Recommendations	*Unspecified	*Unspecified	Closed	Expired-Auto Closed	0	0	0	1	0	0	0	0	February	2018	Qtr1	2	Feb
MEDICAREFFS	Indemnity	2019-08-21	ORTHO CLINIC ACC	M19.049	OA	*Unspecified	PT/OT/ST	Include	Outgoing	Routine	IN NETWORK	Care and Tx Recommendations	*Unspecified	*Unspecified	Closed	Expired-Auto Closed	0	0	0	1	0	0	0	0	August	2019	Qtr3	8	Aug
MEDICAREFFS	Indemnity	2019-03-11	ORTHO CLINIC ACC	M17.11	OA	*Unspecified	PT/OT/ST	Include	Outgoing	Routine	IN NETWORK	Care and Tx Recommendations	*Unspecified	*Unspecified	Closed	Expired-Auto Closed	0	0	0	1	0	0	0	0	March	2019	Qtr1	3	Mar
MEDICAREFFS	Indemnity	2018-08-22	ORTHO CLINIC ACC	M19.012	OA	*Unspecified	PT/OT/ST	Include	Outgoing	Routine	*Unspecified	Care and Tx Recommendations	*Unspecified	*Unspecified	Closed	Expired-Auto Closed	0	0	0	1	0	0	0	0	August	2018	Qtr3	8	Aug
MEDICAREFFS	Indemnity	2018-06-28	ORTHO CLINIC ACC	M18.11	OA	*Unspecified	PT/OT/ST	Include	Outgoing	Routine	*Unspecified	Care and Tx Recommendations	*Unspecified	*Unspecified	Closed	Expired-Auto Closed	0	0	0	1	0	0	0	0	June	2018	Qtr2	6	Jun
MEDICAREFFS	Indemnity	2018-06-01	ORTHO CLINIC ACC	M17.11	OA	*Unspecified	PT/OT/ST	Include	Outgoing	Routine	*Unspecified	Care and Tx Recommendations	*Unspecified	*Unspecified	Closed	Expired-Auto Closed	0	0	0	1	0	0	0	0	June	2018	Qtr2	6	Jun
MEDICAREFFS	Indemnity	2019-05-03	ORTHO CLINIC ACC	M16.12	OA	*Unspecified	PT/OT/ST	Include	Outgoing	Routine	IN NETWORK	Care and Tx Recommendations	*Unspecified	*Unspecified	Closed	Expired-Auto Closed	0	0	0	1	0	0	0	0	May	2019	Qtr2	5	May
MEDICAREFFS	Indemnity	2018-04-18	ORTHO CLINIC ACC	M19.131	OA	*Unspecified	PT/OT/ST	Include	Outgoing	Routine	*Unspecified	Care and Tx Recommendations	*Unspecified	*Unspecified	Closed	Expired-Auto Closed	0	0	0	1	0	0	0	0	April	2018	Qtr2	4	Apr
MEDICAREFFS	Indemnity	2019-07-31	ORTHO CLINIC ACC	M16.0	OA	*Unspecified	PT/OT/ST	Include	Outgoing	Routine	IN NETWORK	Care and Tx Recommendations	*Unspecified	*Unspecified	Closed	Expired-Auto Closed	0	0	0	1	0	0	0	0	July	2019	Qtr3	7	Jul
MEDICAREFFS	Indemnity	2018-10-25	ORTHO CLINIC ACC	M18.11	OA	*Unspecified	PT/OT/ST	Include	Outgoing	Routine	IN NETWORK	Care and Tx Recommendations	*Unspecified	*Unspecified	Closed	Expired-Auto Closed	0	0	0	1	0	0	0	0	October	2018	Qtr4	10	Oct
MEDICAREFFS	Indemnity	2018-01-29	ORTHO CLINIC ACC	M17.12	OA	*Unspecified	PT/OT/ST	Include	Outgoing	Routine	*Unspecified	Care and Tx Recommendations	*Unspecified	*Unspecified	Closed	Expired-Auto Closed	0	0	0	1	0	0	0	0	January	2018	Qtr1	1	Jan
MEDICAREFFS	Indemnity	2019-08-19	ORTHO CLINIC ACC	M19.012	OA	*Unspecified	PT/OT/ST	Include	Outgoing	Routine	IN NETWORK	Care and Tx Recommendations	*Unspecified	*Unspecified	Closed	Expired-Auto Closed	0	0	0	1	0	0	0	0	August	2019	Qtr3	8	Aug
MEDICAREFFS	Indemnity	2019-10-23	ORTHO CLINIC ACC	M19.012	OA	*Unspecified	PT/OT/ST	Include	Outgoing	Routine	IN NETWORK	Care and Tx Recommendations	*Unspecified	*Unspecified	Closed	Expired-Auto Closed	0	0	0	1	0	0	0	0	October	2019	Qtr4	10	Oct
MEDICAREFFS	Indemnity	2018-03-05	ORTHO CLINIC ACC	M19.049	OA	*Unspecified	PT/OT/ST	Include	Outgoing	Routine	*Unspecified	Care and Tx Recommendations	*Unspecified	*Unspecified	Closed	Expired-Auto Closed	0	0	0	1	0	0	0	0	March	2018	Qtr1	3	Mar
MEDICAREFFS	Indemnity	2019-01-31	ORTHO CLINIC ACC	M18.12	OA	*Unspecified	PT/OT/ST	Include	Outgoing	Routine	IN NETWORK	Care and Tx Recommendations	*Unspecified	*Unspecified	Closed	Expired-Auto Closed	0	0	0	1	0	0	0	0	January	2019	Qtr1	1	Jan
MEDICAREFFS	Indemnity	2018-04-11	ORTHO CLINIC ACC	M19.049	OA	*Unspecified	PT/OT/ST	Include	Outgoing	Routine	*Unspecified	Care and Tx Recommendations	*Unspecified	*Unspecified	Closed	Expired-Auto Closed	0	0	0	1	0	0	0	0	April	2018	Qtr2	4	Apr
MEDICAREFFS	Indemnity	2018-10-01	ORTHO CLINIC ACC	M17.0	OA	*Unspecified	PT/OT/ST	Include	Outgoing	Routine	*Unspecified	Care and Tx Recommendations	*Unspecified	*Unspecified	Closed	Expired-Auto Closed	0	0	0	1	0	0	0	0	October	2018	Qtr4	10	Oct
MEDICAREFFS	Indemnity	2019-08-01	ORTHO CLINIC ACC	M17.11	OA	*Unspecified	PT/OT/ST	Include	Outgoing	Routine	IN NETWORK	Care and Tx Recommendations	*Unspecified	*Unspecified	Closed	Expired-Auto Closed	0	0	0	1	0	0	0	0	August	2019	Qtr3	8	Aug
MEDICAREFFS	Indemnity	2018-01-16	ORTHO CLINIC ACC	M17.11	OA	*Unspecified	PT/OT/ST	Include	Outgoing	Routine	*Unspecified	Care and Tx Recommendations	*Unspecified	*Unspecified	Closed	Expired-Auto Closed	0	0	0	1	0	0	0	0	January	2018	Qtr1	1	Jan
MEDICAREFFS	Indemnity	2018-12-12	ORTHO CLINIC ACC	M17.0	OA	*Unspecified	PT/OT/ST	Include	Outgoing	Routine	IN NETWORK	Care and Tx Recommendations	*Unspecified	*Unspecified	Closed	Expired-Auto Closed	0	0	0	1	0	0	0	0	December	2018	Qtr4	12	Dec
MEDICAREFFS	Indemnity	2019-01-30	ORTHO CLINIC ACC	M19.131	OA	*Unspecified	PT/OT/ST	Include	Outgoing	Routine	IN NETWORK	Care and Tx Recommendations	*Unspecified	*Unspecified	Closed	Expired-Auto Closed	0	0	0	1	0	0	0	0	January	2019	Qtr1	1	Jan
MEDICAREFFS	Indemnity	2018-08-21	ORTHO CLINIC ACC	M19.042	OA	*Unspecified	PT/OT/ST	Include	Outgoing	Routine	*Unspecified	Care and Tx Recommendations	*Unspecified	*Unspecified	Closed	Expired-Auto Closed	0	0	0	1	0	0	0	0	August	2018	Qtr3	8	Aug
MEDICAREFFS	Indemnity	2018-07-27	ORTHO CLINIC ACC	M17.12	OA	*Unspecified	PT/OT/ST	Include	Outgoing	Routine	*Unspecified	Care and Tx Recommendations	*Unspecified	*Unspecified	Closed	Expired-Auto Closed	0	0	0	1	0	0	0	0	July	2018	Qtr3	7	Jul
MEDICAREFFS	Indemnity	2019-01-09	ORTHO CLINIC ACC	M19.139	OA	*Unspecified	PT/OT/ST	Include	Outgoing	Routine	IN NETWORK	Care and Tx Recommendations	*Unspecified	*Unspecified	Closed	Expired-Auto Closed	0	0	0	1	0	0	0	0	January	2019	Qtr1	1	Jan
MEDICAREFFS	Indemnity	2018-06-06	ORTHO CLINIC ACC	M18.11	OA	*Unspecified	PT/OT/ST	Include	Outgoing	Routine	*Unspecified	Care and Tx Recommendations	*Unspecified	*Unspecified	Closed	Expired-Auto Closed	0	0	0	1	0	0	0	0	June	2018	Qtr2	6	Jun
MEDICAREFFS	Indemnity	2019-05-08	ORTHO CLINIC ACC	M17.12	OA	*Unspecified	PT/OT/ST	Include	Outgoing	Routine	IN NETWORK	Care and Tx Recommendations	*Unspecified	*Unspecified	Closed	Expired-Auto Closed	0	0	0	1	0	0	0	0	May	2019	Qtr2	5	May
MEDICAREFFS	Indemnity	2019-10-02	ORTHO CLINIC ACC	M17.0	OA	*Unspecified	PT/OT/ST	Include	Outgoing	Routine	IN NETWORK	Care and Tx Recommendations	*Unspecified	*Unspecified	Closed	Expired-Auto Closed	0	0	0	1	0	0	0	0	October	2019	Qtr4	10	Oct
MEDICAREFFS	Indemnity	2019-06-19	ORTHO CLINIC ACC	M19.049	OA	*Unspecified	PT/OT/ST	Include	Outgoing	Routine	IN NETWORK	Care and Tx Recommendations	*Unspecified	*Unspecified	Closed	Expired-Auto Closed	0	0	0	1	0	0	0	0	June	2019	Qtr2	6	Jun
MEDICAREFFS	Indemnity	2018-10-01	ORTHO CLINIC ACC	M16.11	OA	*Unspecified	PT/OT/ST	Include	Outgoing	Routine	*Unspecified	Care and Tx Recommendations	*Unspecified	*Unspecified	Closed	Expired-Auto Closed	0	0	0	1	0	0	0	0	October	2018	Qtr4	10	Oct
MEDICAREFFS	Indemnity	2018-05-03	ORTHO CLINIC ACC	M17.11	OA	*Unspecified	PT/OT/ST	Include	Outgoing	Routine	*Unspecified	Care and Tx Recommendations	*Unspecified	*Unspecified	Closed	Expired-Auto Closed	0	0	0	1	0	0	0	0	May	2018	Qtr2	5	May
MEDICAREFFS	Indemnity	2019-09-05	ORTHO CLINIC ACC	M17.11	OA	*Unspecified	PT/OT/ST	Include	Outgoing	Routine	IN NETWORK	Care and Tx Recommendations	*Unspecified	*Unspecified	Closed	Expired-Auto Closed	0	0	0	1	0	0	0	0	September	2019	Qtr3	9	Sep
MEDICAREFFS	Indemnity	2018-07-19	ORTHO CLINIC ACC	M16.11	OA	*Unspecified	PT/OT/ST	Include	Outgoing	Routine	*Unspecified	Care and Tx Recommendations	*Unspecified	*Unspecified	Closed	Expired-Auto Closed	0	0	0	1	0	0	0	0	July	2018	Qtr3	7	Jul
MEDICAREFFS	Indemnity	2018-01-23	ORTHO CLINIC ACC	M19.079	OA	*Unspecified	PT/OT/ST	Include	Outgoing	Routine	*Unspecified	Care and Tx Recommendations	*Unspecified	*Unspecified	Closed	Expired-Auto Closed	0	0	0	1	0	0	0	0	January	2018	Qtr1	1	Jan
MEDICAREFFS	Indemnity	2019-05-03	ORTHO CLINIC ACC	M16.10	OA	*Unspecified	PT/OT/ST	Include	Outgoing	Routine	IN NETWORK	Care and Tx Recommendations	*Unspecified	*Unspecified	Closed	Expired-Auto Closed	0	0	0	1	0	0	0	0	May	2019	Qtr2	5	May
MEDICAREFFS	Indemnity	2018-06-28	ORTHO CLINIC ACC	M18.11	OA	*Unspecified	PT/OT/ST	Include	Outgoing	Routine	*Unspecified	Care and Tx Recommendations	*Unspecified	*Unspecified	Closed	Expired-Auto Closed	0	0	0	1	0	0	0	0	June	2018	Qtr2	6	Jun
MEDICAREFFS	Indemnity	2018-06-11	ORTHO CLINIC ACC	M17.0	OA	*Unspecified	PT/OT/ST	Include	Outgoing	Routine	*Unspecified	Care and Tx Recommendations	*Unspecified	*Unspecified	Closed	Expired-Auto Closed	0	0	0	1	0	0	0	0	June	2018	Qtr2	6	Jun
MEDICAREFFS	Indemnity	2018-05-07	ORTHO CLINIC ACC	M18.11	OA	*Unspecified	PT/OT/ST	Include	Outgoing	Routine	*Unspecified	Care and Tx Recommendations	*Unspecified	*Unspecified	Closed	Expired-Auto Closed	0	0	0	1	0	0	0	0	May	2018	Qtr2	5	May
MEDICAREFFS	Indemnity	2019-07-12	ORTHO CLINIC ACC	M17.11	OA	*Unspecified	PT/OT/ST	Include	Outgoing	Routine	IN NETWORK	Care and Tx Recommendations	*Unspecified	*Unspecified	Closed	Expired-Auto Closed	0	0	0	1	0	0	0	0	July	2019	Qtr3	7	Jul
MEDICAREFFS	Indemnity	2018-05-16	ORTHO CLINIC ACC	M19.049	OA	*Unspecified	PT/OT/ST	Include	Outgoing	Routine	*Unspecified	Care and Tx Recommendations	*Unspecified	*Unspecified	Closed	Expired-Auto Closed	0	0	0	1	0	0	0	0	May	2018	Qtr2	5	May
MEDICAREFFS	Indemnity	2019-12-04	ORTHO CLINIC ACC	M17.10	OA	*Unspecified	PT/OT/ST	Include	Outgoing	Routine	IN NETWORK	Care and Tx Recommendations	*Unspecified	*Unspecified	Closed	Expired-Auto Closed	0	0	0	1	0	0	0	0	December	2019	Qtr4	12	Dec
MEDICAREFFS	Indemnity	2018-02-28	ORTHO CLINIC ACC	M19.049	OA	*Unspecified	PT/OT/ST	Include	Outgoing	Routine	*Unspecified	Care and Tx Recommendations	*Unspecified	*Unspecified	Closed	Expired-Auto Closed	0	0	0	1	0	0	0	0	February	2018	Qtr1	2	Feb
MEDICAREFFS	Indemnity	2018-03-19	ORTHO CLINIC ACC	M17.12	OA	*Unspecified	PT/OT/ST	Include	Outgoing	Routine	*Unspecified	Care and Tx Recommendations	*Unspecified	*Unspecified	Closed	Expired-Auto Closed	0	0	0	1	0	0	0	0	March	2018	Qtr1	3	Mar
MEDICAREFFS	Indemnity	2018-09-10	ORTHO CLINIC ACC	M17.12	OA	*Unspecified	PT/OT/ST	Include	Outgoing	Routine	*Unspecified	Care and Tx Recommendations	*Unspecified	*Unspecified	Closed	Expired-Auto Closed	0	0	0	1	0	0	0	0	September	2018	Qtr3	9	Sep
MEDICAREFFS	Indemnity	2018-06-18	ORTHO CLINIC ACC	M16.11	OA	*Unspecified	PT/OT/ST	Include	Outgoing	Routine	*Unspecified	Care and Tx Recommendations	*Unspecified	*Unspecified	Closed	Expired-Auto Closed	0	0	0	1	0	0	0	0	June	2018	Qtr2	6	Jun
MEDICAREFFS	Indemnity	2018-03-19	ORTHO CLINIC ACC	M19.049	OA	*Unspecified	PT/OT/ST	Include	Outgoing	Routine	*Unspecified	Care and Tx Recommendations	*Unspecified	*Unspecified	Closed	Expired-Auto Closed	0	0	0	1	0	0	0	0	March	2018	Qtr1	3	Mar
MEDICAREFFS	Indemnity	2019-08-26	ORTHO CLINIC ACC	M19.011	OA	*Unspecified	PT/OT/ST	Include	Outgoing	Routine	IN NETWORK	Care and Tx Recommendations	*Unspecified	*Unspecified	Closed	Expired-Auto Closed	0	0	0	1	0	0	0	0	August	2019	Qtr3	8	Aug
MEDICAREFFS	Indemnity	2018-06-29	ORTHO CLINIC ACC	M17.11	OA	*Unspecified	PT/OT/ST	Include	Outgoing	Routine	*Unspecified	Care and Tx Recommendations	*Unspecified	*Unspecified	Closed	Expired-Auto Closed	0	0	0	1	0	0	0	0	June	2018	Qtr2	6	Jun
MEDICAREFFS	Indemnity	2018-04-03	ORTHO CLINIC ACC	M18.11	OA	*Unspecified	PT/OT/ST	Include	Outgoing	Routine	*Unspecified	Care and Tx Recommendations	*Unspecified	*Unspecified	Closed	Expired-Auto Closed	0	0	0	1	0	0	0	0	April	2018	Qtr2	4	Apr
MEDICAREFFS	Indemnity	2019-06-24	ORTHO CLINIC ACC	M19.90	OA	*Unspecified	PT/OT/ST	Include	Outgoing	Routine	IN NETWORK	Care and Tx Recommendations	*Unspecified	*Unspecified	Closed	Expired-Auto Closed	0	0	0	1	0	0	0	0	June	2019	Qtr2	6	Jun
MEDICAREFFS	Indemnity	2019-12-09	ORTHO CLINIC ACC	M19.011	OA	*Unspecified	PT/OT/ST	Include	Outgoing	Routine	IN NETWORK	Care and Tx Recommendations	*Unspecified	*Unspecified	Closed	Expired-Auto Closed	0	0	0	1	0	0	0	0	December	2019	Qtr4	12	Dec
MEDICAREFFS	Indemnity	2019-01-09	ORTHO CLINIC ACC	M19.041	OA	*Unspecified	PT/OT/ST	Include	Outgoing	Routine	IN NETWORK	Care and Tx Recommendations	*Unspecified	*Unspecified	Closed	Expired-Auto Closed	0	0	0	1	0	0	0	0	January	2019	Qtr1	1	Jan
MEDICAREFFS	Indemnity	2018-05-14	ORTHO CLINIC ACC	M17.12	OA	*Unspecified	PT/OT/ST	Include	Outgoing	Routine	*Unspecified	Care and Tx Recommendations	*Unspecified	*Unspecified	Closed	Expired-Auto Closed	0	0	0	1	0	0	0	0	May	2018	Qtr2	5	May
MEDICAREFFS	Indemnity	2018-11-06	ORTHO CLINIC ACC	M18.12	OA	*Unspecified	PT/OT/ST	Include	Outgoing	Routine	IN NETWORK	Care and Tx Recommendations	*Unspecified	*Unspecified	Closed	Expired-Auto Closed	0	0	0	1	0	0	0	0	November	2018	Qtr4	11	Nov
MEDICAREFFS	Indemnity	2019-11-06	ORTHO CLINIC ACC	M16.11	OA	*Unspecified	PT/OT/ST	Include	Outgoing	Routine	IN NETWORK	Care and Tx Recommendations	*Unspecified	*Unspecified	Closed	Expired-Auto Closed	0	0	0	1	0	0	0	0	November	2019	Qtr4	11	Nov
MEDICAREFFS	Indemnity	2019-10-24	ORTHO CLINIC ACC	M19.012	OA	*Unspecified	PT/OT/ST	Include	Outgoing	Routine	IN NETWORK	Care and Tx Recommendations	*Unspecified	*Unspecified	Closed	Expired-Auto Closed	0	0	0	1	0	0	0	0	October	2019	Qtr4	10	Oct
MEDICAREFFS	Indemnity	2019-10-21	ORTHO CLINIC ACC	M17.12	OA	*Unspecified	PT/OT/ST	Include	Outgoing	Routine	IN NETWORK	Care and Tx Recommendations	*Unspecified	*Unspecified	Closed	Expired-Auto Closed	0	0	0	1	0	0	0	0	October	2019	Qtr4	10	Oct
MEDICAREFFS	Indemnity	2018-09-26	ORTHO CLINIC ACC	M19.142	OA	*Unspecified	PT/OT/ST	Include	Outgoing	Routine	*Unspecified	Care and Tx Recommendations	*Unspecified	*Unspecified	Closed	Expired-Auto Closed	0	0	0	1	0	0	0	0	September	2018	Qtr3	9	Sep
MEDICAREFFS	Indemnity	2018-11-07	ORTHO CLINIC ACC	M18.11	OA	*Unspecified	PT/OT/ST	Include	Outgoing	Routine	IN NETWORK	Care and Tx Recommendations	*Unspecified	*Unspecified	Closed	Expired-Auto Closed	0	0	0	1	0	0	0	0	November	2018	Qtr4	11	Nov
MEDICAREFFS	Indemnity	2018-06-27	ORTHO CLINIC ACC	M16.0	OA	*Unspecified	PT/OT/ST	Include	Outgoing	Routine	*Unspecified	Care and Tx Recommendations	*Unspecified	*Unspecified	Closed	Expired-Auto Closed	0	0	0	1	0	0	0	0	June	2018	Qtr2	6	Jun
MEDICAREFFS	Indemnity	2018-04-20	ORTHO CLINIC ACC	M16.12	OA	*Unspecified	PT/OT/ST	Include	Outgoing	Routine	*Unspecified	Care and Tx Recommendations	*Unspecified	*Unspecified	Closed	Expired-Auto Closed	0	0	0	1	0	0	0	0	April	2018	Qtr2	4	Apr
MEDICAREFFS	Indemnity	2019-01-03	ORTHO CLINIC ACC	M19.049	OA	*Unspecified	PT/OT/ST	Include	Outgoing	Routine	IN NETWORK	Care and Tx Recommendations	*Unspecified	*Unspecified	Closed	Expired-Auto Closed	0	0	0	1	0	0	0	0	January	2019	Qtr1	1	Jan
MEDICAREFFS	Indemnity	2018-07-19	ORTHO CLINIC ACC	M18.12	OA	*Unspecified	PT/OT/ST	Include	Outgoing	Routine	*Unspecified	Care and Tx Recommendations	*Unspecified	*Unspecified	Closed	Expired-Auto Closed	0	0	0	1	0	0	0	0	July	2018	Qtr3	7	Jul
MEDICAREFFS	Indemnity	2018-02-14	ORTHO CLINIC ACC	M19.079	OA	*Unspecified	PT/OT/ST	Include	Outgoing	Routine	*Unspecified	Care and Tx Recommendations	*Unspecified	*Unspecified	Closed	Expired-Auto Closed	0	0	0	1	0	0	0	0	February	2018	Qtr1	2	Feb
MEDICAREFFS	Indemnity	2019-07-17	ORTHO CLINIC ACC	M19.012	OA	*Unspecified	PT/OT/ST	Include	Outgoing	Routine	IN NETWORK	Care and Tx Recommendations	*Unspecified	*Unspecified	Closed	Expired-Auto Closed	0	0	0	1	0	0	0	0	July	2019	Qtr3	7	Jul
MEDICAREFFS	Indemnity	2018-08-27	ORTHO CLINIC ACC	M17.0	OA	*Unspecified	PT/OT/ST	Include	Outgoing	Routine	*Unspecified	Care and Tx Recommendations	*Unspecified	*Unspecified	Closed	Expired-Auto Closed	0	0	0	1	0	0	0	0	August	2018	Qtr3	8	Aug
MEDICAREFFS	Indemnity	2018-06-25	ORTHO CLINIC ACC	M18.12	OA	*Unspecified	PT/OT/ST	Include	Outgoing	Routine	*Unspecified	Care and Tx Recommendations	*Unspecified	*Unspecified	Closed	Expired-Auto Closed	0	0	0	1	0	0	0	0	June	2018	Qtr2	6	Jun
MEDICAREFFS	Indemnity	2018-06-11	ORTHO CLINIC ACC	M17.12	OA	*Unspecified	PT/OT/ST	Include	Outgoing	Routine	*Unspecified	Care and Tx Recommendations	*Unspecified	*Unspecified	Closed	Expired-Auto Closed	0	0	0	1	0	0	0	0	June	2018	Qtr2	6	Jun
MEDICAREFFS	Indemnity	2019-01-16	ORTHO CLINIC ACC	M19.131	OA	*Unspecified	PT/OT/ST	Include	Outgoing	Routine	IN NETWORK	Care and Tx Recommendations	*Unspecified	*Unspecified	Closed	Expired-Auto Closed	0	0	0	1	0	0	0	0	January	2019	Qtr1	1	Jan
MEDICAREFFS	Indemnity	2018-10-26	ORTHO CLINIC ACC	M17.0	OA	*Unspecified	PT/OT/ST	Include	Outgoing	Routine	IN NETWORK	Care and Tx Recommendations	*Unspecified	*Unspecified	Closed	Expired-Auto Closed	0	0	0	1	0	0	0	0	October	2018	Qtr4	10	Oct
MEDICAREFFS	Indemnity	2018-06-11	ORTHO CLINIC ACC	M17.12	OA	*Unspecified	PT/OT/ST	Include	Outgoing	Routine	*Unspecified	Care and Tx Recommendations	*Unspecified	*Unspecified	Closed	Expired-Auto Closed	0	0	0	1	0	0	0	0	June	2018	Qtr2	6	Jun
MEDICAREFFS	Indemnity	2019-03-22	ORTHO CLINIC ACC	M17.12	OA	*Unspecified	PT/OT/ST	Include	Outgoing	Routine	IN NETWORK	Care and Tx Recommendations	*Unspecified	*Unspecified	Closed	Expired-Auto Closed	0	0	0	1	0	0	0	0	March	2019	Qtr1	3	Mar
MEDICAREFFS	Indemnity	2018-04-04	ORTHO CLINIC ACC	M18.11	OA	*Unspecified	PT/OT/ST	Include	Outgoing	Routine	*Unspecified	Care and Tx Recommendations	*Unspecified	*Unspecified	Closed	Expired-Auto Closed	0	0	0	1	0	0	0	0	April	2018	Qtr2	4	Apr
MEDICAREFFS	Indemnity	2019-04-01	ORTHO CLINIC ACC	M17.11	OA	*Unspecified	PT/OT/ST	Include	Outgoing	Routine	IN NETWORK	Care and Tx Recommendations	*Unspecified	*Unspecified	Closed	Expired-Auto Closed	0	0	0	1	0	0	0	0	April	2019	Qtr2	4	Apr
MEDICAREFFS	Indemnity	2019-10-14	ORTHO CLINIC ACC	M17.0	OA	*Unspecified	PT/OT/ST	Include	Outgoing	Routine	IN NETWORK	Care and Tx Recommendations	*Unspecified	*Unspecified	Closed	Expired-Auto Closed	0	0	0	1	0	0	0	0	October	2019	Qtr4	10	Oct
MEDICAREFFS	Indemnity	2018-08-17	ORTHO CLINIC ACC	M17.0	OA	*Unspecified	PT/OT/ST	Include	Outgoing	Routine	*Unspecified	Care and Tx Recommendations	*Unspecified	*Unspecified	Closed	Expired-Auto Closed	0	0	0	1	0	0	0	0	August	2018	Qtr3	8	Aug
MEDICAREFFS	Indemnity	2018-12-19	ORTHO CLINIC ACC	M19.011	OA	*Unspecified	PT/OT/ST	Include	Outgoing	Routine	IN NETWORK	Care and Tx Recommendations	*Unspecified	*Unspecified	Closed	Expired-Auto Closed	0	0	0	1	0	0	0	0	December	2018	Qtr4	12	Dec
MEDICAREFFS	Indemnity	2019-11-12	ORTHO CLINIC ACC	M19.041	OA	*Unspecified	PT/OT/ST	Include	Outgoing	Routine	IN NETWORK	Care and Tx Recommendations	*Unspecified	*Unspecified	Closed	Expired-Auto Closed	0	0	0	1	0	0	0	0	November	2019	Qtr4	11	Nov
MEDICAREFFS	Indemnity	2018-10-15	ORTHO CLINIC ACC	M17.11	OA	*Unspecified	PT/OT/ST	Include	Outgoing	Routine	IN NETWORK	Care and Tx Recommendations	*Unspecified	*Unspecified	Closed	Expired-Auto Closed	0	0	0	1	0	0	0	0	October	2018	Qtr4	10	Oct
MEDICAREFFS	Indemnity	2018-04-19	ORTHO CLINIC ACC	M16.12	OA	*Unspecified	PT/OT/ST	Include	Outgoing	Routine	*Unspecified	Care and Tx Recommendations	*Unspecified	*Unspecified	Closed	Expired-Auto Closed	0	0	0	1	0	0	0	0	April	2018	Qtr2	4	Apr
MEDICAREFFS	Indemnity	2019-01-09	ORTHO CLINIC ACC	M19.049	OA	*Unspecified	PT/OT/ST	Include	Outgoing	Routine	IN NETWORK	Care and Tx Recommendations	*Unspecified	*Unspecified	Closed	Expired-Auto Closed	0	0	0	1	0	0	0	0	January	2019	Qtr1	1	Jan
MEDICAREFFS	Indemnity	2018-01-22	ORTHO CLINIC ACC	M17.12	OA	*Unspecified	PT/OT/ST	Include	Outgoing	Routine	*Unspecified	Care and Tx Recommendations	*Unspecified	*Unspecified	Closed	Expired-Auto Closed	0	0	0	1	0	0	0	0	January	2018	Qtr1	1	Jan
MEDICAREFFS	Indemnity	2018-06-01	ORTHO CLINIC ACC	M17.12	OA	*Unspecified	PT/OT/ST	Include	Outgoing	Routine	*Unspecified	Care and Tx Recommendations	*Unspecified	*Unspecified	Closed	Expired-Auto Closed	0	0	0	1	0	0	0	0	June	2018	Qtr2	6	Jun
MEDICAREFFS	Indemnity	2018-09-20	ORTHO CLINIC ACC	M17.0	OA	*Unspecified	PT/OT/ST	Include	Outgoing	Routine	*Unspecified	Care and Tx Recommendations	*Unspecified	*Unspecified	Closed	Expired-Auto Closed	0	0	0	1	0	0	0	0	September	2018	Qtr3	9	Sep
MEDICAREFFS	Indemnity	2019-08-12	ORTHO CLINIC ACC	M19.019	OA	*Unspecified	PT/OT/ST	Include	Outgoing	Routine	IN NETWORK	Care and Tx Recommendations	*Unspecified	*Unspecified	Closed	Expired-Auto Closed	0	0	0	1	0	0	0	0	August	2019	Qtr3	8	Aug
MEDICAREFFS	Indemnity	2019-07-22	ORTHO CLINIC ACC	M18.12	OA	*Unspecified	PT/OT/ST	Include	Outgoing	Routine	IN NETWORK	Care and Tx Recommendations	*Unspecified	*Unspecified	Closed	Expired-Auto Closed	0	0	0	1	0	0	0	0	July	2019	Qtr3	7	Jul
MEDICAREFFS	Indemnity	2019-10-30	ORTHO CLINIC ACC	M19.011	OA	*Unspecified	PT/OT/ST	Include	Outgoing	Routine	IN NETWORK	Care and Tx Recommendations	*Unspecified	*Unspecified	Closed	Expired-Auto Closed	0	0	0	1	0	0	0	0	October	2019	Qtr4	10	Oct
MEDICAREFFS	Indemnity	2019-07-15	ORTHO CLINIC ACC	M19.011	OA	*Unspecified	PT/OT/ST	Include	Outgoing	Routine	IN NETWORK	Care and Tx Recommendations	*Unspecified	*Unspecified	Closed	Expired-Auto Closed	0	0	0	1	0	0	0	0	July	2019	Qtr3	7	Jul
MEDICAREFFS	Indemnity	2018-08-10	ORTHO CLINIC ACC	M16.12	OA	*Unspecified	PT/OT/ST	Include	Outgoing	Routine	*Unspecified	Care and Tx Recommendations	*Unspecified	*Unspecified	Closed	Expired-Auto Closed	0	0	0	1	0	0	0	0	August	2018	Qtr3	8	Aug
MEDICAREFFS	Indemnity	2018-08-20	ORTHO CLINIC ACC	M17.0	OA	*Unspecified	PT/OT/ST	Include	Outgoing	Routine	*Unspecified	Care and Tx Recommendations	*Unspecified	*Unspecified	Closed	Expired-Auto Closed	0	0	0	1	0	0	0	0	August	2018	Qtr3	8	Aug
MEDICAREFFS	Indemnity	2018-02-22	ORTHO CLINIC ACC	M18.11	OA	*Unspecified	PT/OT/ST	Include	Outgoing	Routine	*Unspecified	Care and Tx Recommendations	*Unspecified	*Unspecified	Closed	Expired-Auto Closed	0	0	0	1	0	0	0	0	February	2018	Qtr1	2	Feb
MEDICAREFFS	Indemnity	2018-05-21	ORTHO CLINIC ACC	M17.12	OA	*Unspecified	PT/OT/ST	Include	Outgoing	Routine	*Unspecified	Care and Tx Recommendations	*Unspecified	*Unspecified	Closed	Expired-Auto Closed	0	0	0	1	0	0	0	0	May	2018	Qtr2	5	May
MEDICAREFFS	Indemnity	2018-05-17	ORTHO CLINIC ACC	M19.011	OA	*Unspecified	PT/OT/ST	Include	Outgoing	Routine	*Unspecified	Care and Tx Recommendations	*Unspecified	*Unspecified	Closed	Expired-Auto Closed	0	0	0	1	0	0	0	0	May	2018	Qtr2	5	May
MEDICAREFFS	Indemnity	2018-07-27	ORTHO CLINIC ACC	M17.12	OA	*Unspecified	PT/OT/ST	Include	Outgoing	Routine	*Unspecified	Care and Tx Recommendations	*Unspecified	*Unspecified	Closed	Expired-Auto Closed	0	0	0	1	0	0	0	0	July	2018	Qtr3	7	Jul
MEDICAREFFS	Indemnity	2018-11-28	ORTHO CLINIC ACC	M19.049	OA	*Unspecified	PT/OT/ST	Include	Outgoing	Routine	IN NETWORK	Care and Tx Recommendations	*Unspecified	*Unspecified	Closed	Expired-Auto Closed	0	0	0	1	0	0	0	0	November	2018	Qtr4	11	Nov
MEDICAREFFS	Indemnity	2018-10-30	ORTHO CLINIC ACC	M18.12	OA	*Unspecified	PT/OT/ST	Include	Outgoing	Routine	IN NETWORK	Care and Tx Recommendations	*Unspecified	*Unspecified	Closed	Expired-Auto Closed	0	0	0	1	0	0	0	0	October	2018	Qtr4	10	Oct
MEDICAREFFS	Indemnity	2019-04-10	PC PV ORTHO	M05.79	IAA	*Unspecified	PT/OT/ST	Include	Outgoing	Routine	*Unspecified	Care and Tx Recommendations	*Unspecified	*Unspecified	Closed	Expired-Auto Closed	0	0	0	1	0	0	0	0	April	2019	Qtr2	4	Apr
MEDICAREFFS	Indemnity	2018-05-15	SPORTS MEDICINE / ORTHOPAEDICS	M06.9	IAA	*Unspecified	PT/OT/ST	Include	Outgoing	Routine	*Unspecified	Care and Tx Recommendations	*Unspecified	*Unspecified	Closed	Expired-Auto Closed	0	0	0	1	0	0	0	0	May	2018	Qtr2	5	May
MEDICAREFFS	Indemnity	2018-09-18	SPORTS MEDICINE / ORTHOPAEDICS	M06.9	IAA	*Unspecified	PT/OT/ST	Include	Outgoing	Routine	*Unspecified	Care and Tx Recommendations	*Unspecified	*Unspecified	Closed	Expired-Auto Closed	0	0	0	1	0	0	0	0	September	2018	Qtr3	9	Sep
MEDICAREFFS	Indemnity	2018-07-02	PC CP FAMILY/INT MED	M19.111	OA	*Unspecified	PT/OT/ST	Include	Outgoing	Routine	*Unspecified	Care and Tx Recommendations	*Unspecified	*Unspecified	Closed	Expired-Auto Closed	0	0	0	1	0	0	1	0	July	2018	Qtr3	7	Jul
MEDICAREFFS	Indemnity	2019-02-04	PC CP FAMILY/INT MED	M16.0	OA	*Unspecified	PT/OT/ST	Include	Outgoing	Routine	*Unspecified	Care and Tx Recommendations	*Unspecified	*Unspecified	Closed	Expired-Auto Closed	0	0	0	1	0	0	1	0	February	2019	Qtr1	2	Feb
MEDICAREFFS	Indemnity	2019-11-11	PC CP RHEUMATOLOGY	M15.4	OA	*Unspecified	PT/OT/ST	Include	Outgoing	Routine	*Unspecified	Care and Tx Recommendations	*Unspecified	*Unspecified	Closed	Expired-Auto Closed	0	0	0	1	0	0	1	0	November	2019	Qtr4	11	Nov
MEDICAREFFS	Indemnity	2018-09-12	CARM PM&R	M17.12	OA	*Unspecified	PT/OT/ST	Include	Outgoing	Routine	*Unspecified	Care and Tx Recommendations	*Unspecified	*Unspecified	Closed	Expired-Auto Closed	0	0	0	1	0	0	1	0	September	2018	Qtr3	9	Sep
MEDICAREFFS	Indemnity	2019-05-06	PC PV ORTHO	M19.011	OA	*Unspecified	PT/OT/ST	Include	Outgoing	Routine	*Unspecified	Care and Tx Recommendations	*Unspecified	*Unspecified	Closed	Expired-Auto Closed	0	0	0	1	0	0	0	0	May	2019	Qtr2	5	May
MEDICAREFFS	Indemnity	2018-02-27	PC CP FAMILY/INT MED	M16.11	OA	*Unspecified	PT/OT/ST	Include	Outgoing	Routine	*Unspecified	Care and Tx Recommendations	*Unspecified	*Unspecified	Closed	Expired-Auto Closed	0	0	0	1	0	0	0	0	February	2018	Qtr1	2	Feb
MEDICAREFFS	Indemnity	2018-10-09	ROS ORTHOPAEDICS	M19.049	OA	*Unspecified	PT/OT/ST	Include	Outgoing	Routine	*Unspecified	Care and Tx Recommendations	*Unspecified	*Unspecified	Closed	Expired-Auto Closed	0	0	0	1	0	0	0	0	October	2018	Qtr4	10	Oct
MEDICAREFFS	Indemnity	2018-10-01	PC CP FAMILY/INT MED	M19.011	OA	*Unspecified	PT/OT/ST	Include	Outgoing	Routine	*Unspecified	Care and Tx Recommendations	*Unspecified	*Unspecified	Closed	Expired-Auto Closed	0	0	0	1	0	0	0	0	October	2018	Qtr4	10	Oct
MEDICAREFFS	Indemnity	2018-10-10	FOL FAMILY PRACTICE	M16.10	OA	*Unspecified	PT/OT/ST	Include	Outgoing	Routine	*Unspecified	Care and Tx Recommendations	*Unspecified	*Unspecified	Closed	Expired-Auto Closed	0	0	0	1	0	0	0	0	October	2018	Qtr4	10	Oct
MEDICAREFFS	Indemnity	2018-08-10	DAV FAM PRAC/INT MED	M16.11	OA	*Unspecified	PT/OT/ST	Include	Outgoing	Routine	*Unspecified	Care and Tx Recommendations	*Unspecified	*Unspecified	Closed	Expired-Auto Closed	0	0	0	1	0	0	0	0	August	2018	Qtr3	8	Aug
MEDICAREFFS	Indemnity	2018-04-16	INT MED FACULTY CLINIC ACC	M17.10	OA	*Unspecified	PT/OT/ST	Include	Outgoing	Routine	*Unspecified	Care and Tx Recommendations	*Unspecified	*Unspecified	Closed	Expired-Auto Closed	0	0	0	1	0	0	0	0	April	2018	Qtr2	4	Apr
MEDICAREFFS	Indemnity	2018-04-19	ROS FAM PRAC/INT MED	M19.049	OA	*Unspecified	PT/OT/ST	Include	Outgoing	Routine	*Unspecified	Care and Tx Recommendations	*Unspecified	*Unspecified	Closed	Expired-Auto Closed	0	0	0	1	0	0	0	0	April	2018	Qtr2	4	Apr
MEDICAREFFS	Indemnity	2018-06-08	INT MED FACULTY CLINIC ACC	M16.0	OA	*Unspecified	PT/OT/ST	Include	Outgoing	Routine	*Unspecified	Care and Tx Recommendations	*Unspecified	*Unspecified	Closed	Expired-Auto Closed	0	0	0	1	0	0	0	0	June	2018	Qtr2	6	Jun
MEDICAREFFS	Indemnity	2018-08-01	ROC PMR	M17.12	OA	*Unspecified	PT/OT/ST	Include	Outgoing	Routine	*Unspecified	Care and Tx Recommendations	*Unspecified	*Unspecified	Closed	Expired-Auto Closed	0	0	0	1	0	0	0	0	August	2018	Qtr3	8	Aug
MEDICAREFFS	Indemnity	2019-01-24	PC EDH ORTHO	M19.011	OA	*Unspecified	PT/OT/ST	Include	Outgoing	Routine	*Unspecified	Care and Tx Recommendations	*Unspecified	*Unspecified	Closed	Expired-Auto Closed	0	0	0	1	0	0	0	0	January	2019	Qtr1	1	Jan
MEDICAREFFS	Indemnity	2018-08-21	CAM FAMILY PRACTICE	M16.0	OA	*Unspecified	PT/OT/ST	Include	Outgoing	Routine	*Unspecified	Care and Tx Recommendations	*Unspecified	*Unspecified	Closed	Expired-Auto Closed	0	0	0	1	0	0	0	0	August	2018	Qtr3	8	Aug
MEDICAREFFS	Indemnity	2018-03-16	MIDTOWN IM	M19.119	OA	*Unspecified	PT/OT/ST	Include	Outgoing	Routine	*Unspecified	Care and Tx Recommendations	*Unspecified	*Unspecified	Closed	Expired-Auto Closed	0	0	0	1	0	0	0	0	March	2018	Qtr1	3	Mar
MEDICAREFFS	Indemnity	2018-10-09	ROS ORTHOPAEDICS	M17.10	OA	*Unspecified	PT/OT/ST	Include	Outgoing	Routine	*Unspecified	Care and Tx Recommendations	*Unspecified	*Unspecified	Closed	Expired-Auto Closed	0	0	0	1	0	0	0	0	October	2018	Qtr4	10	Oct
MEDICAREFFS	Indemnity	2018-03-17	FOL INTERNAL MEDICINE	M19.011	OA	*Unspecified	PT/OT/ST	Include	Outgoing	Routine	*Unspecified	Care and Tx Recommendations	*Unspecified	*Unspecified	Closed	Expired-Auto Closed	0	0	0	1	0	0	0	0	March	2018	Qtr1	3	Mar
MEDICAREFFS	Indemnity	2018-04-03	ROC FAM PRAC/INT MED	M17.12	OA	*Unspecified	PT/OT/ST	Include	Outgoing	Routine	*Unspecified	Care and Tx Recommendations	*Unspecified	*Unspecified	Closed	Expired-Auto Closed	0	0	0	1	0	0	0	0	April	2018	Qtr2	4	Apr
MEDICAREFFS	Indemnity	2018-10-02	ROS ORTHOPAEDICS	M19.011	OA	*Unspecified	PT/OT/ST	Include	Outgoing	Routine	*Unspecified	Care and Tx Recommendations	*Unspecified	*Unspecified	Closed	Expired-Auto Closed	0	0	0	1	0	0	0	0	October	2018	Qtr4	10	Oct
MEDICAREFFS	Indemnity	2018-04-11	ROS ORTHOPAEDICS	M19.012	OA	*Unspecified	PT/OT/ST	Include	Outgoing	Routine	*Unspecified	Care and Tx Recommendations	*Unspecified	*Unspecified	Closed	Expired-Auto Closed	0	0	0	1	0	0	0	0	April	2018	Qtr2	4	Apr
MEDICAREFFS	Indemnity	2019-05-09	PC PV ORTHO	M17.32	OA	*Unspecified	PT/OT/ST	Include	Outgoing	Routine	*Unspecified	Care and Tx Recommendations	*Unspecified	*Unspecified	Closed	Expired-Auto Closed	0	0	0	1	0	0	0	0	May	2019	Qtr2	5	May
MEDICAREFFS	Indemnity	2018-06-27	ROS FAM PRAC/INT MED	M16.11	OA	*Unspecified	PT/OT/ST	Include	Outgoing	Routine	*Unspecified	Care and Tx Recommendations	*Unspecified	*Unspecified	Closed	Expired-Auto Closed	0	0	0	1	0	0	0	0	June	2018	Qtr2	6	Jun
MEDICAREFFS	Indemnity	2018-10-01	FOL ORTHOPEDICS	M17.12	OA	*Unspecified	PT/OT/ST	Include	Outgoing	Routine	*Unspecified	Care and Tx Recommendations	*Unspecified	*Unspecified	Closed	Expired-Auto Closed	0	0	0	1	0	0	0	0	October	2018	Qtr4	10	Oct
MEDICAREFFS	Indemnity	2018-09-24	CAM FAMILY PRACTICE	M19.90	OA	*Unspecified	PT/OT/ST	Include	Outgoing	Routine	*Unspecified	Care and Tx Recommendations	*Unspecified	*Unspecified	Closed	Expired-Auto Closed	0	0	0	1	0	0	0	0	September	2018	Qtr3	9	Sep
MEDICAREFFS	Indemnity	2018-07-27	ROC FAM PRAC/INT MED	M19.049	OA	*Unspecified	PT/OT/ST	Include	Outgoing	Routine	*Unspecified	Care and Tx Recommendations	*Unspecified	*Unspecified	Closed	Expired-Auto Closed	0	0	0	1	0	0	0	0	July	2018	Qtr3	7	Jul
MEDICAREFFS	Indemnity	2018-04-05	DAV FAM PRAC/INT MED	M18.32	OA	*Unspecified	PT/OT/ST	Include	Outgoing	Routine	*Unspecified	Care and Tx Recommendations	*Unspecified	*Unspecified	Closed	Expired-Auto Closed	0	0	0	1	0	0	0	0	April	2018	Qtr2	4	Apr
MEDICAREFFS	Indemnity	2018-07-24	DAV FAM PRAC/INT MED	M16.10	OA	*Unspecified	PT/OT/ST	Include	Outgoing	Routine	*Unspecified	Care and Tx Recommendations	*Unspecified	*Unspecified	Closed	Expired-Auto Closed	0	0	0	1	0	0	0	0	July	2018	Qtr3	7	Jul
MEDICAREFFS	Indemnity	2018-07-11	RNC FAM PRAC/INT MED	M19.041	OA	*Unspecified	PT/OT/ST	Include	Outgoing	Routine	*Unspecified	Care and Tx Recommendations	*Unspecified	*Unspecified	Closed	Expired-Auto Closed	0	0	0	1	0	0	0	0	July	2018	Qtr3	7	Jul
MEDICAREFFS	Indemnity	2018-02-28	FOL FAMILY PRACTICE	M19.019	OA	*Unspecified	PT/OT/ST	Include	Outgoing	Routine	*Unspecified	Care and Tx Recommendations	*Unspecified	*Unspecified	Closed	Expired-Auto Closed	0	0	0	1	0	0	0	0	February	2018	Qtr1	2	Feb
MEDICAREFFS	Indemnity	2018-01-24	ROC PMR	M17.12	OA	*Unspecified	PT/OT/ST	Include	Outgoing	Routine	*Unspecified	Care and Tx Recommendations	*Unspecified	*Unspecified	Closed	Expired-Auto Closed	0	0	0	1	0	0	0	0	January	2018	Qtr1	1	Jan
MEDICAREFFS	Indemnity	2018-02-05	ELK FAMILY PRACTICE	M19.019	OA	*Unspecified	PT/OT/ST	Include	Outgoing	Routine	*Unspecified	Care and Tx Recommendations	*Unspecified	*Unspecified	Closed	Expired-Auto Closed	0	0	0	1	0	0	0	0	February	2018	Qtr1	2	Feb
MEDICAREFFS	Indemnity	2018-05-02	ROS FAM PRAC/INT MED	M19.049	OA	*Unspecified	PT/OT/ST	Include	Outgoing	Routine	*Unspecified	Care and Tx Recommendations	*Unspecified	*Unspecified	Closed	Expired-Auto Closed	0	0	0	1	0	0	0	0	May	2018	Qtr2	5	May
MEDICAREFFS	Indemnity	2018-07-10	ROC PMR	M16.0	OA	*Unspecified	PT/OT/ST	Include	Outgoing	Routine	*Unspecified	Care and Tx Recommendations	*Unspecified	*Unspecified	Closed	Expired-Auto Closed	0	0	0	1	0	0	0	0	July	2018	Qtr3	7	Jul
MEDICAREFFS	Indemnity	2018-06-26	ROS FAM PRAC/INT MED	M16.0	OA	*Unspecified	PT/OT/ST	Include	Outgoing	Routine	*Unspecified	Care and Tx Recommendations	*Unspecified	*Unspecified	Closed	Expired-Auto Closed	0	0	0	1	0	0	0	0	June	2018	Qtr2	6	Jun
MEDICAREFFS	Indemnity	2018-06-21	PC CP FAMILY/INT MED	M19.042	OA	*Unspecified	PT/OT/ST	Include	Outgoing	Routine	*Unspecified	Care and Tx Recommendations	*Unspecified	*Unspecified	Closed	Expired-Auto Closed	0	0	0	1	0	0	0	0	June	2018	Qtr2	6	Jun
MEDICAREFFS	Indemnity	2018-04-04	DAV SPORTS MEDICINE	M17.2	OA	*Unspecified	PT/OT/ST	Include	Outgoing	Routine	*Unspecified	Care and Tx Recommendations	*Unspecified	*Unspecified	Closed	Expired-Auto Closed	0	0	0	1	0	0	0	0	April	2018	Qtr2	4	Apr
MEDICAREFFS	Indemnity	2018-04-12	PAIN CLINIC ACC	M19.011	OA	*Unspecified	PT/OT/ST	Include	Outgoing	Routine	*Unspecified	Care and Tx Recommendations	*Unspecified	*Unspecified	Closed	Expired-Auto Closed	0	0	0	1	0	0	0	0	April	2018	Qtr2	4	Apr
MEDICAREFFS	Indemnity	2018-02-22	FOL SPORTS MEDICINE	M17.12	OA	*Unspecified	PT/OT/ST	Include	Outgoing	Routine	*Unspecified	Care and Tx Recommendations	*Unspecified	*Unspecified	Closed	Expired-Auto Closed	0	0	0	1	0	0	0	0	February	2018	Qtr1	2	Feb
MEDICAREFFS	Indemnity	2018-08-09	FOL SPORTS MEDICINE	M18.10	OA	*Unspecified	PT/OT/ST	Include	Outgoing	Routine	*Unspecified	Care and Tx Recommendations	*Unspecified	*Unspecified	Closed	Expired-Auto Closed	0	0	0	1	0	0	0	0	August	2018	Qtr3	8	Aug
MEDICAREFFS	Indemnity	2018-05-02	ROS FAM PRAC/INT MED	M19.90	OA	*Unspecified	PT/OT/ST	Include	Outgoing	Routine	*Unspecified	Care and Tx Recommendations	*Unspecified	*Unspecified	Closed	Expired-Auto Closed	0	0	0	1	0	0	0	0	May	2018	Qtr2	5	May
MEDICAREFFS	Indemnity	2018-08-14	ROS FAM PRAC/INT MED	M17.12	OA	*Unspecified	PT/OT/ST	Include	Outgoing	Routine	*Unspecified	Care and Tx Recommendations	*Unspecified	*Unspecified	Closed	Expired-Auto Closed	0	0	0	1	0	0	0	0	August	2018	Qtr3	8	Aug
MEDICAREFFS	Indemnity	2018-07-10	PC CP FAMILY/INT MED	M19.011	OA	*Unspecified	PT/OT/ST	Include	Outgoing	Routine	*Unspecified	Care and Tx Recommendations	*Unspecified	*Unspecified	Closed	Expired-Auto Closed	0	0	0	1	0	0	0	0	July	2018	Qtr3	7	Jul
MEDICAREFFS	Indemnity	2019-02-14	PC PV ORTHO	M19.012	OA	*Unspecified	PT/OT/ST	Include	Outgoing	Routine	*Unspecified	Care and Tx Recommendations	*Unspecified	*Unspecified	Closed	Expired-Auto Closed	0	0	0	1	0	0	0	0	February	2019	Qtr1	2	Feb
MEDICAREFFS	Indemnity	2018-04-12	DAV RHEUMATOLOGY	M19.041	OA	*Unspecified	PT/OT/ST	Include	Outgoing	Routine	*Unspecified	Care and Tx Recommendations	*Unspecified	*Unspecified	Closed	Expired-Auto Closed	0	0	0	1	0	0	0	0	April	2018	Qtr2	4	Apr
MEDICAREFFS	Indemnity	2018-08-30	SPORTS MEDICINE / ORTHOPAEDICS	M19.111	OA	*Unspecified	PT/OT/ST	Include	Outgoing	Routine	*Unspecified	Care and Tx Recommendations	*Unspecified	*Unspecified	Closed	Expired-Auto Closed	0	0	0	1	0	0	0	0	August	2018	Qtr3	8	Aug
MEDICAREFFS	Indemnity	2019-03-18	PC PV ORTHO	M19.012	OA	*Unspecified	PT/OT/ST	Include	Outgoing	Routine	*Unspecified	Care and Tx Recommendations	*Unspecified	*Unspecified	Closed	Expired-Auto Closed	0	0	0	1	0	0	0	0	March	2019	Qtr1	3	Mar
MEDICAREFFS	Indemnity	2018-07-05	DAV SPORTS MEDICINE	M18.11	OA	*Unspecified	PT/OT/ST	Include	Outgoing	Routine	*Unspecified	Care and Tx Recommendations	*Unspecified	*Unspecified	Closed	Expired-Auto Closed	0	0	0	1	0	0	0	0	July	2018	Qtr3	7	Jul
MEDICAREFFS	Indemnity	2018-03-01	FOL SPORTS MEDICINE	M18.12	OA	*Unspecified	PT/OT/ST	Include	Outgoing	Routine	*Unspecified	Care and Tx Recommendations	*Unspecified	*Unspecified	Closed	Expired-Auto Closed	0	0	0	1	0	0	0	0	March	2018	Qtr1	3	Mar
MEDICAREFFS	Indemnity	2018-12-12	MMC CP SURGERY CENTER	M17.12	OA	*Unspecified	PT/OT/ST	Include	Outgoing	Routine	*Unspecified	Care and Tx Recommendations	*Unspecified	*Unspecified	Closed	Expired-Auto Closed	0	0	0	1	0	0	0	0	December	2018	Qtr4	12	Dec
MEDICAREFFS	Indemnity	2018-04-11	DAV SPORTS MEDICINE	M19.042	OA	*Unspecified	PT/OT/ST	Include	Outgoing	Routine	*Unspecified	Care and Tx Recommendations	*Unspecified	*Unspecified	Closed	Expired-Auto Closed	0	0	0	1	0	0	0	0	April	2018	Qtr2	4	Apr
MEDICAREFFS	Indemnity	2018-01-29	ROC FAM PRAC/INT MED	M17.12	OA	*Unspecified	PT/OT/ST	Include	Outgoing	Routine	*Unspecified	Care and Tx Recommendations	*Unspecified	*Unspecified	Closed	Expired-Auto Closed	0	0	0	1	0	0	0	0	January	2018	Qtr1	1	Jan
MEDICAREFFS	Indemnity	2019-02-27	PC PV ORTHO	M19.012	OA	*Unspecified	PT/OT/ST	Include	Outgoing	Routine	*Unspecified	Care and Tx Recommendations	*Unspecified	*Unspecified	Closed	Expired-Auto Closed	0	0	0	1	0	0	0	0	February	2019	Qtr1	2	Feb
MEDICAREFFS	Indemnity	2018-09-27	DAV FAM PRAC/INT MED	M19.019	OA	*Unspecified	PT/OT/ST	Include	Outgoing	Routine	*Unspecified	Care and Tx Recommendations	*Unspecified	*Unspecified	Closed	Expired-Auto Closed	0	0	0	1	0	0	0	0	September	2018	Qtr3	9	Sep
MEDICAREFFS	Indemnity	2018-06-06	ROS ORTHOPAEDICS	M18.0	OA	*Unspecified	PT/OT/ST	Include	Outgoing	Routine	*Unspecified	Care and Tx Recommendations	*Unspecified	*Unspecified	Closed	Expired-Auto Closed	0	0	0	1	0	0	0	0	June	2018	Qtr2	6	Jun
MEDICAREFFS	Indemnity	2018-02-22	DAV FAM PRAC/INT MED	M19.071	OA	*Unspecified	PT/OT/ST	Include	Outgoing	Routine	*Unspecified	Care and Tx Recommendations	*Unspecified	*Unspecified	Closed	Expired-Auto Closed	0	0	0	1	0	0	0	0	February	2018	Qtr1	2	Feb
MEDICAREFFS	Indemnity	2018-02-08	ELK INTERNAL MEDICINE	M17.10	OA	*Unspecified	PT/OT/ST	Include	Outgoing	Routine	*Unspecified	Care and Tx Recommendations	*Unspecified	*Unspecified	Closed	Expired-Auto Closed	0	0	0	1	0	0	0	0	February	2018	Qtr1	2	Feb
MEDICAREFFS	Indemnity	2018-06-21	ROS ORTHOPAEDICS	M17.10	OA	*Unspecified	PT/OT/ST	Include	Outgoing	Routine	*Unspecified	Care and Tx Recommendations	*Unspecified	*Unspecified	Closed	Expired-Auto Closed	0	0	0	1	0	0	0	0	June	2018	Qtr2	6	Jun
MEDICAREFFS	Indemnity	2018-07-17	ROS ORTHOPAEDICS	M17.12	OA	*Unspecified	PT/OT/ST	Include	Outgoing	Routine	*Unspecified	Care and Tx Recommendations	*Unspecified	*Unspecified	Closed	Expired-Auto Closed	0	0	0	1	0	0	0	0	July	2018	Qtr3	7	Jul
MEDICAREFFS	Indemnity	2018-04-27	DAV FAM PRAC/INT MED	M19.049	OA	*Unspecified	PT/OT/ST	Include	Outgoing	Routine	*Unspecified	Care and Tx Recommendations	*Unspecified	*Unspecified	Closed	Expired-Auto Closed	0	0	0	1	0	0	0	0	April	2018	Qtr2	4	Apr
MEDICAREFFS	Indemnity	2018-01-03	ROC FAM PRAC/INT MED	M19.031	OA	*Unspecified	PT/OT/ST	Include	Outgoing	Routine	*Unspecified	Care and Tx Recommendations	*Unspecified	*Unspecified	Closed	Expired-Auto Closed	0	0	0	1	0	0	0	0	January	2018	Qtr1	1	Jan
MEDICAREFFS	Indemnity	2018-08-23	ROC FAM PRAC/INT MED	M19.90	OA	*Unspecified	PT/OT/ST	Include	Outgoing	Routine	*Unspecified	Care and Tx Recommendations	*Unspecified	*Unspecified	Closed	Expired-Auto Closed	0	0	0	1	0	0	0	0	August	2018	Qtr3	8	Aug
MEDICAREFFS	Indemnity	2018-04-12	FOL SPORTS MEDICINE	M16.11	OA	*Unspecified	PT/OT/ST	Include	Outgoing	Routine	*Unspecified	Care and Tx Recommendations	*Unspecified	*Unspecified	Closed	Expired-Auto Closed	0	0	0	1	0	0	0	0	April	2018	Qtr2	4	Apr
MEDICAREFFS	Indemnity	2018-01-10	ROC PMR	M19.042	OA	*Unspecified	PT/OT/ST	Include	Outgoing	Routine	*Unspecified	Care and Tx Recommendations	*Unspecified	*Unspecified	Closed	Expired-Auto Closed	0	0	0	1	0	0	0	0	January	2018	Qtr1	1	Jan
MEDICAREFFS	Indemnity	2019-11-25	PC CP FAMILY/INT MED	M19.012	OA	*Unspecified	PT/OT/ST	Include	Outgoing	Routine	*Unspecified	Care and Tx Recommendations	*Unspecified	*Unspecified	Closed	Expired-Auto Closed	0	0	0	1	0	0	0	0	November	2019	Qtr4	11	Nov
MEDICAREFFS	Indemnity	2018-03-20	ELK FAMILY PRACTICE	M19.019	OA	*Unspecified	PT/OT/ST	Include	Outgoing	Routine	*Unspecified	Care and Tx Recommendations	*Unspecified	*Unspecified	Closed	Expired-Auto Closed	0	0	0	1	0	0	0	0	March	2018	Qtr1	3	Mar
MEDICAREFFS	Indemnity	2018-04-12	DAV RHEUMATOLOGY	M19.042	OA	*Unspecified	PT/OT/ST	Include	Outgoing	Routine	*Unspecified	Care and Tx Recommendations	*Unspecified	*Unspecified	Closed	Expired-Auto Closed	0	0	0	1	0	0	0	0	April	2018	Qtr2	4	Apr
MEDICAREFFS	Indemnity	2018-01-03	ROC FAM PRAC/INT MED	M17.12	OA	*Unspecified	PT/OT/ST	Include	Outgoing	Routine	*Unspecified	Care and Tx Recommendations	*Unspecified	*Unspecified	Closed	Expired-Auto Closed	0	0	0	1	0	0	0	0	January	2018	Qtr1	1	Jan
MEDICAREFFS	Indemnity	2018-01-10	ROS FAM PRAC/INT MED	M19.049	OA	*Unspecified	PT/OT/ST	Include	Outgoing	Routine	*Unspecified	Care and Tx Recommendations	*Unspecified	*Unspecified	Closed	Expired-Auto Closed	0	0	0	1	0	0	0	0	January	2018	Qtr1	1	Jan
MEDICAREFFS	Indemnity	2018-02-07	INT MED FACULTY CLINIC ACC	M16.0	OA	*Unspecified	PT/OT/ST	Include	Outgoing	Routine	*Unspecified	Care and Tx Recommendations	*Unspecified	*Unspecified	Closed	Expired-Auto Closed	0	0	0	1	0	0	0	0	February	2018	Qtr1	2	Feb
MEDICAREFFS	Indemnity	2018-08-01	SPORTS MEDICINE / ORTHOPAEDICS	M19.079	OA	*Unspecified	PT/OT/ST	Include	Outgoing	Routine	*Unspecified	Care and Tx Recommendations	*Unspecified	*Unspecified	Closed	Expired-Auto Closed	0	0	0	1	0	0	0	0	August	2018	Qtr3	8	Aug
MEDICAREFFS	Indemnity	2019-07-11	PC EDH ORTHO	M17.5	OA	*Unspecified	PT/OT/ST	Include	Outgoing	Routine	*Unspecified	Care and Tx Recommendations	*Unspecified	*Unspecified	Closed	Expired-Auto Closed	0	0	0	1	0	0	0	0	July	2019	Qtr3	7	Jul
MEDICAREFFS	Indemnity	2018-02-09	DAV FAM PRAC/INT MED	M17.12	OA	*Unspecified	PT/OT/ST	Include	Outgoing	Routine	*Unspecified	Care and Tx Recommendations	*Unspecified	*Unspecified	Closed	Expired-Auto Closed	0	0	0	1	0	0	0	0	February	2018	Qtr1	2	Feb
MEDICAREFFS	Indemnity	2018-10-26	PC PV ORTHO	M17.5	OA	*Unspecified	PT/OT/ST	Include	Outgoing	Routine	*Unspecified	Care and Tx Recommendations	*Unspecified	*Unspecified	Closed	Expired-Auto Closed	0	0	0	1	0	0	0	0	October	2018	Qtr4	10	Oct
MEDICAREFFS	Indemnity	2019-04-25	PC EDH ORTHO	M16.10	OA	*Unspecified	PT/OT/ST	Include	Outgoing	Routine	*Unspecified	Care and Tx Recommendations	*Unspecified	*Unspecified	Closed	Expired-Auto Closed	0	0	0	1	0	0	0	0	April	2019	Qtr2	4	Apr
MEDICAREFFS	Indemnity	2018-01-12	PC CP FAMILY/INT MED	M19.042	OA	*Unspecified	PT/OT/ST	Include	Outgoing	Routine	*Unspecified	Care and Tx Recommendations	*Unspecified	*Unspecified	Closed	Expired-Auto Closed	0	0	0	1	0	0	0	0	January	2018	Qtr1	1	Jan
MEDICAREFFS	Indemnity	2018-05-23	SPORTS MEDICINE / PM&R	M17.12	OA	*Unspecified	PT/OT/ST	Include	Outgoing	Routine	*Unspecified	Care and Tx Recommendations	*Unspecified	*Unspecified	Closed	Expired-Auto Closed	0	0	0	1	0	0	0	0	May	2018	Qtr2	5	May
MEDICAREFFS	Indemnity	2018-06-13	ROC PMR	M18.0	OA	*Unspecified	PT/OT/ST	Include	Outgoing	Routine	*Unspecified	Care and Tx Recommendations	*Unspecified	*Unspecified	Closed	Expired-Auto Closed	0	0	0	1	0	0	0	0	June	2018	Qtr2	6	Jun
MEDICAREFFS	Indemnity	2019-10-14	PC DIVIDE WELLNESS CTR	M18.12	OA	*Unspecified	PT/OT/ST	Include	Outgoing	Routine	*Unspecified	Care and Tx Recommendations	*Unspecified	*Unspecified	Closed	Expired-Auto Closed	0	0	0	1	0	0	0	0	October	2019	Qtr4	10	Oct
MEDICAREFFS	Indemnity	2018-03-02	ROC PMR	M19.049	OA	*Unspecified	PT/OT/ST	Include	Outgoing	Routine	*Unspecified	Care and Tx Recommendations	*Unspecified	*Unspecified	Closed	Expired-Auto Closed	0	0	0	1	0	0	0	0	March	2018	Qtr1	3	Mar
MEDICAREFFS	Indemnity	2018-01-03	ROC FAM PRAC/INT MED	M19.032	OA	*Unspecified	PT/OT/ST	Include	Outgoing	Routine	*Unspecified	Care and Tx Recommendations	*Unspecified	*Unspecified	Closed	Expired-Auto Closed	0	0	0	1	0	0	0	0	January	2018	Qtr1	1	Jan
MEDICAREFFS	Indemnity	2019-07-18	PC DIVIDE WELLNESS CTR	M17.12	OA	*Unspecified	PT/OT/ST	Include	Outgoing	Routine	*Unspecified	Care and Tx Recommendations	*Unspecified	*Unspecified	Closed	Expired-Auto Closed	0	0	0	1	0	0	0	0	July	2019	Qtr3	7	Jul
MEDICAREFFS	Indemnity	2018-05-18	NATOMAS FAMILY PRACTICE	M17.10	OA	*Unspecified	PT/OT/ST	Include	Outgoing	Routine	*Unspecified	Care and Tx Recommendations	*Unspecified	*Unspecified	Closed	Expired-Auto Closed	0	0	0	1	0	0	0	0	May	2018	Qtr2	5	May
MEDICAREFFS	Indemnity	2018-01-08	ELK FAMILY PRACTICE	M17.12	OA	*Unspecified	PT/OT/ST	Include	Outgoing	Routine	*Unspecified	Care and Tx Recommendations	*Unspecified	*Unspecified	Closed	Expired-Auto Closed	0	0	0	1	0	0	0	0	January	2018	Qtr1	1	Jan
MEDICAREFFS	Indemnity	2018-07-20	ELK FAMILY PRACTICE	M19.019	OA	*Unspecified	PT/OT/ST	Include	Outgoing	Routine	*Unspecified	Care and Tx Recommendations	*Unspecified	*Unspecified	Closed	Expired-Auto Closed	0	0	0	1	0	0	0	0	July	2018	Qtr3	7	Jul
MEDICAREFFS	Indemnity	2019-12-16	PC EDH ORTHO	M17.12	OA	*Unspecified	PT/OT/ST	Include	Outgoing	Routine	*Unspecified	Care and Tx Recommendations	*Unspecified	*Unspecified	Closed	Expired-Auto Closed	0	0	0	1	0	0	0	0	December	2019	Qtr4	12	Dec
MEDICAREFFS	Indemnity	2018-02-15	NATOMAS FAMILY PRACTICE	M16.12	OA	*Unspecified	PT/OT/ST	Include	Outgoing	Routine	*Unspecified	Care and Tx Recommendations	*Unspecified	*Unspecified	Closed	Expired-Auto Closed	0	0	0	1	0	0	0	0	February	2018	Qtr1	2	Feb
MEDICAREFFS	Indemnity	2018-05-15	ELK FAMILY PRACTICE	M17.12	OA	*Unspecified	PT/OT/ST	Include	Outgoing	Routine	*Unspecified	Care and Tx Recommendations	*Unspecified	*Unspecified	Closed	Expired-Auto Closed	0	0	0	1	0	0	0	0	May	2018	Qtr2	5	May
MEDICAREFFS	Indemnity	2018-02-15	ROC FAM PRAC/INT MED	M19.90	OA	*Unspecified	PT/OT/ST	Include	Outgoing	Routine	*Unspecified	Care and Tx Recommendations	*Unspecified	*Unspecified	Closed	Expired-Auto Closed	0	0	0	1	0	0	0	0	February	2018	Qtr1	2	Feb
MEDICAREFFS	Indemnity	2018-01-02	CAM FAMILY PRACTICE	M19.042	OA	*Unspecified	PT/OT/ST	Include	Outgoing	Routine	*Unspecified	Care and Tx Recommendations	*Unspecified	*Unspecified	Closed	Expired-Auto Closed	0	0	0	1	0	0	0	0	January	2018	Qtr1	1	Jan
MEDICAREFFS	Indemnity	2018-11-12	PC EDH ORTHO	M16.11	OA	*Unspecified	PT/OT/ST	Include	Outgoing	Routine	*Unspecified	Care and Tx Recommendations	*Unspecified	*Unspecified	Closed	Expired-Auto Closed	0	0	0	1	0	0	0	0	November	2018	Qtr4	11	Nov
MEDICAREFFS	Indemnity	2018-08-15	DAV FAM PRAC/INT MED	M19.079	OA	*Unspecified	PT/OT/ST	Include	Outgoing	Routine	*Unspecified	Care and Tx Recommendations	*Unspecified	*Unspecified	Closed	Expired-Auto Closed	0	0	0	1	0	0	0	0	August	2018	Qtr3	8	Aug
MEDICAREFFS	Indemnity	2019-02-13	PC PV ORTHO	M17.12	OA	*Unspecified	PT/OT/ST	Include	Outgoing	Routine	*Unspecified	Care and Tx Recommendations	*Unspecified	*Unspecified	Closed	Expired-Auto Closed	0	0	0	1	0	0	0	0	February	2019	Qtr1	2	Feb
MEDICAREFFS	Indemnity	2018-02-28	ROC PMR	M16.12	OA	*Unspecified	PT/OT/ST	Include	Outgoing	Routine	*Unspecified	Care and Tx Recommendations	*Unspecified	*Unspecified	Closed	Expired-Auto Closed	0	0	0	1	0	0	0	0	February	2018	Qtr1	2	Feb
MEDICAREFFS	Indemnity	2018-04-19	PC CP FAMILY/INT MED	M19.011	OA	*Unspecified	PT/OT/ST	Include	Outgoing	Routine	*Unspecified	Care and Tx Recommendations	*Unspecified	*Unspecified	Closed	Expired-Auto Closed	0	0	0	1	0	0	0	0	April	2018	Qtr2	4	Apr
MEDICAREFFS	Indemnity	2018-04-19	PC CP FAMILY/INT MED	M19.012	OA	*Unspecified	PT/OT/ST	Include	Outgoing	Routine	*Unspecified	Care and Tx Recommendations	*Unspecified	*Unspecified	Closed	Expired-Auto Closed	0	0	0	1	0	0	0	0	April	2018	Qtr2	4	Apr
MEDICAREFFS	Indemnity	2018-04-05	DAV FAM PRAC/INT MED	M15.9	OA	*Unspecified	PT/OT/ST	Include	Outgoing	Routine	*Unspecified	Care and Tx Recommendations	*Unspecified	*Unspecified	Closed	Expired-Auto Closed	0	0	0	1	0	0	0	0	April	2018	Qtr2	4	Apr
MEDICAREFFS	Indemnity	2018-06-28	ELK ORTHOPAEDICS	M18.12	OA	*Unspecified	PT/OT/ST	Include	Outgoing	Routine	*Unspecified	Care and Tx Recommendations	*Unspecified	*Unspecified	Closed	Expired-Auto Closed	0	0	0	1	0	0	0	0	June	2018	Qtr2	6	Jun
MEDICAREFFS	Indemnity	2018-05-31	NATOMAS FAMILY PRACTICE	M16.10	OA	*Unspecified	PT/OT/ST	Include	Outgoing	Routine	*Unspecified	Care and Tx Recommendations	*Unspecified	*Unspecified	Closed	Expired-Auto Closed	0	0	0	1	0	0	0	0	May	2018	Qtr2	5	May
MEDICAREFFS	Indemnity	2018-01-10	ROC PMR	M19.041	OA	*Unspecified	PT/OT/ST	Include	Outgoing	Routine	*Unspecified	Care and Tx Recommendations	*Unspecified	*Unspecified	Closed	Expired-Auto Closed	0	0	0	1	0	0	0	0	January	2018	Qtr1	1	Jan
MEDICAREFFS	Indemnity	2018-02-22	FOL SPORTS MEDICINE	M19.019	OA	*Unspecified	PT/OT/ST	Include	Outgoing	Routine	*Unspecified	Care and Tx Recommendations	*Unspecified	*Unspecified	Closed	Expired-Auto Closed	0	0	0	1	0	0	0	0	February	2018	Qtr1	2	Feb
MEDICAREFFS	Indemnity	2018-05-03	ROC FAM PRAC/INT MED	M19.049	OA	*Unspecified	PT/OT/ST	Include	Outgoing	Routine	*Unspecified	Care and Tx Recommendations	*Unspecified	*Unspecified	Closed	Expired-Auto Closed	0	0	0	1	0	0	0	0	May	2018	Qtr2	5	May
MEDICAREFFS	Indemnity	2018-09-27	ELK ORTHOPAEDICS	M17.12	OA	*Unspecified	PT/OT/ST	Include	Outgoing	Routine	*Unspecified	Care and Tx Recommendations	*Unspecified	*Unspecified	Closed	Expired-Auto Closed	0	0	0	1	0	0	0	0	September	2018	Qtr3	9	Sep
MEDICAREFFS	Indemnity	2019-02-19	PC EDH ORTHO	M17.12	OA	*Unspecified	PT/OT/ST	Include	Outgoing	Routine	*Unspecified	Care and Tx Recommendations	*Unspecified	*Unspecified	Closed	Expired-Auto Closed	0	0	0	1	0	0	0	0	February	2019	Qtr1	2	Feb
MEDICAREFFS	Indemnity	2018-08-20	ELK ORTHOPAEDICS	M17.12	OA	*Unspecified	PT/OT/ST	Include	Outgoing	Routine	*Unspecified	Care and Tx Recommendations	*Unspecified	*Unspecified	Closed	Expired-Auto Closed	0	0	0	1	0	0	0	0	August	2018	Qtr3	8	Aug
MEDICAREFFS	Indemnity	2018-05-01	SPORTS MEDICINE / ORTHOPAEDICS	M19.071	OA	*Unspecified	PT/OT/ST	Include	Outgoing	Routine	*Unspecified	Care and Tx Recommendations	*Unspecified	*Unspecified	Closed	Expired-Auto Closed	0	0	0	1	0	0	0	0	May	2018	Qtr2	5	May
MEDICAREFFS	Indemnity	2018-01-11	FOL SPORTS MEDICINE	M16.12	OA	*Unspecified	PT/OT/ST	Include	Outgoing	Routine	*Unspecified	Care and Tx Recommendations	*Unspecified	*Unspecified	Closed	Expired-Auto Closed	0	0	0	1	0	0	0	0	January	2018	Qtr1	1	Jan
MEDICAREFFS	Indemnity	2019-01-29	PC PV ORTHO	M19.012	OA	*Unspecified	PT/OT/ST	Include	Outgoing	Routine	*Unspecified	Care and Tx Recommendations	*Unspecified	*Unspecified	Closed	Expired-Auto Closed	0	0	0	1	0	0	0	0	January	2019	Qtr1	1	Jan
MEDICAREFFS	Indemnity	2019-01-12	PC PV ORTHO	M19.012	OA	*Unspecified	PT/OT/ST	Include	Outgoing	Routine	*Unspecified	Care and Tx Recommendations	*Unspecified	*Unspecified	Closed	Expired-Auto Closed	0	0	0	1	0	0	0	0	January	2019	Qtr1	1	Jan
MEDICAREFFS	Indemnity	2018-01-09	DAV FAM PRAC/INT MED	M17.10	OA	*Unspecified	PT/OT/ST	Include	Outgoing	Routine	*Unspecified	Care and Tx Recommendations	*Unspecified	*Unspecified	Closed	Expired-Auto Closed	0	0	0	1	0	0	0	0	January	2018	Qtr1	1	Jan
MEDICAREFFS	Indemnity	2018-04-30	ELK FAMILY PRACTICE	M16.12	OA	*Unspecified	PT/OT/ST	Include	Outgoing	Routine	*Unspecified	Care and Tx Recommendations	*Unspecified	*Unspecified	Closed	Expired-Auto Closed	0	0	0	1	0	0	0	0	April	2018	Qtr2	4	Apr
MEDICAREFFS	Indemnity	2018-08-09	FOL FAMILY PRACTICE	M18.11	OA	*Unspecified	PT/OT/ST	Include	Outgoing	Routine	*Unspecified	Care and Tx Recommendations	*Unspecified	*Unspecified	Closed	Expired-Auto Closed	0	0	0	1	0	0	0	0	August	2018	Qtr3	8	Aug
MEDICAREFFS	Indemnity	2018-04-30	ROC FAM PRAC/INT MED	M17.12	OA	*Unspecified	PT/OT/ST	Include	Outgoing	Routine	*Unspecified	Care and Tx Recommendations	*Unspecified	*Unspecified	Closed	Expired-Auto Closed	0	0	0	1	0	0	0	0	April	2018	Qtr2	4	Apr
MEDICAREFFS	Indemnity	2018-07-11	RNC FAM PRAC/INT MED	M19.042	OA	*Unspecified	PT/OT/ST	Include	Outgoing	Routine	*Unspecified	Care and Tx Recommendations	*Unspecified	*Unspecified	Closed	Expired-Auto Closed	0	0	0	1	0	0	0	0	July	2018	Qtr3	7	Jul
MEDICAREFFS	Indemnity	2018-10-01	PC CP FAMILY/INT MED	M19.012	OA	*Unspecified	PT/OT/ST	Include	Outgoing	Routine	*Unspecified	Care and Tx Recommendations	*Unspecified	*Unspecified	Closed	Expired-Auto Closed	0	0	0	1	0	0	0	0	October	2018	Qtr4	10	Oct
MEDICAREFFS	Indemnity	2018-01-16	DAV ALLERGY/RHEUM	M15.9	OA	*Unspecified	PT/OT/ST	Include	Outgoing	Routine	*Unspecified	Care and Tx Recommendations	*Unspecified	*Unspecified	Closed	Expired-Auto Closed	0	0	0	1	0	0	0	0	January	2018	Qtr1	1	Jan
MEDICAREFFS	Indemnity	2018-10-04	FOL SPORTS MEDICINE	M16.0	OA	*Unspecified	PT/OT/ST	Include	Outgoing	Routine	*Unspecified	Care and Tx Recommendations	*Unspecified	*Unspecified	Closed	Expired-Auto Closed	0	0	0	1	0	0	0	0	October	2018	Qtr4	10	Oct
MEDICAREFFS	Indemnity	2018-09-18	CARM PM&R	M17.12	OA	*Unspecified	PT/OT/ST	Include	Outgoing	Routine	*Unspecified	Care and Tx Recommendations	*Unspecified	*Unspecified	Closed	Expired-Auto Closed	0	0	0	1	0	0	0	0	September	2018	Qtr3	9	Sep
MEDICAREFFS	Indemnity	2018-05-02	FOL INTERNAL MEDICINE	M17.10	OA	*Unspecified	PT/OT/ST	Include	Outgoing	Routine	*Unspecified	Care and Tx Recommendations	*Unspecified	*Unspecified	Closed	Expired-Auto Closed	0	0	0	1	0	0	0	0	May	2018	Qtr2	5	May
MEDICAREFFS	Indemnity	2018-02-01	DAV FAM PRAC/INT MED	M17.12	OA	*Unspecified	PT/OT/ST	Include	Outgoing	Routine	*Unspecified	Care and Tx Recommendations	*Unspecified	*Unspecified	Closed	Expired-Auto Closed	0	0	0	1	0	0	0	0	February	2018	Qtr1	2	Feb
MEDICAREFFS	Indemnity	2018-08-02	ROS ORTHOPAEDICS	M16.12	OA	*Unspecified	PT/OT/ST	Include	Outgoing	Routine	*Unspecified	Care and Tx Recommendations	*Unspecified	*Unspecified	Closed	Expired-Auto Closed	0	0	0	1	0	0	0	0	August	2018	Qtr3	8	Aug
MEDICAREFFS	Indemnity	2018-05-21	ELK ORTHOPAEDICS	M16.11	OA	*Unspecified	PT/OT/ST	Include	Outgoing	Routine	*Unspecified	Care and Tx Recommendations	*Unspecified	*Unspecified	Closed	Expired-Auto Closed	0	0	0	1	0	0	0	0	May	2018	Qtr2	5	May
MEDICAREFFS	Indemnity	2018-03-23	CARM INTERNAL MED	M16.12	OA	*Unspecified	PT/OT/ST	Include	Outgoing	Routine	*Unspecified	Care and Tx Recommendations	*Unspecified	*Unspecified	Closed	Expired-Auto Closed	0	0	0	1	0	0	0	0	March	2018	Qtr1	3	Mar
MEDICAREFFS	Indemnity	2018-01-22	ELK ORTHOPAEDICS	M16.11	OA	*Unspecified	PT/OT/ST	Include	Outgoing	Routine	*Unspecified	Care and Tx Recommendations	*Unspecified	*Unspecified	Closed	Expired-Auto Closed	0	0	0	1	0	0	0	0	January	2018	Qtr1	1	Jan
MEDICAREFFS	Indemnity	2018-02-15	FOL FAMILY PRACTICE	M16.0	OA	*Unspecified	PT/OT/ST	Include	Outgoing	Routine	*Unspecified	Care and Tx Recommendations	*Unspecified	*Unspecified	Closed	Expired-Auto Closed	0	0	0	1	0	0	0	0	February	2018	Qtr1	2	Feb
MEDICAREFFS	Indemnity	2018-05-25	ROS RHEUMATOLOGY	M15.4	OA	*Unspecified	PT/OT/ST	Include	Outgoing	Routine	*Unspecified	Care and Tx Recommendations	*Unspecified	*Unspecified	Closed	Expired-Auto Closed	0	0	0	1	0	0	0	0	May	2018	Qtr2	5	May
MEDICAREFFS	Indemnity	2018-03-29	FOL SPORTS MEDICINE	M17.12	OA	*Unspecified	PT/OT/ST	Include	Outgoing	Routine	*Unspecified	Care and Tx Recommendations	*Unspecified	*Unspecified	Closed	Expired-Auto Closed	0	0	0	1	0	0	0	0	March	2018	Qtr1	3	Mar
MEDICAREFFS	Indemnity	2018-07-25	ELK ORTHOPAEDICS	M17.12	OA	*Unspecified	PT/OT/ST	Include	Outgoing	Routine	*Unspecified	Care and Tx Recommendations	*Unspecified	*Unspecified	Closed	Expired-Auto Closed	0	0	0	1	0	0	0	0	July	2018	Qtr3	7	Jul
MEDICAREFFS	Indemnity	2018-04-27	ROC FAM PRAC/INT MED	M17.10	OA	*Unspecified	PT/OT/ST	Include	Outgoing	Routine	*Unspecified	Care and Tx Recommendations	*Unspecified	*Unspecified	Closed	Expired-Auto Closed	0	0	0	1	0	0	0	0	April	2018	Qtr2	4	Apr
MEDICAREFFS	Indemnity	2018-03-27	ROC PMR	M17.12	OA	*Unspecified	PT/OT/ST	Include	Outgoing	Routine	*Unspecified	Care and Tx Recommendations	*Unspecified	*Unspecified	Closed	Expired-Auto Closed	0	0	0	1	0	0	0	0	March	2018	Qtr1	3	Mar
MEDICAREFFS	Indemnity	2018-06-19	SPORTS MEDICINE / ORTHOPAEDICS	M19.072	OA	*Unspecified	PT/OT/ST	Include	Outgoing	Routine	*Unspecified	Care and Tx Recommendations	*Unspecified	*Unspecified	Closed	Expired-Auto Closed	0	0	0	1	0	0	0	0	June	2018	Qtr2	6	Jun
MEDICAREFFS	Indemnity	2019-01-11	PC PV ORTHO	M19.011	OA	*Unspecified	PT/OT/ST	Include	Outgoing	Routine	*Unspecified	Care and Tx Recommendations	*Unspecified	*Unspecified	Closed	Expired-Auto Closed	0	0	0	1	0	0	0	0	January	2019	Qtr1	1	Jan
MEDICAREFFS	Indemnity	2018-10-02	ROS ORTHOPAEDICS	M19.049	OA	*Unspecified	PT/OT/ST	Include	Outgoing	Routine	*Unspecified	Care and Tx Recommendations	*Unspecified	*Unspecified	Closed	Expired-Auto Closed	0	0	0	1	0	0	0	0	October	2018	Qtr4	10	Oct
MEDICAREFFS	Indemnity	2018-04-11	DAV SPORTS MEDICINE	M19.041	OA	*Unspecified	PT/OT/ST	Include	Outgoing	Routine	*Unspecified	Care and Tx Recommendations	*Unspecified	*Unspecified	Closed	Expired-Auto Closed	0	0	0	1	0	0	0	0	April	2018	Qtr2	4	Apr
MEDICAREFFS	Indemnity	2018-01-02	CAM FAMILY PRACTICE	M19.041	OA	*Unspecified	PT/OT/ST	Include	Outgoing	Routine	*Unspecified	Care and Tx Recommendations	*Unspecified	*Unspecified	Closed	Expired-Auto Closed	0	0	0	1	0	0	0	0	January	2018	Qtr1	1	Jan
MEDICAREFFS	Indemnity	2018-06-21	PC CP FAMILY/INT MED	M19.041	OA	*Unspecified	PT/OT/ST	Include	Outgoing	Routine	*Unspecified	Care and Tx Recommendations	*Unspecified	*Unspecified	Closed	Expired-Auto Closed	0	0	0	1	0	0	0	0	June	2018	Qtr2	6	Jun
MEDICAREFFS	Indemnity	2018-06-28	DAV RHEUMATOLOGY	M15.9	OA	*Unspecified	PT/OT/ST	Include	Outgoing	Routine	*Unspecified	Care and Tx Recommendations	*Unspecified	*Unspecified	Closed	Expired-Auto Closed	0	0	0	1	0	0	0	0	June	2018	Qtr2	6	Jun
MEDICAREFFS	Indemnity	2018-08-10	ROS FAM PRAC/INT MED	M17.10	OA	*Unspecified	PT/OT/ST	Include	Outgoing	Routine	*Unspecified	Care and Tx Recommendations	*Unspecified	*Unspecified	Closed	Expired-Auto Closed	0	0	0	1	0	0	0	0	August	2018	Qtr3	8	Aug
MEDICAREFFS	Indemnity	2018-01-12	PC CP FAMILY/INT MED	M19.041	OA	*Unspecified	PT/OT/ST	Include	Outgoing	Routine	*Unspecified	Care and Tx Recommendations	*Unspecified	*Unspecified	Closed	Expired-Auto Closed	0	0	0	1	0	0	0	0	January	2018	Qtr1	1	Jan
MEDICAREFFS	Indemnity	2018-08-28	ROC FAM PRAC/INT MED	M16.9	OA	*Unspecified	PT/OT/ST	Include	Outgoing	Routine	*Unspecified	Care and Tx Recommendations	*Unspecified	*Unspecified	Closed	Expired-Auto Closed	0	0	0	1	0	0	0	0	August	2018	Qtr3	8	Aug
MEDICAREFFS	Indemnity	2018-06-07	DAV FAM PRAC/INT MED	M17.31	OA	*Unspecified	PT/OT/ST	Include	Outgoing	Routine	*Unspecified	Care and Tx Recommendations	*Unspecified	*Unspecified	Closed	Expired-Auto Closed	0	0	0	1	0	0	0	0	June	2018	Qtr2	6	Jun
MEDICAREFFS	Indemnity	2018-07-26	ELK FAMILY PRACTICE	M16.12	OA	*Unspecified	PT/OT/ST	Include	Outgoing	Routine	*Unspecified	Care and Tx Recommendations	*Unspecified	*Unspecified	Closed	Expired-Auto Closed	0	0	0	1	0	0	0	0	July	2018	Qtr3	7	Jul
MEDICAREFFS	Indemnity	2018-02-07	ROC PMR	M17.12	OA	*Unspecified	PT/OT/ST	Include	Outgoing	Routine	*Unspecified	Care and Tx Recommendations	*Unspecified	*Unspecified	Closed	Expired-Auto Closed	0	0	0	1	0	0	0	0	February	2018	Qtr1	2	Feb
MEDICAREFFS	Indemnity	2018-08-27	FOL FAMILY PRACTICE	M16.11	OA	*Unspecified	PT/OT/ST	Include	Outgoing	Routine	*Unspecified	Care and Tx Recommendations	*Unspecified	*Unspecified	Closed	Expired-Auto Closed	0	0	0	1	0	0	0	0	August	2018	Qtr3	8	Aug
MEDICAREFFS	Indemnity	2018-08-03	NATOMAS FAMILY PRACTICE	M16.12	OA	*Unspecified	PT/OT/ST	Include	Outgoing	Routine	*Unspecified	Care and Tx Recommendations	*Unspecified	*Unspecified	Closed	Expired-Auto Closed	0	0	0	1	0	0	0	0	August	2018	Qtr3	8	Aug
MEDICAREFFS	Indemnity	2019-06-11	PC PV ORTHO	M17.12	OA	*Unspecified	PT/OT/ST	Include	Outgoing	Routine	*Unspecified	Care and Tx Recommendations	*Unspecified	*Unspecified	Closed	Expired-Auto Closed	0	0	0	1	0	0	0	0	June	2019	Qtr2	6	Jun
MEDICAREFFS	Indemnity	2018-03-02	ROC PMR	M19.011	OA	*Unspecified	PT/OT/ST	Include	Outgoing	Routine	*Unspecified	Care and Tx Recommendations	*Unspecified	*Unspecified	Closed	Expired-Auto Closed	0	0	0	1	0	0	0	0	March	2018	Qtr1	3	Mar
MEDICAREFFS	Indemnity	2018-01-18	FOL SPORTS MEDICINE	M19.012	OA	*Unspecified	PT/OT/ST	Include	Outgoing	Routine	*Unspecified	Care and Tx Recommendations	*Unspecified	*Unspecified	Closed	Expired-Auto Closed	0	0	0	1	0	0	0	0	January	2018	Qtr1	1	Jan
MEDICAREFFS	Indemnity	2018-06-09	FOL RHEUMATOLOGY	M19.041	OA	*Unspecified	PT/OT/ST	Include	Outgoing	Routine	*Unspecified	Care and Tx Recommendations	*Unspecified	*Unspecified	Closed	Expired-Auto Closed	0	0	0	1	0	0	0	0	June	2018	Qtr2	6	Jun
MEDICAREFFS	Indemnity	2018-09-05	FOL SPORTS MEDICINE	M16.11	OA	*Unspecified	PT/OT/ST	Include	Outgoing	Routine	*Unspecified	Care and Tx Recommendations	*Unspecified	*Unspecified	Closed	Expired-Auto Closed	0	0	0	1	0	0	0	0	September	2018	Qtr3	9	Sep
MEDICAREFFS	Indemnity	2018-05-08	NATOMAS FAMILY PRACTICE	M17.10	OA	*Unspecified	PT/OT/ST	Include	Outgoing	Routine	*Unspecified	Care and Tx Recommendations	*Unspecified	*Unspecified	Closed	Expired-Auto Closed	0	0	0	1	0	0	0	0	May	2018	Qtr2	5	May
MEDICAREFFS	Indemnity	2018-11-06	PC CP FAMILY/INT MED	M16.0	OA	*Unspecified	PT/OT/ST	Include	Outgoing	Routine	*Unspecified	Care and Tx Recommendations	*Unspecified	*Unspecified	Closed	Expired-Auto Closed	0	0	0	1	0	0	0	0	November	2018	Qtr4	11	Nov
MEDICAREFFS	Indemnity	2018-10-02	CARM PM&R	M17.12	OA	*Unspecified	PT/OT/ST	Include	Outgoing	Routine	*Unspecified	Care and Tx Recommendations	*Unspecified	*Unspecified	Closed	Expired-Auto Closed	0	0	0	1	0	0	0	0	October	2018	Qtr4	10	Oct
MEDICAREFFS	Indemnity	2018-10-11	FOL SPORTS MEDICINE	M17.12	OA	*Unspecified	PT/OT/ST	Include	Outgoing	Routine	*Unspecified	Care and Tx Recommendations	*Unspecified	*Unspecified	Closed	Expired-Auto Closed	0	0	0	1	0	0	0	0	October	2018	Qtr4	10	Oct
MEDICAREFFS	Indemnity	2018-01-10	ROS FAM PRAC/INT MED	M18.11	OA	*Unspecified	PT/OT/ST	Include	Outgoing	Routine	*Unspecified	Care and Tx Recommendations	*Unspecified	*Unspecified	Closed	Expired-Auto Closed	0	0	0	1	0	0	0	0	January	2018	Qtr1	1	Jan
MEDICAREFFS	Indemnity	2018-08-28	ROC PMR	M18.9	OA	*Unspecified	PT/OT/ST	Include	Outgoing	Routine	*Unspecified	Care and Tx Recommendations	*Unspecified	*Unspecified	Closed	Expired-Auto Closed	0	0	0	1	0	0	0	0	August	2018	Qtr3	8	Aug
MEDICAREFFS	Indemnity	2018-10-02	ELK FAMILY PRACTICE	M19.031	OA	*Unspecified	PT/OT/ST	Include	Outgoing	Routine	*Unspecified	Care and Tx Recommendations	*Unspecified	*Unspecified	Closed	Expired-Auto Closed	0	0	0	1	0	0	0	0	October	2018	Qtr4	10	Oct
MEDICAREFFS	Indemnity	2018-05-24	DAV RHEUMATOLOGY	M19.90	OA	*Unspecified	PT/OT/ST	Include	Outgoing	Routine	*Unspecified	Care and Tx Recommendations	*Unspecified	*Unspecified	Closed	Expired-Auto Closed	0	0	0	1	0	0	0	0	May	2018	Qtr2	5	May
MEDICAREFFS	Indemnity	2019-08-06	MMC NORTH 1 MED SURG	M19.012	OA	*Unspecified	PT/OT/ST	Include	Outgoing	Routine	*Unspecified	Care and Tx Recommendations	*Unspecified	*Unspecified	Closed	Expired-Auto Closed	0	0	0	1	0	0	0	0	August	2019	Qtr3	8	Aug
MEDICAREFFS	Indemnity	2018-04-12	FOL SPORTS MEDICINE	M17.12	OA	*Unspecified	PT/OT/ST	Include	Outgoing	Routine	*Unspecified	Care and Tx Recommendations	*Unspecified	*Unspecified	Closed	Expired-Auto Closed	0	0	0	1	0	0	0	0	April	2018	Qtr2	4	Apr
MEDICAREFFS	Indemnity	2018-06-04	ROS FAM PRAC/INT MED	M16.10	OA	*Unspecified	PT/OT/ST	Include	Outgoing	Routine	*Unspecified	Care and Tx Recommendations	*Unspecified	*Unspecified	Closed	Expired-Auto Closed	0	0	0	1	0	0	0	0	June	2018	Qtr2	6	Jun
MEDICAREFFS	Indemnity	2018-03-02	ROC PMR	M19.012	OA	*Unspecified	PT/OT/ST	Include	Outgoing	Routine	*Unspecified	Care and Tx Recommendations	*Unspecified	*Unspecified	Closed	Expired-Auto Closed	0	0	0	1	0	0	0	0	March	2018	Qtr1	3	Mar
MEDICAREFFS	Indemnity	2018-09-13	ROS FAM PRAC/INT MED	M17.12	OA	*Unspecified	PT/OT/ST	Include	Outgoing	Routine	*Unspecified	Care and Tx Recommendations	*Unspecified	*Unspecified	Closed	Expired-Auto Closed	0	0	0	1	0	0	0	0	September	2018	Qtr3	9	Sep
MEDICAREFFS	Indemnity	2018-08-06	ROS FAM PRAC/INT MED	M16.0	OA	*Unspecified	PT/OT/ST	Include	Outgoing	Routine	*Unspecified	Care and Tx Recommendations	*Unspecified	*Unspecified	Closed	Expired-Auto Closed	0	0	0	1	0	0	0	0	August	2018	Qtr3	8	Aug
MEDICAREFFS	Indemnity	2018-01-16	ROC PMR	M16.10	OA	*Unspecified	PT/OT/ST	Include	Outgoing	Routine	*Unspecified	Care and Tx Recommendations	*Unspecified	*Unspecified	Closed	Expired-Auto Closed	0	0	0	1	0	0	0	0	January	2018	Qtr1	1	Jan
MEDICAREFFS	Indemnity	2018-05-02	ROS FAM PRAC/INT MED	M19.039	OA	*Unspecified	PT/OT/ST	Include	Outgoing	Routine	*Unspecified	Care and Tx Recommendations	*Unspecified	*Unspecified	Closed	Expired-Auto Closed	0	0	0	1	0	0	0	0	May	2018	Qtr2	5	May
MEDICAREFFS	Indemnity	2019-07-16	PC EDH ORTHO	M17.12	OA	*Unspecified	PT/OT/ST	Include	Outgoing	Routine	*Unspecified	Care and Tx Recommendations	*Unspecified	*Unspecified	Closed	Expired-Auto Closed	0	0	0	1	0	0	0	0	July	2019	Qtr3	7	Jul
MEDICAREFFS	Indemnity	2018-10-23	PC PV ORTHO	M17.12	OA	*Unspecified	PT/OT/ST	Include	Outgoing	Routine	*Unspecified	Care and Tx Recommendations	*Unspecified	*Unspecified	Closed	Expired-Auto Closed	0	0	0	1	0	0	0	0	October	2018	Qtr4	10	Oct
MEDICAREFFS	Indemnity	2018-06-09	FOL RHEUMATOLOGY	M19.042	OA	*Unspecified	PT/OT/ST	Include	Outgoing	Routine	*Unspecified	Care and Tx Recommendations	*Unspecified	*Unspecified	Closed	Expired-Auto Closed	0	0	0	1	0	0	0	0	June	2018	Qtr2	6	Jun
MEDICAREFFS	Indemnity	2018-04-22	CARM INTERNAL MED	M16.0	OA	*Unspecified	PT/OT/ST	Include	Outgoing	Routine	*Unspecified	Care and Tx Recommendations	*Unspecified	*Unspecified	Closed	Expired-Auto Closed	0	0	0	1	0	0	0	0	April	2018	Qtr2	4	Apr
MEDICAREFFS	Indemnity	2018-05-23	FOL FAMILY PRACTICE	M19.049	OA	*Unspecified	PT/OT/ST	Include	Outgoing	Routine	*Unspecified	Care and Tx Recommendations	*Unspecified	*Unspecified	Closed	Expired-Auto Closed	0	0	0	1	0	0	0	0	May	2018	Qtr2	5	May
MEDICAREFFS	Indemnity	2018-06-05	RNC FAM PRAC/INT MED	M19.012	OA	*Unspecified	PT/OT/ST	Include	Outgoing	Routine	*Unspecified	Care and Tx Recommendations	*Unspecified	*Unspecified	Closed	Expired-Auto Closed	0	0	0	1	0	0	0	0	June	2018	Qtr2	6	Jun
MEDICAREFFS	Indemnity	2018-05-03	DAV RHEUMATOLOGY	M19.90	OA	*Unspecified	PT/OT/ST	Include	Outgoing	Routine	*Unspecified	Care and Tx Recommendations	*Unspecified	*Unspecified	Closed	Expired-Auto Closed	0	0	0	1	0	0	0	0	May	2018	Qtr2	5	May
MEDICAREFFS	Indemnity	2018-10-18	PC EDH ORTHO	M16.11	OA	*Unspecified	PT/OT/ST	Include	Outgoing	Routine	*Unspecified	Care and Tx Recommendations	*Unspecified	*Unspecified	Closed	Expired-Auto Closed	0	0	0	1	0	0	0	0	October	2018	Qtr4	10	Oct
MEDICAREFFS	Indemnity	2018-08-15	ROC PMR	M19.041	OA	*Unspecified	PT/OT/ST	Include	Outgoing	Routine	*Unspecified	Care and Tx Recommendations	*Unspecified	*Unspecified	Closed	Expired-Auto Closed	0	0	0	1	0	0	0	0	August	2018	Qtr3	8	Aug
MEDICAREFFS	Indemnity	2018-02-16	ROS FAM PRAC/INT MED	M19.079	OA	*Unspecified	PT/OT/ST	Include	Outgoing	Routine	*Unspecified	Care and Tx Recommendations	*Unspecified	*Unspecified	Closed	Expired-Auto Closed	0	0	0	1	0	0	0	0	February	2018	Qtr1	2	Feb
MEDICAREFFS	Indemnity	2018-06-01	GENERAL MEDICINE, SUITE A	M16.51	OA	*Unspecified	PT/OT/ST	Include	Outgoing	Routine	*Unspecified	Care and Tx Recommendations	*Unspecified	*Unspecified	Closed	Expired-Auto Closed	0	0	0	1	0	0	0	0	June	2018	Qtr2	6	Jun
MEDICAREFFS	Indemnity	2018-05-17	ROS ORTHOPAEDICS	M18.0	OA	*Unspecified	PT/OT/ST	Include	Outgoing	Routine	*Unspecified	Care and Tx Recommendations	*Unspecified	*Unspecified	Closed	Expired-Auto Closed	0	0	0	1	0	0	0	0	May	2018	Qtr2	5	May
MEDICAREFFS	Indemnity	2018-12-14	PC PV ORTHO	M19.012	OA	*Unspecified	PT/OT/ST	Include	Outgoing	Routine	*Unspecified	Care and Tx Recommendations	*Unspecified	*Unspecified	Closed	Expired-Auto Closed	0	0	0	1	0	0	0	0	December	2018	Qtr4	12	Dec
MEDICAREFFS	Indemnity	2019-01-29	MMC NORTH 1 MED SURG	M19.011	OA	*Unspecified	PT/OT/ST	Include	Outgoing	Routine	*Unspecified	Care and Tx Recommendations	*Unspecified	*Unspecified	Closed	Expired-Auto Closed	0	0	0	1	0	0	0	0	January	2019	Qtr1	1	Jan
MEDICAREFFS	Indemnity	2018-05-11	DAV FAM PRAC/INT MED	M16.0	OA	*Unspecified	PT/OT/ST	Include	Outgoing	Routine	*Unspecified	Care and Tx Recommendations	*Unspecified	*Unspecified	Closed	Expired-Auto Closed	0	0	0	1	0	0	0	0	May	2018	Qtr2	5	May
MEDICAREFFS	Indemnity	2019-04-09	PC CP FAMILY/INT MED	M16.11	OA	*Unspecified	PT/OT/ST	Include	Outgoing	Routine	IN NETWORK	Care and Tx Recommendations	*Unspecified	*Unspecified	Closed	Expired-Auto Closed	0	0	0	1	0	0	1	0	April	2019	Qtr2	4	Apr
MEDICAREFFS	Indemnity	2018-10-30	CARM PM&R	M19.011	OA	*Unspecified	PT/OT/ST	Include	Outgoing	Routine	IN NETWORK	Care and Tx Recommendations	*Unspecified	*Unspecified	Closed	Expired-Auto Closed	0	0	0	1	0	0	1	0	October	2018	Qtr4	10	Oct
MEDICAREFFS	Indemnity	2019-03-27	PC CP FAMILY/INT MED	M16.0	OA	*Unspecified	PT/OT/ST	Include	Outgoing	Routine	IN NETWORK	Care and Tx Recommendations	*Unspecified	*Unspecified	Closed	Expired-Auto Closed	0	0	0	1	0	0	1	0	March	2019	Qtr1	3	Mar
MEDICAREFFS	Indemnity	2019-12-04	PC CP RHEUMATOLOGY	M05.79	IAA	*Unspecified	PT/OT/ST	Include	Outgoing	Routine	IN NETWORK	Care and Tx Recommendations	*Unspecified	*Unspecified	Closed	Expired-Auto Closed	0	0	0	1	0	0	1	0	December	2019	Qtr4	12	Dec
MEDICAREFFS	Indemnity	2019-10-24	FOL RHEUMATOLOGY	M05.9	IAA	*Unspecified	PT/OT/ST	Include	Outgoing	Routine	IN NETWORK	Care and Tx Recommendations	*Unspecified	*Unspecified	Closed	Expired-Auto Closed	0	0	0	1	0	0	0	0	October	2019	Qtr4	10	Oct
MEDICAREFFS	Indemnity	2019-01-16	PM&R CLINIC ACC	M06.9	IAA	*Unspecified	PT/OT/ST	Include	Outgoing	Routine	IN NETWORK	Care and Tx Recommendations	*Unspecified	*Unspecified	Closed	Expired-Auto Closed	0	0	0	1	0	0	0	0	January	2019	Qtr1	1	Jan
MEDICAREFFS	Indemnity	2019-08-06	RHEUMATOLOGY ACC	M05.79	IAA	*Unspecified	PT/OT/ST	Include	Outgoing	Routine	IN NETWORK	Care and Tx Recommendations	*Unspecified	*Unspecified	Closed	Expired-Auto Closed	0	0	0	1	0	0	0	0	August	2019	Qtr3	8	Aug
MEDICAREFFS	Indemnity	2018-11-01	DAV ALLERGY/RHEUM	M05.79	IAA	*Unspecified	PT/OT/ST	Include	Outgoing	Routine	IN NETWORK	Care and Tx Recommendations	*Unspecified	*Unspecified	Closed	Expired-Auto Closed	0	0	0	1	0	0	0	0	November	2018	Qtr4	11	Nov
MEDICAREFFS	Indemnity	2019-12-10	ROS RHEUMATOLOGY	M06.00	IAA	*Unspecified	PT/OT/ST	Include	Outgoing	Routine	IN NETWORK	Care and Tx Recommendations	*Unspecified	*Unspecified	Closed	Expired-Auto Closed	0	0	0	1	0	0	0	0	December	2019	Qtr4	12	Dec
MEDICAREFFS	Indemnity	2018-12-13	SPORTS MEDICINE / ORTHOPAEDICS	M05.771	IAA	*Unspecified	PT/OT/ST	Include	Outgoing	Routine	IN NETWORK	Care and Tx Recommendations	*Unspecified	*Unspecified	Closed	Expired-Auto Closed	0	0	0	1	0	0	0	0	December	2018	Qtr4	12	Dec
MEDICAREFFS	Indemnity	2019-05-07	CARM INTERNAL MED	M05.79	IAA	*Unspecified	PT/OT/ST	Include	Outgoing	Routine	IN NETWORK	Care and Tx Recommendations	*Unspecified	*Unspecified	Closed	Expired-Auto Closed	0	0	0	1	0	0	0	0	May	2019	Qtr2	5	May
MEDICAREFFS	Indemnity	2019-11-15	ELK RHEUMATOLOGY	M19.041	OA	*Unspecified	PT/OT/ST	Include	Outgoing	Routine	IN NETWORK	Care and Tx Recommendations	*Unspecified	*Unspecified	Closed	Expired-Auto Closed	0	0	0	1	0	0	0	0	November	2019	Qtr4	11	Nov
MEDICAREFFS	Indemnity	2018-11-05	DAV FAM PRAC/INT MED	M19.011	OA	*Unspecified	PT/OT/ST	Include	Outgoing	Routine	IN NETWORK	Care and Tx Recommendations	*Unspecified	*Unspecified	Closed	Expired-Auto Closed	0	0	0	1	0	0	0	0	November	2018	Qtr4	11	Nov
MEDICAREFFS	Indemnity	2019-01-09	BELL FAMILY PRACTICE	M17.12	OA	*Unspecified	PT/OT/ST	Include	Outgoing	Routine	IN NETWORK	Care and Tx Recommendations	*Unspecified	*Unspecified	Closed	Expired-Auto Closed	0	0	0	1	0	0	0	0	January	2019	Qtr1	1	Jan
MEDICAREFFS	Indemnity	2019-05-15	CARM PM&R	M17.12	OA	*Unspecified	PT/OT/ST	Include	Outgoing	Routine	IN NETWORK	Care and Tx Recommendations	*Unspecified	*Unspecified	Closed	Expired-Auto Closed	0	0	0	1	0	0	0	0	May	2019	Qtr2	5	May
MEDICAREFFS	Indemnity	2019-08-14	FOL SPORTS MEDICINE	M17.12	OA	*Unspecified	PT/OT/ST	Include	Outgoing	Routine	IN NETWORK	Care and Tx Recommendations	*Unspecified	*Unspecified	Closed	Expired-Auto Closed	0	0	0	1	0	0	0	0	August	2019	Qtr3	8	Aug
MEDICAREFFS	Indemnity	2019-01-28	ROC FAM PRAC/INT MED	M19.049	OA	*Unspecified	PT/OT/ST	Include	Outgoing	Routine	IN NETWORK	Care and Tx Recommendations	*Unspecified	*Unspecified	Closed	Expired-Auto Closed	0	0	0	1	0	0	0	0	January	2019	Qtr1	1	Jan
MEDICAREFFS	Indemnity	2019-04-30	MIDTOWN SPECIALTY	M17.12	OA	*Unspecified	PT/OT/ST	Include	Outgoing	Routine	IN NETWORK	Care and Tx Recommendations	*Unspecified	*Unspecified	Closed	Expired-Auto Closed	0	0	0	1	0	0	0	0	April	2019	Qtr2	4	Apr
MEDICAREFFS	Indemnity	2019-03-28	BELL FAMILY PRACTICE	M19.012	OA	*Unspecified	PT/OT/ST	Include	Outgoing	Routine	IN NETWORK	Care and Tx Recommendations	*Unspecified	*Unspecified	Closed	Expired-Auto Closed	0	0	0	1	0	0	0	0	March	2019	Qtr1	3	Mar
MEDICAREFFS	Indemnity	2019-06-26	FOL SPORTS MEDICINE	M17.12	OA	*Unspecified	PT/OT/ST	Include	Outgoing	Routine	IN NETWORK	Care and Tx Recommendations	*Unspecified	*Unspecified	Closed	Expired-Auto Closed	0	0	0	1	0	0	0	0	June	2019	Qtr2	6	Jun
MEDICAREFFS	Indemnity	2019-04-24	FOL SPORTS MEDICINE	M18.0	OA	*Unspecified	PT/OT/ST	Include	Outgoing	Routine	IN NETWORK	Care and Tx Recommendations	*Unspecified	*Unspecified	Closed	Expired-Auto Closed	0	0	0	1	0	0	0	0	April	2019	Qtr2	4	Apr
MEDICAREFFS	Indemnity	2019-09-19	SPORTS MEDICINE / PM&R	M17.12	OA	*Unspecified	PT/OT/ST	Include	Outgoing	Routine	IN NETWORK	Care and Tx Recommendations	*Unspecified	*Unspecified	Closed	Expired-Auto Closed	0	0	0	1	0	0	0	0	September	2019	Qtr3	9	Sep
MEDICAREFFS	Indemnity	2018-11-28	SPORTS MEDICINE / ORTHOPAEDICS	M19.071	OA	*Unspecified	PT/OT/ST	Include	Outgoing	Routine	IN NETWORK	Care and Tx Recommendations	*Unspecified	*Unspecified	Closed	Expired-Auto Closed	0	0	0	1	0	0	0	0	November	2018	Qtr4	11	Nov
MEDICAREFFS	Indemnity	2019-05-09	FOL INTERNAL MEDICINE	M19.049	OA	*Unspecified	PT/OT/ST	Include	Outgoing	Routine	IN NETWORK	Care and Tx Recommendations	*Unspecified	*Unspecified	Closed	Expired-Auto Closed	0	0	0	1	0	0	0	0	May	2019	Qtr2	5	May
MEDICAREFFS	Indemnity	2019-02-08	BELL INT MED	M19.041	OA	*Unspecified	PT/OT/ST	Include	Outgoing	Routine	IN NETWORK	Care and Tx Recommendations	*Unspecified	*Unspecified	Closed	Expired-Auto Closed	0	0	0	1	0	0	0	0	February	2019	Qtr1	2	Feb
MEDICAREFFS	Indemnity	2019-06-05	DAV SPORTS MEDICINE	M16.0	OA	*Unspecified	PT/OT/ST	Include	Outgoing	Routine	IN NETWORK	Care and Tx Recommendations	*Unspecified	*Unspecified	Closed	Expired-Auto Closed	0	0	0	1	0	0	0	0	June	2019	Qtr2	6	Jun
MEDICAREFFS	Indemnity	2019-06-04	SPORTS MEDICINE / ORTHOPAEDICS	M19.079	OA	*Unspecified	PT/OT/ST	Include	Outgoing	Routine	IN NETWORK	Care and Tx Recommendations	*Unspecified	*Unspecified	Closed	Expired-Auto Closed	0	0	0	1	0	0	0	0	June	2019	Qtr2	6	Jun
MEDICAREFFS	Indemnity	2019-04-18	ROC FAM PRAC/INT MED	M19.049	OA	*Unspecified	PT/OT/ST	Include	Outgoing	Routine	IN NETWORK	Care and Tx Recommendations	*Unspecified	*Unspecified	Closed	Expired-Auto Closed	0	0	0	1	0	0	0	0	April	2019	Qtr2	4	Apr
MEDICAREFFS	Indemnity	2019-02-20	FOL SPORTS MEDICINE	M16.11	OA	*Unspecified	PT/OT/ST	Include	Outgoing	Routine	IN NETWORK	Care and Tx Recommendations	*Unspecified	*Unspecified	Closed	Expired-Auto Closed	0	0	0	1	0	0	0	0	February	2019	Qtr1	2	Feb
MEDICAREFFS	Indemnity	2019-07-19	DAV FAM PRAC/INT MED	M17.12	OA	*Unspecified	PT/OT/ST	Include	Outgoing	Routine	IN NETWORK	Care and Tx Recommendations	*Unspecified	*Unspecified	Closed	Expired-Auto Closed	0	0	0	1	0	0	0	0	July	2019	Qtr3	7	Jul
MEDICAREFFS	Indemnity	2018-10-15	MIDTOWN SPECIALTY	M16.12	OA	*Unspecified	PT/OT/ST	Include	Outgoing	Routine	IN NETWORK	Care and Tx Recommendations	*Unspecified	*Unspecified	Closed	Expired-Auto Closed	0	0	0	1	0	0	0	0	October	2018	Qtr4	10	Oct
MEDICAREFFS	Indemnity	2018-10-18	ROS ORTHOPAEDICS	M19.049	OA	*Unspecified	PT/OT/ST	Include	Outgoing	Routine	IN NETWORK	Care and Tx Recommendations	*Unspecified	*Unspecified	Closed	Expired-Auto Closed	0	0	0	1	0	0	0	0	October	2018	Qtr4	10	Oct
MEDICAREFFS	Indemnity	2019-08-26	NATOMAS FAMILY PRACTICE	M16.12	OA	*Unspecified	PT/OT/ST	Include	Outgoing	Routine	IN NETWORK	Care and Tx Recommendations	*Unspecified	*Unspecified	Closed	Expired-Auto Closed	0	0	0	1	0	0	0	0	August	2019	Qtr3	8	Aug
MEDICAREFFS	Indemnity	2019-12-04	FOL FAMILY PRACTICE	M16.11	OA	*Unspecified	PT/OT/ST	Include	Outgoing	Routine	IN NETWORK	Care and Tx Recommendations	*Unspecified	*Unspecified	Closed	Expired-Auto Closed	0	0	0	1	0	0	0	0	December	2019	Qtr4	12	Dec
MEDICAREFFS	Indemnity	2019-10-24	FOL SPORTS MEDICINE	M17.12	OA	*Unspecified	PT/OT/ST	Include	Outgoing	Routine	IN NETWORK	Care and Tx Recommendations	*Unspecified	*Unspecified	Closed	Expired-Auto Closed	0	0	0	1	0	0	0	0	October	2019	Qtr4	10	Oct
MEDICAREFFS	Indemnity	2019-03-14	FOL SPORTS MEDICINE	M17.31	OA	*Unspecified	PT/OT/ST	Include	Outgoing	Routine	IN NETWORK	Care and Tx Recommendations	*Unspecified	*Unspecified	Closed	Expired-Auto Closed	0	0	0	1	0	0	0	0	March	2019	Qtr1	3	Mar
MEDICAREFFS	Indemnity	2019-11-15	FOL FAMILY PRACTICE	M19.041	OA	*Unspecified	PT/OT/ST	Include	Outgoing	Routine	IN NETWORK	Care and Tx Recommendations	*Unspecified	*Unspecified	Closed	Expired-Auto Closed	0	0	0	1	0	0	0	0	November	2019	Qtr4	11	Nov
MEDICAREFFS	Indemnity	2019-02-08	BELL INT MED	M19.042	OA	*Unspecified	PT/OT/ST	Include	Outgoing	Routine	IN NETWORK	Care and Tx Recommendations	*Unspecified	*Unspecified	Closed	Expired-Auto Closed	0	0	0	1	0	0	0	0	February	2019	Qtr1	2	Feb
MEDICAREFFS	Indemnity	2018-11-08	SPORTS MEDICINE / ORTHOPAEDICS	M17.10	OA	*Unspecified	PT/OT/ST	Include	Outgoing	Routine	IN NETWORK	Care and Tx Recommendations	*Unspecified	*Unspecified	Closed	Expired-Auto Closed	0	0	0	1	0	0	0	0	November	2018	Qtr4	11	Nov
MEDICAREFFS	Indemnity	2019-07-08	BELL FAMILY PRACTICE	M17.12	OA	*Unspecified	PT/OT/ST	Include	Outgoing	Routine	IN NETWORK	Care and Tx Recommendations	*Unspecified	*Unspecified	Closed	Expired-Auto Closed	0	0	0	1	0	0	0	0	July	2019	Qtr3	7	Jul
MEDICAREFFS	Indemnity	2018-10-30	MIDTOWN IM	M19.041	OA	*Unspecified	PT/OT/ST	Include	Outgoing	Routine	IN NETWORK	Care and Tx Recommendations	*Unspecified	*Unspecified	Closed	Expired-Auto Closed	0	0	0	1	0	0	0	0	October	2018	Qtr4	10	Oct
MEDICAREFFS	Indemnity	2019-12-02	FOL FAMILY PRACTICE	M13.852	OA	*Unspecified	PT/OT/ST	Include	Outgoing	Routine	IN NETWORK	Care and Tx Recommendations	*Unspecified	*Unspecified	Closed	Expired-Auto Closed	0	0	0	1	0	0	0	0	December	2019	Qtr4	12	Dec
MEDICAREFFS	Indemnity	2019-04-26	NATOMAS FAMILY PRACTICE	M19.041	OA	*Unspecified	PT/OT/ST	Include	Outgoing	Routine	IN NETWORK	Care and Tx Recommendations	*Unspecified	*Unspecified	Closed	Expired-Auto Closed	0	0	0	1	0	0	0	0	April	2019	Qtr2	4	Apr
MEDICAREFFS	Indemnity	2019-04-16	PAIN CLINIC ACC	M19.011	OA	*Unspecified	PT/OT/ST	Include	Outgoing	Routine	IN NETWORK	Care and Tx Recommendations	*Unspecified	*Unspecified	Closed	Expired-Auto Closed	0	0	0	1	0	0	0	0	April	2019	Qtr2	4	Apr
MEDICAREFFS	Indemnity	2019-07-16	MIDTOWN SPECIALTY	M16.11	OA	*Unspecified	PT/OT/ST	Include	Outgoing	Routine	IN NETWORK	Care and Tx Recommendations	*Unspecified	*Unspecified	Closed	Expired-Auto Closed	0	0	0	1	0	0	0	0	July	2019	Qtr3	7	Jul
MEDICAREFFS	Indemnity	2019-08-15	ELK INTERNAL MEDICINE	M19.042	OA	*Unspecified	PT/OT/ST	Include	Outgoing	Routine	IN NETWORK	Care and Tx Recommendations	*Unspecified	*Unspecified	Closed	Expired-Auto Closed	0	0	0	1	0	0	0	0	August	2019	Qtr3	8	Aug
MEDICAREFFS	Indemnity	2018-12-20	NATOMAS FAMILY PRACTICE	M16.12	OA	*Unspecified	PT/OT/ST	Include	Outgoing	Routine	IN NETWORK	Care and Tx Recommendations	*Unspecified	*Unspecified	Closed	Expired-Auto Closed	0	0	0	1	0	0	0	0	December	2018	Qtr4	12	Dec
MEDICAREFFS	Indemnity	2018-11-28	DAV SPORTS MEDICINE	M16.10	OA	*Unspecified	PT/OT/ST	Include	Outgoing	Routine	IN NETWORK	Care and Tx Recommendations	*Unspecified	*Unspecified	Closed	Expired-Auto Closed	0	0	0	1	0	0	0	0	November	2018	Qtr4	11	Nov
MEDICAREFFS	Indemnity	2019-09-17	CARM PM&R	M17.12	OA	*Unspecified	PT/OT/ST	Include	Outgoing	Routine	IN NETWORK	Care and Tx Recommendations	*Unspecified	*Unspecified	Closed	Expired-Auto Closed	0	0	0	1	0	0	0	0	September	2019	Qtr3	9	Sep
MEDICAREFFS	Indemnity	2019-02-22	NATOMAS FAMILY PRACTICE	M19.012	OA	*Unspecified	PT/OT/ST	Include	Outgoing	Routine	IN NETWORK	Care and Tx Recommendations	*Unspecified	*Unspecified	Closed	Expired-Auto Closed	0	0	0	1	0	0	0	0	February	2019	Qtr1	2	Feb
MEDICAREFFS	Indemnity	2019-07-02	ROC PMR	M16.12	OA	*Unspecified	PT/OT/ST	Include	Outgoing	Routine	IN NETWORK	Care and Tx Recommendations	*Unspecified	*Unspecified	Closed	Expired-Auto Closed	0	0	0	1	0	0	0	0	July	2019	Qtr3	7	Jul
MEDICAREFFS	Indemnity	2019-04-11	FOL SPORTS MEDICINE	M18.11	OA	*Unspecified	PT/OT/ST	Include	Outgoing	Routine	IN NETWORK	Care and Tx Recommendations	*Unspecified	*Unspecified	Closed	Expired-Auto Closed	0	0	0	1	0	0	0	0	April	2019	Qtr2	4	Apr
MEDICAREFFS	Indemnity	2019-01-10	FOL SPORTS MEDICINE	M17.12	OA	*Unspecified	PT/OT/ST	Include	Outgoing	Routine	IN NETWORK	Care and Tx Recommendations	*Unspecified	*Unspecified	Closed	Expired-Auto Closed	0	0	0	1	0	0	0	0	January	2019	Qtr1	1	Jan
MEDICAREFFS	Indemnity	2019-05-01	CARM PM&R	M17.12	OA	*Unspecified	PT/OT/ST	Include	Outgoing	Routine	IN NETWORK	Care and Tx Recommendations	*Unspecified	*Unspecified	Closed	Expired-Auto Closed	0	0	0	1	0	0	0	0	May	2019	Qtr2	5	May
MEDICAREFFS	Indemnity	2019-06-26	ELK ORTHOPAEDICS	M19.072	OA	*Unspecified	PT/OT/ST	Include	Outgoing	Routine	IN NETWORK	Care and Tx Recommendations	*Unspecified	*Unspecified	Closed	Expired-Auto Closed	0	0	0	1	0	0	0	0	June	2019	Qtr2	6	Jun
MEDICAREFFS	Indemnity	2019-04-15	ELK FAMILY PRACTICE	M19.91	OA	*Unspecified	PT/OT/ST	Include	Outgoing	Routine	IN NETWORK	Care and Tx Recommendations	*Unspecified	*Unspecified	Closed	Expired-Auto Closed	0	0	0	1	0	0	0	0	April	2019	Qtr2	4	Apr
MEDICAREFFS	Indemnity	2019-10-10	MIDTOWN SPECIALTY	M16.12	OA	*Unspecified	PT/OT/ST	Include	Outgoing	Routine	IN NETWORK	Care and Tx Recommendations	*Unspecified	*Unspecified	Closed	Expired-Auto Closed	0	0	0	1	0	0	0	0	October	2019	Qtr4	10	Oct
MEDICAREFFS	Indemnity	2019-03-26	CARM PM&R	M19.011	OA	*Unspecified	PT/OT/ST	Include	Outgoing	Routine	IN NETWORK	Care and Tx Recommendations	*Unspecified	*Unspecified	Closed	Expired-Auto Closed	0	0	0	1	0	0	0	0	March	2019	Qtr1	3	Mar
MEDICAREFFS	Indemnity	2019-09-05	FOL SPORTS MEDICINE	M17.12	OA	*Unspecified	PT/OT/ST	Include	Outgoing	Routine	IN NETWORK	Care and Tx Recommendations	*Unspecified	*Unspecified	Closed	Expired-Auto Closed	0	0	0	1	0	0	0	0	September	2019	Qtr3	9	Sep
MEDICAREFFS	Indemnity	2019-03-25	ROC FAM PRAC/INT MED	M18.0	OA	*Unspecified	PT/OT/ST	Include	Outgoing	Routine	IN NETWORK	Care and Tx Recommendations	*Unspecified	*Unspecified	Closed	Expired-Auto Closed	0	0	0	1	0	0	0	0	March	2019	Qtr1	3	Mar
MEDICAREFFS	Indemnity	2019-04-26	PC CP FAMILY/INT MED	M16.11	OA	*Unspecified	PT/OT/ST	Include	Outgoing	Routine	IN NETWORK	Care and Tx Recommendations	*Unspecified	*Unspecified	Closed	Expired-Auto Closed	0	0	0	1	0	0	0	0	April	2019	Qtr2	4	Apr
MEDICAREFFS	Indemnity	2019-02-21	BELL FAMILY PRACTICE	M19.011	OA	*Unspecified	PT/OT/ST	Include	Outgoing	Routine	IN NETWORK	Care and Tx Recommendations	*Unspecified	*Unspecified	Closed	Expired-Auto Closed	0	0	0	1	0	0	0	0	February	2019	Qtr1	2	Feb
MEDICAREFFS	Indemnity	2019-11-12	CARM PM&R	M16.12	OA	*Unspecified	PT/OT/ST	Include	Outgoing	Routine	IN NETWORK	Care and Tx Recommendations	*Unspecified	*Unspecified	Closed	Expired-Auto Closed	0	0	0	1	0	0	0	0	November	2019	Qtr4	11	Nov
MEDICAREFFS	Indemnity	2019-08-15	ELK INTERNAL MEDICINE	M19.041	OA	*Unspecified	PT/OT/ST	Include	Outgoing	Routine	IN NETWORK	Care and Tx Recommendations	*Unspecified	*Unspecified	Closed	Expired-Auto Closed	0	0	0	1	0	0	0	0	August	2019	Qtr3	8	Aug
MEDICAREFFS	Indemnity	2019-07-23	ELK ORTHOPAEDICS	M17.12	OA	*Unspecified	PT/OT/ST	Include	Outgoing	Routine	IN NETWORK	Care and Tx Recommendations	*Unspecified	*Unspecified	Closed	Expired-Auto Closed	0	0	0	1	0	0	0	0	July	2019	Qtr3	7	Jul
MEDICAREFFS	Indemnity	2019-06-26	CARM PM&R	M19.022	OA	*Unspecified	PT/OT/ST	Include	Outgoing	Routine	IN NETWORK	Care and Tx Recommendations	*Unspecified	*Unspecified	Closed	Expired-Auto Closed	0	0	0	1	0	0	0	0	June	2019	Qtr2	6	Jun
MEDICAREFFS	Indemnity	2019-02-27	CARM PM&R	M16.12	OA	*Unspecified	PT/OT/ST	Include	Outgoing	Routine	IN NETWORK	Care and Tx Recommendations	*Unspecified	*Unspecified	Closed	Expired-Auto Closed	0	0	0	1	0	0	0	0	February	2019	Qtr1	2	Feb
MEDICAREFFS	Indemnity	2019-05-16	MIDTOWN SPECIALTY	M17.12	OA	*Unspecified	PT/OT/ST	Include	Outgoing	Routine	IN NETWORK	Care and Tx Recommendations	*Unspecified	*Unspecified	Closed	Expired-Auto Closed	0	0	0	1	0	0	0	0	May	2019	Qtr2	5	May
MEDICAREFFS	Indemnity	2019-12-11	BELL ORTHOPAEDICS	M19.012	OA	*Unspecified	PT/OT/ST	Include	Outgoing	Routine	IN NETWORK	Care and Tx Recommendations	*Unspecified	*Unspecified	Closed	Expired-Auto Closed	0	0	0	1	0	0	0	0	December	2019	Qtr4	12	Dec
MEDICAREFFS	Indemnity	2019-02-20	ROC PMR	M19.012	OA	*Unspecified	PT/OT/ST	Include	Outgoing	Routine	IN NETWORK	Care and Tx Recommendations	*Unspecified	*Unspecified	Closed	Expired-Auto Closed	0	0	0	1	0	0	0	0	February	2019	Qtr1	2	Feb
MEDICAREFFS	Indemnity	2018-11-07	ROC PMR	M16.11	OA	*Unspecified	PT/OT/ST	Include	Outgoing	Routine	IN NETWORK	Care and Tx Recommendations	*Unspecified	*Unspecified	Closed	Expired-Auto Closed	0	0	0	1	0	0	0	0	November	2018	Qtr4	11	Nov
MEDICAREFFS	Indemnity	2019-02-26	ROC FAM PRAC/INT MED	M19.071	OA	*Unspecified	PT/OT/ST	Include	Outgoing	Routine	IN NETWORK	Care and Tx Recommendations	*Unspecified	*Unspecified	Closed	Expired-Auto Closed	0	0	0	1	0	0	0	0	February	2019	Qtr1	2	Feb
MEDICAREFFS	Indemnity	2019-03-06	SPORTS MEDICINE / ORTHOPAEDICS	M19.071	OA	*Unspecified	PT/OT/ST	Include	Outgoing	Routine	IN NETWORK	Care and Tx Recommendations	*Unspecified	*Unspecified	Closed	Expired-Auto Closed	0	0	0	1	0	0	0	0	March	2019	Qtr1	3	Mar
MEDICAREFFS	Indemnity	2019-01-30	ROC PMR	M19.011	OA	*Unspecified	PT/OT/ST	Include	Outgoing	Routine	IN NETWORK	Care and Tx Recommendations	*Unspecified	*Unspecified	Closed	Expired-Auto Closed	0	0	0	1	0	0	0	0	January	2019	Qtr1	1	Jan
MEDICAREFFS	Indemnity	2018-12-03	ROS FAM PRAC/INT MED	M19.049	OA	*Unspecified	PT/OT/ST	Include	Outgoing	Routine	IN NETWORK	Care and Tx Recommendations	*Unspecified	*Unspecified	Closed	Expired-Auto Closed	0	0	0	1	0	0	0	0	December	2018	Qtr4	12	Dec
MEDICAREFFS	Indemnity	2019-07-18	FOL SPORTS MEDICINE	M17.12	OA	*Unspecified	PT/OT/ST	Include	Outgoing	Routine	IN NETWORK	Care and Tx Recommendations	*Unspecified	*Unspecified	Closed	Expired-Auto Closed	0	0	0	1	0	0	0	0	July	2019	Qtr3	7	Jul
MEDICAREFFS	Indemnity	2019-03-11	DAV FAM PRAC/INT MED	M19.049	OA	*Unspecified	PT/OT/ST	Include	Outgoing	Routine	IN NETWORK	Care and Tx Recommendations	*Unspecified	*Unspecified	Closed	Expired-Auto Closed	0	0	0	1	0	0	0	0	March	2019	Qtr1	3	Mar
MEDICAREFFS	Indemnity	2018-12-18	SPORTS MEDICINE / ORTHOPAEDICS	M19.079	OA	*Unspecified	PT/OT/ST	Include	Outgoing	Routine	IN NETWORK	Care and Tx Recommendations	*Unspecified	*Unspecified	Closed	Expired-Auto Closed	0	0	0	1	0	0	0	0	December	2018	Qtr4	12	Dec
MEDICAREFFS	Indemnity	2019-06-19	FOL SPORTS MEDICINE	M16.0	OA	*Unspecified	PT/OT/ST	Include	Outgoing	Routine	IN NETWORK	Care and Tx Recommendations	*Unspecified	*Unspecified	Closed	Expired-Auto Closed	0	0	0	1	0	0	0	0	June	2019	Qtr2	6	Jun
MEDICAREFFS	Indemnity	2019-10-09	ROS FAM PRAC/INT MED	M19.042	OA	*Unspecified	PT/OT/ST	Include	Outgoing	Routine	IN NETWORK	Care and Tx Recommendations	*Unspecified	*Unspecified	Closed	Expired-Auto Closed	0	0	0	1	0	0	0	0	October	2019	Qtr4	10	Oct
MEDICAREFFS	Indemnity	2019-05-06	ELK ORTHOPAEDICS	M16.12	OA	*Unspecified	PT/OT/ST	Include	Outgoing	Routine	IN NETWORK	Care and Tx Recommendations	*Unspecified	*Unspecified	Closed	Expired-Auto Closed	0	0	0	1	0	0	0	0	May	2019	Qtr2	5	May
MEDICAREFFS	Indemnity	2019-01-10	FOL SPORTS MEDICINE	M17.12	OA	*Unspecified	PT/OT/ST	Include	Outgoing	Routine	IN NETWORK	Care and Tx Recommendations	*Unspecified	*Unspecified	Closed	Expired-Auto Closed	0	0	0	1	0	0	0	0	January	2019	Qtr1	1	Jan
MEDICAREFFS	Indemnity	2019-08-06	ROC PMR	M19.042	OA	*Unspecified	PT/OT/ST	Include	Outgoing	Routine	IN NETWORK	Care and Tx Recommendations	*Unspecified	*Unspecified	Closed	Expired-Auto Closed	0	0	0	1	0	0	0	0	August	2019	Qtr3	8	Aug
MEDICAREFFS	Indemnity	2019-06-13	DAV SPORTS MEDICINE	M17.12	OA	*Unspecified	PT/OT/ST	Include	Outgoing	Routine	IN NETWORK	Care and Tx Recommendations	*Unspecified	*Unspecified	Closed	Expired-Auto Closed	0	0	0	1	0	0	0	0	June	2019	Qtr2	6	Jun
MEDICAREFFS	Indemnity	2019-03-26	CARM PM&R	M19.012	OA	*Unspecified	PT/OT/ST	Include	Outgoing	Routine	IN NETWORK	Care and Tx Recommendations	*Unspecified	*Unspecified	Closed	Expired-Auto Closed	0	0	0	1	0	0	0	0	March	2019	Qtr1	3	Mar
MEDICAREFFS	Indemnity	2019-01-17	FOL FAMILY PRACTICE	M17.10	OA	*Unspecified	PT/OT/ST	Include	Outgoing	Routine	IN NETWORK	Care and Tx Recommendations	*Unspecified	*Unspecified	Closed	Expired-Auto Closed	0	0	0	1	0	0	0	0	January	2019	Qtr1	1	Jan
MEDICAREFFS	Indemnity	2019-08-19	ELK INTERNAL MEDICINE	M19.049	OA	*Unspecified	PT/OT/ST	Include	Outgoing	Routine	IN NETWORK	Care and Tx Recommendations	*Unspecified	*Unspecified	Closed	Expired-Auto Closed	0	0	0	1	0	0	0	0	August	2019	Qtr3	8	Aug
MEDICAREFFS	Indemnity	2019-05-02	ROS ORTHOPAEDICS	M17.12	OA	*Unspecified	PT/OT/ST	Include	Outgoing	Routine	IN NETWORK	Care and Tx Recommendations	*Unspecified	*Unspecified	Closed	Expired-Auto Closed	0	0	0	1	0	0	0	0	May	2019	Qtr2	5	May
MEDICAREFFS	Indemnity	2019-11-15	ELK RHEUMATOLOGY	M19.042	OA	*Unspecified	PT/OT/ST	Include	Outgoing	Routine	IN NETWORK	Care and Tx Recommendations	*Unspecified	*Unspecified	Closed	Expired-Auto Closed	0	0	0	1	0	0	0	0	November	2019	Qtr4	11	Nov
MEDICAREFFS	Indemnity	2018-10-25	PC EDH ORTHO	M19.011	OA	*Unspecified	PT/OT/ST	Include	Outgoing	Routine	IN NETWORK	Care and Tx Recommendations	*Unspecified	*Unspecified	Closed	Expired-Auto Closed	0	0	0	1	0	0	0	0	October	2018	Qtr4	10	Oct
MEDICAREFFS	Indemnity	2019-04-01	MIDTOWN SPECIALTY	M16.12	OA	*Unspecified	PT/OT/ST	Include	Outgoing	Routine	IN NETWORK	Care and Tx Recommendations	*Unspecified	*Unspecified	Closed	Expired-Auto Closed	0	0	0	1	0	0	0	0	April	2019	Qtr2	4	Apr
MEDICAREFFS	Indemnity	2019-07-26	DAV FAM PRAC/INT MED	M19.249	OA	*Unspecified	PT/OT/ST	Include	Outgoing	Routine	IN NETWORK	Care and Tx Recommendations	*Unspecified	*Unspecified	Closed	Expired-Auto Closed	0	0	0	1	0	0	0	0	July	2019	Qtr3	7	Jul
MEDICAREFFS	Indemnity	2019-06-27	ELK ORTHOPAEDICS	M17.12	OA	*Unspecified	PT/OT/ST	Include	Outgoing	Routine	IN NETWORK	Care and Tx Recommendations	*Unspecified	*Unspecified	Closed	Expired-Auto Closed	0	0	0	1	0	0	0	0	June	2019	Qtr2	6	Jun
MEDICAREFFS	Indemnity	2019-01-31	ROS ORTHOPAEDICS	M17.12	OA	*Unspecified	PT/OT/ST	Include	Outgoing	Routine	IN NETWORK	Care and Tx Recommendations	*Unspecified	*Unspecified	Closed	Expired-Auto Closed	0	0	0	1	0	0	0	0	January	2019	Qtr1	1	Jan
MEDICAREFFS	Indemnity	2018-11-30	ROS ORTHOPAEDICS	M17.12	OA	*Unspecified	PT/OT/ST	Include	Outgoing	Routine	IN NETWORK	Care and Tx Recommendations	*Unspecified	*Unspecified	Closed	Expired-Auto Closed	0	0	0	1	0	0	0	0	November	2018	Qtr4	11	Nov
MEDICAREFFS	Indemnity	2019-04-09	SPORTS MEDICINE / ORTHOPAEDICS	M19.072	OA	*Unspecified	PT/OT/ST	Include	Outgoing	Routine	IN NETWORK	Care and Tx Recommendations	*Unspecified	*Unspecified	Closed	Expired-Auto Closed	0	0	0	1	0	0	0	0	April	2019	Qtr2	4	Apr
MEDICAREFFS	Indemnity	2019-10-24	SPORTS MEDICINE / ORTHOPAEDICS	M19.079	OA	*Unspecified	PT/OT/ST	Include	Outgoing	Routine	IN NETWORK	Care and Tx Recommendations	*Unspecified	*Unspecified	Closed	Expired-Auto Closed	0	0	0	1	0	0	0	0	October	2019	Qtr4	10	Oct
MEDICAREFFS	Indemnity	2019-10-17	DAV SPORTS MEDICINE	M16.11	OA	*Unspecified	PT/OT/ST	Include	Outgoing	Routine	IN NETWORK	Care and Tx Recommendations	*Unspecified	*Unspecified	Closed	Expired-Auto Closed	0	0	0	1	0	0	0	0	October	2019	Qtr4	10	Oct
MEDICAREFFS	Indemnity	2019-06-05	FOL FAMILY PRACTICE	M15.9	OA	*Unspecified	PT/OT/ST	Include	Outgoing	Routine	IN NETWORK	Care and Tx Recommendations	*Unspecified	*Unspecified	Closed	Expired-Auto Closed	0	0	0	1	0	0	0	0	June	2019	Qtr2	6	Jun
MEDICAREFFS	Indemnity	2019-05-17	DAV SPORTS MEDICINE	M17.2	OA	*Unspecified	PT/OT/ST	Include	Outgoing	Routine	IN NETWORK	Care and Tx Recommendations	*Unspecified	*Unspecified	Closed	Expired-Auto Closed	0	0	0	1	0	0	0	0	May	2019	Qtr2	5	May
MEDICAREFFS	Indemnity	2019-03-28	BELL FAMILY PRACTICE	M19.011	OA	*Unspecified	PT/OT/ST	Include	Outgoing	Routine	IN NETWORK	Care and Tx Recommendations	*Unspecified	*Unspecified	Closed	Expired-Auto Closed	0	0	0	1	0	0	0	0	March	2019	Qtr1	3	Mar
MEDICAREFFS	Indemnity	2019-12-13	ROC FAM PRAC/INT MED	M16.11	OA	*Unspecified	PT/OT/ST	Include	Outgoing	Routine	IN NETWORK	Care and Tx Recommendations	*Unspecified	*Unspecified	Closed	Expired-Auto Closed	0	0	0	1	0	0	0	0	December	2019	Qtr4	12	Dec
MEDICAREFFS	Indemnity	2019-03-12	DAV FAM PRAC/INT MED	M17.10	OA	*Unspecified	PT/OT/ST	Include	Outgoing	Routine	IN NETWORK	Care and Tx Recommendations	*Unspecified	*Unspecified	Closed	Expired-Auto Closed	0	0	0	1	0	0	0	0	March	2019	Qtr1	3	Mar
MEDICAREFFS	Indemnity	2019-03-06	ROC FAM PRAC/INT MED	M15.4	OA	*Unspecified	PT/OT/ST	Include	Outgoing	Routine	IN NETWORK	Care and Tx Recommendations	*Unspecified	*Unspecified	Closed	Expired-Auto Closed	0	0	0	1	0	0	0	0	March	2019	Qtr1	3	Mar
MEDICAREFFS	Indemnity	2019-01-15	NATOMAS FAMILY PRACTICE	M19.011	OA	*Unspecified	PT/OT/ST	Include	Outgoing	Routine	IN NETWORK	Care and Tx Recommendations	*Unspecified	*Unspecified	Closed	Expired-Auto Closed	0	0	0	1	0	0	0	0	January	2019	Qtr1	1	Jan
MEDICAREFFS	Indemnity	2019-03-06	ROS FAM PRAC/INT MED	M17.12	OA	*Unspecified	PT/OT/ST	Include	Outgoing	Routine	IN NETWORK	Care and Tx Recommendations	*Unspecified	*Unspecified	Closed	Expired-Auto Closed	0	0	0	1	0	0	0	0	March	2019	Qtr1	3	Mar
MEDICAREFFS	Indemnity	2019-09-19	MIDTOWN SPECIALTY	M17.12	OA	*Unspecified	PT/OT/ST	Include	Outgoing	Routine	IN NETWORK	Care and Tx Recommendations	*Unspecified	*Unspecified	Closed	Expired-Auto Closed	0	0	0	1	0	0	0	0	September	2019	Qtr3	9	Sep
MEDICAREFFS	Indemnity	2019-08-20	NATOMAS FAMILY PRACTICE	M17.10	OA	*Unspecified	PT/OT/ST	Include	Outgoing	Routine	IN NETWORK	Care and Tx Recommendations	*Unspecified	*Unspecified	Closed	Expired-Auto Closed	0	0	0	1	0	0	0	0	August	2019	Qtr3	8	Aug
MEDICAREFFS	Indemnity	2019-10-29	CAM FAMILY PRACTICE	M16.11	OA	*Unspecified	PT/OT/ST	Include	Outgoing	Routine	IN NETWORK	Care and Tx Recommendations	*Unspecified	*Unspecified	Closed	Expired-Auto Closed	0	0	0	1	0	0	0	0	October	2019	Qtr4	10	Oct
MEDICAREFFS	Indemnity	2019-09-08	RNC FAM PRAC/INT MED	M19.012	OA	*Unspecified	PT/OT/ST	Include	Outgoing	Routine	IN NETWORK	Care and Tx Recommendations	*Unspecified	*Unspecified	Closed	Expired-Auto Closed	0	0	0	1	0	0	0	0	September	2019	Qtr3	9	Sep
MEDICAREFFS	Indemnity	2019-02-04	ROC FAM PRAC/INT MED	M19.049	OA	*Unspecified	PT/OT/ST	Include	Outgoing	Routine	IN NETWORK	Care and Tx Recommendations	*Unspecified	*Unspecified	Closed	Expired-Auto Closed	0	0	0	1	0	0	0	0	February	2019	Qtr1	2	Feb
MEDICAREFFS	Indemnity	2019-11-07	FOL SPORTS MEDICINE	M16.0	OA	*Unspecified	PT/OT/ST	Include	Outgoing	Routine	IN NETWORK	Care and Tx Recommendations	*Unspecified	*Unspecified	Closed	Expired-Auto Closed	0	0	0	1	0	0	0	0	November	2019	Qtr4	11	Nov
MEDICAREFFS	Indemnity	2019-07-17	FOL SPORTS MEDICINE	M17.12	OA	*Unspecified	PT/OT/ST	Include	Outgoing	Routine	IN NETWORK	Care and Tx Recommendations	*Unspecified	*Unspecified	Closed	Expired-Auto Closed	0	0	0	1	0	0	0	0	July	2019	Qtr3	7	Jul
MEDICAREFFS	Indemnity	2019-01-08	CARM PM&R	M18.12	OA	*Unspecified	PT/OT/ST	Include	Outgoing	Routine	IN NETWORK	Care and Tx Recommendations	*Unspecified	*Unspecified	Closed	Expired-Auto Closed	0	0	0	1	0	0	0	0	January	2019	Qtr1	1	Jan
MEDICAREFFS	Indemnity	2019-10-31	ELK ORTHOPAEDICS	M17.12	OA	*Unspecified	PT/OT/ST	Include	Outgoing	Routine	IN NETWORK	Care and Tx Recommendations	*Unspecified	*Unspecified	Closed	Expired-Auto Closed	0	0	0	1	0	0	0	0	October	2019	Qtr4	10	Oct
MEDICAREFFS	Indemnity	2019-02-07	PAIN CLINIC ACC	M19.012	OA	*Unspecified	PT/OT/ST	Include	Outgoing	Routine	IN NETWORK	Care and Tx Recommendations	*Unspecified	*Unspecified	Closed	Expired-Auto Closed	0	0	0	1	0	0	0	0	February	2019	Qtr1	2	Feb
MEDICAREFFS	Indemnity	2019-05-20	DAV FAM PRAC/INT MED	M19.041	OA	*Unspecified	PT/OT/ST	Include	Outgoing	Routine	IN NETWORK	Care and Tx Recommendations	*Unspecified	*Unspecified	Closed	Expired-Auto Closed	0	0	0	1	0	0	0	0	May	2019	Qtr2	5	May
MEDICAREFFS	Indemnity	2019-01-22	CARM INTERNAL MED	M19.90	OA	*Unspecified	PT/OT/ST	Include	Outgoing	Routine	IN NETWORK	Care and Tx Recommendations	*Unspecified	*Unspecified	Closed	Expired-Auto Closed	0	0	0	1	0	0	0	0	January	2019	Qtr1	1	Jan
MEDICAREFFS	Indemnity	2019-10-30	ELK ORTHOPAEDICS	M18.12	OA	*Unspecified	PT/OT/ST	Include	Outgoing	Routine	IN NETWORK	Care and Tx Recommendations	*Unspecified	*Unspecified	Closed	Expired-Auto Closed	0	0	0	1	0	0	0	0	October	2019	Qtr4	10	Oct
MEDICAREFFS	Indemnity	2018-11-08	FOL SPORTS MEDICINE	M16.12	OA	*Unspecified	PT/OT/ST	Include	Outgoing	Routine	IN NETWORK	Care and Tx Recommendations	*Unspecified	*Unspecified	Closed	Expired-Auto Closed	0	0	0	1	0	0	0	0	November	2018	Qtr4	11	Nov
MEDICAREFFS	Indemnity	2019-03-21	ELK FAMILY PRACTICE	M16.12	OA	*Unspecified	PT/OT/ST	Include	Outgoing	Routine	IN NETWORK	Care and Tx Recommendations	*Unspecified	*Unspecified	Closed	Expired-Auto Closed	0	0	0	1	0	0	0	0	March	2019	Qtr1	3	Mar
MEDICAREFFS	Indemnity	2018-12-10	CARM INTERNAL MED	M19.072	OA	*Unspecified	PT/OT/ST	Include	Outgoing	Routine	IN NETWORK	Care and Tx Recommendations	*Unspecified	*Unspecified	Closed	Expired-Auto Closed	0	0	0	1	0	0	0	0	December	2018	Qtr4	12	Dec
MEDICAREFFS	Indemnity	2019-10-02	FOL SPORTS MEDICINE	M17.12	OA	*Unspecified	PT/OT/ST	Include	Outgoing	Routine	IN NETWORK	Care and Tx Recommendations	*Unspecified	*Unspecified	Closed	Expired-Auto Closed	0	0	0	1	0	0	0	0	October	2019	Qtr4	10	Oct
MEDICAREFFS	Indemnity	2019-03-28	FOL SPORTS MEDICINE	M19.011	OA	*Unspecified	PT/OT/ST	Include	Outgoing	Routine	IN NETWORK	Care and Tx Recommendations	*Unspecified	*Unspecified	Closed	Expired-Auto Closed	0	0	0	1	0	0	0	0	March	2019	Qtr1	3	Mar
MEDICAREFFS	Indemnity	2018-12-19	DAV SPORTS MEDICINE	M18.12	OA	*Unspecified	PT/OT/ST	Include	Outgoing	Routine	IN NETWORK	Care and Tx Recommendations	*Unspecified	*Unspecified	Closed	Expired-Auto Closed	0	0	0	1	0	0	0	0	December	2018	Qtr4	12	Dec
MEDICAREFFS	Indemnity	2018-10-25	FOL SPORTS MEDICINE	M19.079	OA	*Unspecified	PT/OT/ST	Include	Outgoing	Routine	IN NETWORK	Care and Tx Recommendations	*Unspecified	*Unspecified	Closed	Expired-Auto Closed	0	0	0	1	0	0	0	0	October	2018	Qtr4	10	Oct
MEDICAREFFS	Indemnity	2019-01-19	ROS FAM PRAC/INT MED	M19.019	OA	*Unspecified	PT/OT/ST	Include	Outgoing	Routine	IN NETWORK	Care and Tx Recommendations	*Unspecified	*Unspecified	Closed	Expired-Auto Closed	0	0	0	1	0	0	0	0	January	2019	Qtr1	1	Jan
MEDICAREFFS	Indemnity	2019-03-06	ROS FAM PRAC/INT MED	M19.049	OA	*Unspecified	PT/OT/ST	Include	Outgoing	Routine	IN NETWORK	Care and Tx Recommendations	*Unspecified	*Unspecified	Closed	Expired-Auto Closed	0	0	0	1	0	0	0	0	March	2019	Qtr1	3	Mar
MEDICAREFFS	Indemnity	2019-11-21	ELK ORTHOPAEDICS	M17.12	OA	*Unspecified	PT/OT/ST	Include	Outgoing	Routine	IN NETWORK	Care and Tx Recommendations	*Unspecified	*Unspecified	Closed	Expired-Auto Closed	0	0	0	1	0	0	0	0	November	2019	Qtr4	11	Nov
MEDICAREFFS	Indemnity	2019-06-18	PC PV ORTHO	M16.12	OA	*Unspecified	PT/OT/ST	Include	Outgoing	Routine	IN NETWORK	Care and Tx Recommendations	*Unspecified	*Unspecified	Closed	Expired-Auto Closed	0	0	0	1	0	0	0	0	June	2019	Qtr2	6	Jun
MEDICAREFFS	Indemnity	2019-06-11	MIDTOWN SPECIALTY	M17.12	OA	*Unspecified	PT/OT/ST	Include	Outgoing	Routine	IN NETWORK	Care and Tx Recommendations	*Unspecified	*Unspecified	Closed	Expired-Auto Closed	0	0	0	1	0	0	0	0	June	2019	Qtr2	6	Jun
MEDICAREFFS	Indemnity	2019-08-22	FOL INTERNAL MEDICINE	M18.12	OA	*Unspecified	PT/OT/ST	Include	Outgoing	Routine	IN NETWORK	Care and Tx Recommendations	*Unspecified	*Unspecified	Closed	Expired-Auto Closed	0	0	0	1	0	0	0	0	August	2019	Qtr3	8	Aug
MEDICAREFFS	Indemnity	2019-02-28	DAV FAM PRAC/INT MED	M19.049	OA	*Unspecified	PT/OT/ST	Include	Outgoing	Routine	IN NETWORK	Care and Tx Recommendations	*Unspecified	*Unspecified	Closed	Expired-Auto Closed	0	0	0	1	0	0	0	0	February	2019	Qtr1	2	Feb
MEDICAREFFS	Indemnity	2019-10-10	SPORTS MEDICINE / ORTHOPAEDICS	M19.012	OA	*Unspecified	PT/OT/ST	Include	Outgoing	Routine	IN NETWORK	Care and Tx Recommendations	*Unspecified	*Unspecified	Closed	Expired-Auto Closed	0	0	0	1	0	0	0	0	October	2019	Qtr4	10	Oct
MEDICAREFFS	Indemnity	2019-01-09	MIDTOWN SPECIALTY	M17.12	OA	*Unspecified	PT/OT/ST	Include	Outgoing	Routine	IN NETWORK	Care and Tx Recommendations	*Unspecified	*Unspecified	Closed	Expired-Auto Closed	0	0	0	1	0	0	0	0	January	2019	Qtr1	1	Jan
MEDICAREFFS	Indemnity	2019-08-17	ROS ORTHOPAEDICS	M17.12	OA	*Unspecified	PT/OT/ST	Include	Outgoing	Routine	IN NETWORK	Care and Tx Recommendations	*Unspecified	*Unspecified	Closed	Expired-Auto Closed	0	0	0	1	0	0	0	0	August	2019	Qtr3	8	Aug
MEDICAREFFS	Indemnity	2019-07-22	ELK INTERNAL MEDICINE	M16.0	OA	*Unspecified	PT/OT/ST	Include	Outgoing	Routine	IN NETWORK	Care and Tx Recommendations	*Unspecified	*Unspecified	Closed	Expired-Auto Closed	0	0	0	1	0	0	0	0	July	2019	Qtr3	7	Jul
MEDICAREFFS	Indemnity	2019-07-16	MMC NORTH 1 MED SURG	M17.12	OA	*Unspecified	PT/OT/ST	Include	Outgoing	Routine	IN NETWORK	Care and Tx Recommendations	*Unspecified	*Unspecified	Closed	Expired-Auto Closed	0	0	0	1	0	0	0	0	July	2019	Qtr3	7	Jul
MEDICAREFFS	Indemnity	2019-11-21	MIDTOWN SPECIALTY	M17.12	OA	*Unspecified	PT/OT/ST	Include	Outgoing	Routine	IN NETWORK	Care and Tx Recommendations	*Unspecified	*Unspecified	Closed	Expired-Auto Closed	0	0	0	1	0	0	0	0	November	2019	Qtr4	11	Nov
MEDICAREFFS	Indemnity	2018-12-04	SPORTS MEDICINE / ORTHOPAEDICS	M19.079	OA	*Unspecified	PT/OT/ST	Include	Outgoing	Routine	IN NETWORK	Care and Tx Recommendations	*Unspecified	*Unspecified	Closed	Expired-Auto Closed	0	0	0	1	0	0	0	0	December	2018	Qtr4	12	Dec
MEDICAREFFS	Indemnity	2019-10-09	ROS FAM PRAC/INT MED	M19.041	OA	*Unspecified	PT/OT/ST	Include	Outgoing	Routine	IN NETWORK	Care and Tx Recommendations	*Unspecified	*Unspecified	Closed	Expired-Auto Closed	0	0	0	1	0	0	0	0	October	2019	Qtr4	10	Oct
MEDICAREFFS	Indemnity	2019-10-11	PC PV FAM/INT MED	M18.12	OA	*Unspecified	PT/OT/ST	Include	Outgoing	Routine	IN NETWORK	Care and Tx Recommendations	*Unspecified	*Unspecified	Closed	Expired-Auto Closed	0	0	0	1	0	0	0	0	October	2019	Qtr4	10	Oct
MEDICAREFFS	Indemnity	2019-04-30	ROC FAM PRAC/INT MED	M16.0	OA	*Unspecified	PT/OT/ST	Include	Outgoing	Routine	IN NETWORK	Care and Tx Recommendations	*Unspecified	*Unspecified	Closed	Expired-Auto Closed	0	0	0	1	0	0	0	0	April	2019	Qtr2	4	Apr
MEDICAREFFS	Indemnity	2019-12-17	SPORTS MEDICINE / ORTHOPAEDICS	M19.071	OA	*Unspecified	PT/OT/ST	Include	Outgoing	Routine	IN NETWORK	Care and Tx Recommendations	*Unspecified	*Unspecified	Closed	Expired-Auto Closed	0	0	0	1	0	0	0	0	December	2019	Qtr4	12	Dec
MEDICAREFFS	Indemnity	2019-08-27	SPORTS MEDICINE / ORTHOPAEDICS	M19.171	OA	*Unspecified	PT/OT/ST	Include	Outgoing	Routine	IN NETWORK	Care and Tx Recommendations	*Unspecified	*Unspecified	Closed	Expired-Auto Closed	0	0	0	1	0	0	0	0	August	2019	Qtr3	8	Aug
MEDICAREFFS	Indemnity	2019-12-11	ELK ORTHOPAEDICS	M16.11	OA	*Unspecified	PT/OT/ST	Include	Outgoing	Routine	IN NETWORK	Care and Tx Recommendations	*Unspecified	*Unspecified	Closed	Expired-Auto Closed	0	0	0	1	0	0	0	0	December	2019	Qtr4	12	Dec
MEDICAREFFS	Indemnity	2019-10-22	ROS ORTHOPAEDICS	M17.12	OA	*Unspecified	PT/OT/ST	Include	Outgoing	Routine	IN NETWORK	Care and Tx Recommendations	*Unspecified	*Unspecified	Closed	Expired-Auto Closed	0	0	0	1	0	0	0	0	October	2019	Qtr4	10	Oct
MEDICAREFFS	Indemnity	2019-06-05	BELL ORTHOPAEDICS	M17.12	OA	*Unspecified	PT/OT/ST	Include	Outgoing	Routine	IN NETWORK	Care and Tx Recommendations	*Unspecified	*Unspecified	Closed	Expired-Auto Closed	0	0	0	1	0	0	0	0	June	2019	Qtr2	6	Jun
MEDICAREFFS	Indemnity	2019-03-25	SPORTS MEDICINE / ORTHOPAEDICS	M19.079	OA	*Unspecified	PT/OT/ST	Include	Outgoing	Routine	IN NETWORK	Care and Tx Recommendations	*Unspecified	*Unspecified	Closed	Expired-Auto Closed	0	0	0	1	0	0	0	0	March	2019	Qtr1	3	Mar
MEDICAREFFS	Indemnity	2018-11-28	FOL SPORTS MEDICINE	M17.12	OA	*Unspecified	PT/OT/ST	Include	Outgoing	Routine	IN NETWORK	Care and Tx Recommendations	*Unspecified	*Unspecified	Closed	Expired-Auto Closed	0	0	0	1	0	0	0	0	November	2018	Qtr4	11	Nov
MEDICAREFFS	Indemnity	2019-06-18	ROS ORTHOPAEDICS	M19.131	OA	*Unspecified	PT/OT/ST	Include	Outgoing	Routine	IN NETWORK	Care and Tx Recommendations	*Unspecified	*Unspecified	Closed	Expired-Auto Closed	0	0	0	1	0	0	0	0	June	2019	Qtr2	6	Jun
MEDICAREFFS	Indemnity	2018-11-26	ROS FAM PRAC/INT MED	M16.0	OA	*Unspecified	PT/OT/ST	Include	Outgoing	Routine	IN NETWORK	Care and Tx Recommendations	*Unspecified	*Unspecified	Closed	Expired-Auto Closed	0	0	0	1	0	0	0	0	November	2018	Qtr4	11	Nov
MEDICAREFFS	Indemnity	2018-12-13	DAV FAM PRAC/INT MED	M16.0	OA	*Unspecified	PT/OT/ST	Include	Outgoing	Routine	IN NETWORK	Care and Tx Recommendations	*Unspecified	*Unspecified	Closed	Expired-Auto Closed	0	0	0	1	0	0	0	0	December	2018	Qtr4	12	Dec
MEDICAREFFS	Indemnity	2019-06-06	DAV FAM PRAC/INT MED	M17.12	OA	*Unspecified	PT/OT/ST	Include	Outgoing	Routine	IN NETWORK	Care and Tx Recommendations	*Unspecified	*Unspecified	Closed	Expired-Auto Closed	0	0	0	1	0	0	0	0	June	2019	Qtr2	6	Jun
MEDICAREFFS	Indemnity	2019-08-08	DAV FAM PRAC/INT MED	M19.049	OA	*Unspecified	PT/OT/ST	Include	Outgoing	Routine	IN NETWORK	Care and Tx Recommendations	*Unspecified	*Unspecified	Closed	Expired-Auto Closed	0	0	0	1	0	0	0	0	August	2019	Qtr3	8	Aug
MEDICAREFFS	Indemnity	2019-10-15	RNC FAM PRAC/INT MED	M16.11	OA	*Unspecified	PT/OT/ST	Include	Outgoing	Routine	IN NETWORK	Care and Tx Recommendations	*Unspecified	*Unspecified	Closed	Expired-Auto Closed	0	0	0	1	0	0	0	0	October	2019	Qtr4	10	Oct
MEDICAREFFS	Indemnity	2019-02-11	PC CP FAMILY/INT MED	M16.12	OA	*Unspecified	PT/OT/ST	Include	Outgoing	Routine	IN NETWORK	Care and Tx Recommendations	*Unspecified	*Unspecified	Closed	Expired-Auto Closed	0	0	0	1	0	0	0	0	February	2019	Qtr1	2	Feb
MEDICAREFFS	Indemnity	2019-07-15	BELL ORTHOPAEDICS	M17.32	OA	*Unspecified	PT/OT/ST	Include	Outgoing	Routine	IN NETWORK	Care and Tx Recommendations	*Unspecified	*Unspecified	Closed	Expired-Auto Closed	0	0	0	1	0	0	0	0	July	2019	Qtr3	7	Jul
MEDICAREFFS	Indemnity	2019-01-18	FOL INTERNAL MEDICINE	M19.90	OA	*Unspecified	PT/OT/ST	Include	Outgoing	Routine	IN NETWORK	Care and Tx Recommendations	*Unspecified	*Unspecified	Closed	Expired-Auto Closed	0	0	0	1	0	0	0	0	January	2019	Qtr1	1	Jan
MEDICAREFFS	Indemnity	2018-11-27	ROC FAM PRAC/INT MED	M16.11	OA	*Unspecified	PT/OT/ST	Include	Outgoing	Routine	IN NETWORK	Care and Tx Recommendations	*Unspecified	*Unspecified	Closed	Expired-Auto Closed	0	0	0	1	0	0	0	0	November	2018	Qtr4	11	Nov
MEDICAREFFS	Indemnity	2019-02-21	BELL FAMILY PRACTICE	M19.012	OA	*Unspecified	PT/OT/ST	Include	Outgoing	Routine	IN NETWORK	Care and Tx Recommendations	*Unspecified	*Unspecified	Closed	Expired-Auto Closed	0	0	0	1	0	0	0	0	February	2019	Qtr1	2	Feb
MEDICAREFFS	Indemnity	2018-12-19	CARM PM&R	M17.12	OA	*Unspecified	PT/OT/ST	Include	Outgoing	Routine	IN NETWORK	Care and Tx Recommendations	*Unspecified	*Unspecified	Closed	Expired-Auto Closed	0	0	0	1	0	0	0	0	December	2018	Qtr4	12	Dec
MEDICAREFFS	Indemnity	2019-09-19	ROS FAM PRAC/INT MED	M19.049	OA	*Unspecified	PT/OT/ST	Include	Outgoing	Routine	IN NETWORK	Care and Tx Recommendations	*Unspecified	*Unspecified	Closed	Expired-Auto Closed	0	0	0	1	0	0	0	0	September	2019	Qtr3	9	Sep
MEDICAREFFS	Indemnity	2019-06-25	CARM PM&R	M19.222	OA	*Unspecified	PT/OT/ST	Include	Outgoing	Routine	IN NETWORK	Care and Tx Recommendations	*Unspecified	*Unspecified	Closed	Expired-Auto Closed	0	0	0	1	0	0	0	0	June	2019	Qtr2	6	Jun
MEDICAREFFS	Indemnity	2019-03-27	ROC PMR	M16.11	OA	*Unspecified	PT/OT/ST	Include	Outgoing	Routine	IN NETWORK	Care and Tx Recommendations	*Unspecified	*Unspecified	Closed	Expired-Auto Closed	0	0	0	1	0	0	0	0	March	2019	Qtr1	3	Mar
MEDICAREFFS	Indemnity	2019-02-11	ELK FAMILY PRACTICE	M17.12	OA	*Unspecified	PT/OT/ST	Include	Outgoing	Routine	IN NETWORK	Care and Tx Recommendations	*Unspecified	*Unspecified	Closed	Expired-Auto Closed	0	0	0	1	0	0	0	0	February	2019	Qtr1	2	Feb
MEDICAREFFS	Indemnity	2019-04-09	SPORTS MEDICINE / ORTHOPAEDICS	M19.072	OA	*Unspecified	PT/OT/ST	Include	Outgoing	Routine	IN NETWORK	Care and Tx Recommendations	*Unspecified	*Unspecified	Closed	Expired-Auto Closed	0	0	0	1	0	0	0	0	April	2019	Qtr2	4	Apr
MEDICAREFFS	Indemnity	2019-11-20	MIDTOWN SPECIALTY	M17.4	OA	*Unspecified	PT/OT/ST	Include	Outgoing	Routine	IN NETWORK	Care and Tx Recommendations	*Unspecified	*Unspecified	Closed	Expired-Auto Closed	0	0	0	1	0	0	0	0	November	2019	Qtr4	11	Nov
MEDICAREFFS	Indemnity	2019-04-24	FOL FAMILY PRACTICE	M15.9	OA	*Unspecified	PT/OT/ST	Include	Outgoing	Routine	IN NETWORK	Care and Tx Recommendations	*Unspecified	*Unspecified	Closed	Expired-Auto Closed	0	0	0	1	0	0	0	0	April	2019	Qtr2	4	Apr
MEDICAREFFS	Indemnity	2019-03-27	DAV FAM PRAC/INT MED	M16.10	OA	*Unspecified	PT/OT/ST	Include	Outgoing	Routine	IN NETWORK	Care and Tx Recommendations	*Unspecified	*Unspecified	Closed	Expired-Auto Closed	0	0	0	1	0	0	0	0	March	2019	Qtr1	3	Mar
MEDICAREFFS	Indemnity	2019-06-04	DAV FAM PRAC/INT MED	M19.042	OA	*Unspecified	PT/OT/ST	Include	Outgoing	Routine	IN NETWORK	Care and Tx Recommendations	*Unspecified	*Unspecified	Closed	Expired-Auto Closed	0	0	0	1	0	0	0	0	June	2019	Qtr2	6	Jun
MEDICAREFFS	Indemnity	2019-09-03	ELK ORTHOPAEDICS	M17.12	OA	*Unspecified	PT/OT/ST	Include	Outgoing	Routine	IN NETWORK	Care and Tx Recommendations	*Unspecified	*Unspecified	Closed	Expired-Auto Closed	0	0	0	1	0	0	0	0	September	2019	Qtr3	9	Sep
MEDICAREFFS	Indemnity	2019-10-31	MIDTOWN SPECIALTY	M16.12	OA	*Unspecified	PT/OT/ST	Include	Outgoing	Routine	IN NETWORK	Care and Tx Recommendations	*Unspecified	*Unspecified	Closed	Expired-Auto Closed	0	0	0	1	0	0	0	0	October	2019	Qtr4	10	Oct
MEDICAREFFS	Indemnity	2019-04-15	BELL ORTHOPAEDICS	M19.011	OA	*Unspecified	PT/OT/ST	Include	Outgoing	Routine	IN NETWORK	Care and Tx Recommendations	*Unspecified	*Unspecified	Closed	Expired-Auto Closed	0	0	0	1	0	0	0	0	April	2019	Qtr2	4	Apr
MEDICAREFFS	Indemnity	2019-01-29	NATOMAS FAMILY PRACTICE	M16.0	OA	*Unspecified	PT/OT/ST	Include	Outgoing	Routine	IN NETWORK	Care and Tx Recommendations	*Unspecified	*Unspecified	Closed	Expired-Auto Closed	0	0	0	1	0	0	0	0	January	2019	Qtr1	1	Jan
MEDICAREFFS	Indemnity	2019-02-07	FOL SPORTS MEDICINE	M17.12	OA	*Unspecified	PT/OT/ST	Include	Outgoing	Routine	IN NETWORK	Care and Tx Recommendations	*Unspecified	*Unspecified	Closed	Expired-Auto Closed	0	0	0	1	0	0	0	0	February	2019	Qtr1	2	Feb
MEDICAREFFS	Indemnity	2019-06-14	DAV FAM PRAC/INT MED	M16.0	OA	*Unspecified	PT/OT/ST	Include	Outgoing	Routine	IN NETWORK	Care and Tx Recommendations	*Unspecified	*Unspecified	Closed	Expired-Auto Closed	0	0	0	1	0	0	0	0	June	2019	Qtr2	6	Jun
MEDICAREFFS	Indemnity	2019-01-10	ROS ORTHOPAEDICS	M17.12	OA	*Unspecified	PT/OT/ST	Include	Outgoing	Routine	IN NETWORK	Care and Tx Recommendations	*Unspecified	*Unspecified	Closed	Expired-Auto Closed	0	0	0	1	0	0	0	0	January	2019	Qtr1	1	Jan
MEDICAREFFS	Indemnity	2018-12-02	FOL FAMILY PRACTICE	M19.011	OA	*Unspecified	PT/OT/ST	Include	Outgoing	Routine	IN NETWORK	Care and Tx Recommendations	*Unspecified	*Unspecified	Closed	Expired-Auto Closed	0	0	0	1	0	0	0	0	December	2018	Qtr4	12	Dec
MEDICAREFFS	Indemnity	2019-11-20	ELK ORTHOPAEDICS	M17.12	OA	*Unspecified	PT/OT/ST	Include	Outgoing	Routine	IN NETWORK	Care and Tx Recommendations	*Unspecified	*Unspecified	Closed	Expired-Auto Closed	0	0	0	1	0	0	0	0	November	2019	Qtr4	11	Nov
MEDICAREFFS	Indemnity	2019-03-19	ROC FAM PRAC/INT MED	M17.10	OA	*Unspecified	PT/OT/ST	Include	Outgoing	Routine	IN NETWORK	Care and Tx Recommendations	*Unspecified	*Unspecified	Closed	Expired-Auto Closed	0	0	0	1	0	0	0	0	March	2019	Qtr1	3	Mar
MEDICAREFFS	Indemnity	2018-11-28	MIDTOWN SPECIALTY	M17.12	OA	*Unspecified	PT/OT/ST	Include	Outgoing	Routine	IN NETWORK	Care and Tx Recommendations	*Unspecified	*Unspecified	Closed	Expired-Auto Closed	0	0	0	1	0	0	0	0	November	2018	Qtr4	11	Nov
MEDICAREFFS	Indemnity	2019-12-12	ELK FAMILY PRACTICE	M17.10	OA	*Unspecified	PT/OT/ST	Include	Outgoing	Routine	IN NETWORK	Care and Tx Recommendations	*Unspecified	*Unspecified	Closed	Expired-Auto Closed	0	0	0	1	0	0	0	0	December	2019	Qtr4	12	Dec
MEDICAREFFS	Indemnity	2019-12-18	MIDTOWN SPECIALTY	M16.12	OA	*Unspecified	PT/OT/ST	Include	Outgoing	Routine	IN NETWORK	Care and Tx Recommendations	*Unspecified	*Unspecified	Closed	Expired-Auto Closed	0	0	0	1	0	0	0	0	December	2019	Qtr4	12	Dec
MEDICAREFFS	Indemnity	2019-09-17	ELK FAMILY PRACTICE	M19.071	OA	*Unspecified	PT/OT/ST	Include	Outgoing	Routine	IN NETWORK	Care and Tx Recommendations	*Unspecified	*Unspecified	Closed	Expired-Auto Closed	0	0	0	1	0	0	0	0	September	2019	Qtr3	9	Sep
MEDICAREFFS	Indemnity	2019-02-04	FOL INTERNAL MEDICINE	M16.10	OA	*Unspecified	PT/OT/ST	Include	Outgoing	Routine	IN NETWORK	Care and Tx Recommendations	*Unspecified	*Unspecified	Closed	Expired-Auto Closed	0	0	0	1	0	0	0	0	February	2019	Qtr1	2	Feb
MEDICAREFFS	Indemnity	2019-06-04	DAV FAM PRAC/INT MED	M19.041	OA	*Unspecified	PT/OT/ST	Include	Outgoing	Routine	IN NETWORK	Care and Tx Recommendations	*Unspecified	*Unspecified	Closed	Expired-Auto Closed	0	0	0	1	0	0	0	0	June	2019	Qtr2	6	Jun
MEDICAREFFS	Indemnity	2019-10-30	ROC FAM PRAC/INT MED	M17.12	OA	*Unspecified	PT/OT/ST	Include	Outgoing	Routine	IN NETWORK	Care and Tx Recommendations	*Unspecified	*Unspecified	Closed	Expired-Auto Closed	0	0	0	1	0	0	0	0	October	2019	Qtr4	10	Oct
MEDICAREFFS	Indemnity	2018-10-23	CARM INTERNAL MED	M19.012	OA	*Unspecified	PT/OT/ST	Include	Outgoing	Routine	IN NETWORK	Care and Tx Recommendations	*Unspecified	*Unspecified	Closed	Expired-Auto Closed	0	0	0	1	0	0	0	0	October	2018	Qtr4	10	Oct
MEDICAREFFS	Indemnity	2019-09-13	DAV SPORTS MEDICINE	M17.31	OA	*Unspecified	PT/OT/ST	Include	Outgoing	Routine	IN NETWORK	Care and Tx Recommendations	*Unspecified	*Unspecified	Closed	Expired-Auto Closed	0	0	0	1	0	0	0	0	September	2019	Qtr3	9	Sep
MEDICAREFFS	Indemnity	2019-04-23	FOL SPORTS MEDICINE	M17.10	OA	*Unspecified	PT/OT/ST	Include	Outgoing	Routine	IN NETWORK	Care and Tx Recommendations	*Unspecified	*Unspecified	Closed	Expired-Auto Closed	0	0	0	1	0	0	0	0	April	2019	Qtr2	4	Apr
MEDICAREFFS	Indemnity	2019-07-16	CARM PM&R	M18.11	OA	*Unspecified	PT/OT/ST	Include	Outgoing	Routine	IN NETWORK	Care and Tx Recommendations	*Unspecified	*Unspecified	Closed	Expired-Auto Closed	0	0	0	1	0	0	0	0	July	2019	Qtr3	7	Jul
MEDICAREFFS	Indemnity	2019-05-22	ELK ORTHOPAEDICS	M17.12	OA	*Unspecified	PT/OT/ST	Include	Outgoing	Routine	IN NETWORK	Care and Tx Recommendations	*Unspecified	*Unspecified	Closed	Expired-Auto Closed	0	0	0	1	0	0	0	0	May	2019	Qtr2	5	May
MEDICAREFFS	Indemnity	2019-01-15	ROC FAM PRAC/INT MED	M18.11	OA	*Unspecified	PT/OT/ST	Include	Outgoing	Routine	IN NETWORK	Care and Tx Recommendations	*Unspecified	*Unspecified	Closed	Expired-Auto Closed	0	0	0	1	0	0	0	0	January	2019	Qtr1	1	Jan
MEDICAREFFS	Indemnity	2019-02-12	GENERAL MEDICINE, SUITE A	M19.011	OA	*Unspecified	PT/OT/ST	Include	Outgoing	Routine	IN NETWORK	Care and Tx Recommendations	*Unspecified	*Unspecified	Closed	Expired-Auto Closed	0	0	0	1	0	0	0	0	February	2019	Qtr1	2	Feb
MEDICAREFFS	Indemnity	2019-04-08	SPORTS MEDICINE / ORTHOPAEDICS	M19.071	OA	*Unspecified	PT/OT/ST	Include	Outgoing	Routine	IN NETWORK	Care and Tx Recommendations	*Unspecified	*Unspecified	Closed	Expired-Auto Closed	0	0	0	1	0	0	0	0	April	2019	Qtr2	4	Apr
MEDICAREFFS	Indemnity	2019-12-03	NATOMAS FAMILY PRACTICE	M17.2	OA	*Unspecified	PT/OT/ST	Include	Outgoing	Routine	IN NETWORK	Care and Tx Recommendations	*Unspecified	*Unspecified	Closed	Expired-Auto Closed	0	0	0	1	0	0	0	0	December	2019	Qtr4	12	Dec
MEDICAREFFS	Indemnity	2019-01-15	ROC FAM PRAC/INT MED	M19.049	OA	*Unspecified	PT/OT/ST	Include	Outgoing	Routine	IN NETWORK	Care and Tx Recommendations	*Unspecified	*Unspecified	Closed	Expired-Auto Closed	0	0	0	1	0	0	0	0	January	2019	Qtr1	1	Jan
MEDICAREFFS	Indemnity	2019-05-20	MIDTOWN SPECIALTY	M17.12	OA	*Unspecified	PT/OT/ST	Include	Outgoing	Routine	IN NETWORK	Care and Tx Recommendations	*Unspecified	*Unspecified	Closed	Expired-Auto Closed	0	0	0	1	0	0	0	0	May	2019	Qtr2	5	May
MEDICAREFFS	Indemnity	2019-07-08	FOL FAMILY PRACTICE	M16.0	OA	*Unspecified	PT/OT/ST	Include	Outgoing	Routine	IN NETWORK	Care and Tx Recommendations	*Unspecified	*Unspecified	Closed	Expired-Auto Closed	0	0	0	1	0	0	0	0	July	2019	Qtr3	7	Jul
MEDICAREFFS	Indemnity	2019-06-13	ROS ORTHOPAEDICS	M17.12	OA	*Unspecified	PT/OT/ST	Include	Outgoing	Routine	IN NETWORK	Care and Tx Recommendations	*Unspecified	*Unspecified	Closed	Expired-Auto Closed	0	0	0	1	0	0	0	0	June	2019	Qtr2	6	Jun
MEDICAREFFS	Indemnity	2019-09-27	DAV SPORTS MEDICINE	M16.10	OA	*Unspecified	PT/OT/ST	Include	Outgoing	Routine	IN NETWORK	Care and Tx Recommendations	*Unspecified	*Unspecified	Closed	Expired-Auto Closed	0	0	0	1	0	0	0	0	September	2019	Qtr3	9	Sep
MEDICAREFFS	Indemnity	2019-08-07	FOL SPORTS MEDICINE	M18.11	OA	*Unspecified	PT/OT/ST	Include	Outgoing	Routine	IN NETWORK	Care and Tx Recommendations	*Unspecified	*Unspecified	Closed	Expired-Auto Closed	0	0	0	1	0	0	0	0	August	2019	Qtr3	8	Aug
MEDICAREFFS	Indemnity	2019-04-16	PAIN CLINIC ACC	M19.012	OA	*Unspecified	PT/OT/ST	Include	Outgoing	Routine	IN NETWORK	Care and Tx Recommendations	*Unspecified	*Unspecified	Closed	Expired-Auto Closed	0	0	0	1	0	0	0	0	April	2019	Qtr2	4	Apr
MEDICAREFFS	Indemnity	2019-05-16	ROS ORTHOPAEDICS	M17.5	OA	*Unspecified	PT/OT/ST	Include	Outgoing	Routine	IN NETWORK	Care and Tx Recommendations	*Unspecified	*Unspecified	Closed	Expired-Auto Closed	0	0	0	1	0	0	0	0	May	2019	Qtr2	5	May
MEDICAREFFS	Indemnity	2019-08-07	SPORTS MEDICINE / ORTHOPAEDICS	M19.079	OA	*Unspecified	PT/OT/ST	Include	Outgoing	Routine	IN NETWORK	Care and Tx Recommendations	*Unspecified	*Unspecified	Closed	Expired-Auto Closed	0	0	0	1	0	0	0	0	August	2019	Qtr3	8	Aug
MEDICAREFFS	Indemnity	2019-02-20	FOL SPORTS MEDICINE	M17.12	OA	*Unspecified	PT/OT/ST	Include	Outgoing	Routine	IN NETWORK	Care and Tx Recommendations	*Unspecified	*Unspecified	Closed	Expired-Auto Closed	0	0	0	1	0	0	0	0	February	2019	Qtr1	2	Feb
MEDICAREFFS	Indemnity	2019-08-21	FAMILY GENERAL PRACTICE ACC	M16.11	OA	*Unspecified	PT/OT/ST	Include	Outgoing	Routine	IN NETWORK	Care and Tx Recommendations	*Unspecified	*Unspecified	Closed	Expired-Auto Closed	0	0	0	1	0	0	0	0	August	2019	Qtr3	8	Aug
MEDICAREFFS	Indemnity	2019-10-29	SPORTS MEDICINE / ORTHOPAEDICS	M19.072	OA	*Unspecified	PT/OT/ST	Include	Outgoing	Routine	IN NETWORK	Care and Tx Recommendations	*Unspecified	*Unspecified	Closed	Expired-Auto Closed	0	0	0	1	0	0	0	0	October	2019	Qtr4	10	Oct
MEDICAREFFS	Indemnity	2019-04-01	SPORTS MEDICINE / ORTHOPAEDICS	M19.072	OA	*Unspecified	PT/OT/ST	Include	Outgoing	Routine	IN NETWORK	Care and Tx Recommendations	*Unspecified	*Unspecified	Closed	Expired-Auto Closed	0	0	0	1	0	0	0	0	April	2019	Qtr2	4	Apr
MEDICAREFFS	Indemnity	2019-05-28	CARM PM&R	M17.12	OA	*Unspecified	PT/OT/ST	Include	Outgoing	Routine	IN NETWORK	Care and Tx Recommendations	*Unspecified	*Unspecified	Closed	Expired-Auto Closed	0	0	0	1	0	0	0	0	May	2019	Qtr2	5	May
MEDICAREFFS	Indemnity	2018-12-12	DAV FAM PRAC/INT MED	M19.90	OA	*Unspecified	PT/OT/ST	Include	Outgoing	Routine	IN NETWORK	Care and Tx Recommendations	*Unspecified	*Unspecified	Closed	Expired-Auto Closed	0	0	0	1	0	0	0	0	December	2018	Qtr4	12	Dec
MEDICAREFFS	Indemnity	2019-07-24	FOL SPORTS MEDICINE	M18.0	OA	*Unspecified	PT/OT/ST	Include	Outgoing	Routine	IN NETWORK	Care and Tx Recommendations	*Unspecified	*Unspecified	Closed	Expired-Auto Closed	0	0	0	1	0	0	0	0	July	2019	Qtr3	7	Jul
MEDICAREFFS	Indemnity	2019-02-27	FOL SPORTS MEDICINE	M17.31	OA	*Unspecified	PT/OT/ST	Include	Outgoing	Routine	IN NETWORK	Care and Tx Recommendations	*Unspecified	*Unspecified	Closed	Expired-Auto Closed	0	0	0	1	0	0	0	0	February	2019	Qtr1	2	Feb
MEDICAREFFS	Indemnity	2019-12-13	SPORTS MEDICINE / PM&R	M17.12	OA	*Unspecified	PT/OT/ST	Include	Outgoing	Routine	IN NETWORK	Care and Tx Recommendations	*Unspecified	*Unspecified	Closed	Expired-Auto Closed	0	0	0	1	0	0	0	0	December	2019	Qtr4	12	Dec
MEDICAREFFS	Indemnity	2019-04-04	DAV FAM PRAC/INT MED	M19.049	OA	*Unspecified	PT/OT/ST	Include	Outgoing	Routine	IN NETWORK	Care and Tx Recommendations	*Unspecified	*Unspecified	Closed	Expired-Auto Closed	0	0	0	1	0	0	0	0	April	2019	Qtr2	4	Apr
MEDICAREFFS	Indemnity	2019-12-04	SPORTS MEDICINE / PM&R	M19.011	OA	*Unspecified	PT/OT/ST	Include	Outgoing	Routine	IN NETWORK	Care and Tx Recommendations	*Unspecified	*Unspecified	Closed	Expired-Auto Closed	0	0	0	1	0	0	0	0	December	2019	Qtr4	12	Dec
MEDICAREFFS	Indemnity	2019-07-24	YUBA CITY FAM PRACTICE	M17.10	OA	*Unspecified	PT/OT/ST	Include	Outgoing	Routine	IN NETWORK	Care and Tx Recommendations	*Unspecified	*Unspecified	Closed	Expired-Auto Closed	0	0	0	1	0	0	0	0	July	2019	Qtr3	7	Jul
MEDICAREFFS	Indemnity	2018-12-19	BELL FAMILY PRACTICE	M17.12	OA	*Unspecified	PT/OT/ST	Include	Outgoing	Routine	IN NETWORK	Care and Tx Recommendations	*Unspecified	*Unspecified	Closed	Expired-Auto Closed	0	0	0	1	0	0	0	0	December	2018	Qtr4	12	Dec
MEDICAREFFS	Indemnity	2019-05-08	MIDTOWN SPECIALTY	M16.12	OA	*Unspecified	PT/OT/ST	Include	Outgoing	Routine	IN NETWORK	Care and Tx Recommendations	*Unspecified	*Unspecified	Closed	Expired-Auto Closed	0	0	0	1	0	0	0	0	May	2019	Qtr2	5	May
MEDICAREFFS	Indemnity	2019-03-06	DAV SPORTS MEDICINE	M17.10	OA	*Unspecified	PT/OT/ST	Include	Outgoing	Routine	IN NETWORK	Care and Tx Recommendations	*Unspecified	*Unspecified	Closed	Expired-Auto Closed	0	0	0	1	0	0	0	0	March	2019	Qtr1	3	Mar
MEDICAREFFS	Indemnity	2018-11-05	RHEUMATOLOGY ACC	M15.3	OA	*Unspecified	PT/OT/ST	Include	Outgoing	Routine	IN NETWORK	Care and Tx Recommendations	*Unspecified	*Unspecified	Closed	Expired-Auto Closed	0	0	0	1	0	0	0	0	November	2018	Qtr4	11	Nov
MEDICAREFFS	Indemnity	2018-10-12	DAV FAM PRAC/INT MED	M16.0	OA	*Unspecified	PT/OT/ST	Include	Outgoing	Routine	IN NETWORK	Care and Tx Recommendations	*Unspecified	*Unspecified	Closed	Expired-Auto Closed	0	0	0	1	0	0	0	0	October	2018	Qtr4	10	Oct
MEDICAREFFS	Indemnity	2019-12-12	SPORTS MEDICINE / ORTHOPAEDICS	M19.079	OA	*Unspecified	PT/OT/ST	Include	Outgoing	Routine	IN NETWORK	Care and Tx Recommendations	*Unspecified	*Unspecified	Closed	Expired-Auto Closed	0	0	0	1	0	0	0	0	December	2019	Qtr4	12	Dec
MEDICAREFFS	Indemnity	2019-03-08	FOL FAMILY PRACTICE	M15.9	OA	*Unspecified	PT/OT/ST	Include	Outgoing	Routine	IN NETWORK	Care and Tx Recommendations	*Unspecified	*Unspecified	Closed	Expired-Auto Closed	0	0	0	1	0	0	0	0	March	2019	Qtr1	3	Mar
MEDICAREFFS	Indemnity	2019-11-12	FOL SPORTS MEDICINE	M17.12	OA	*Unspecified	PT/OT/ST	Include	Outgoing	Routine	IN NETWORK	Care and Tx Recommendations	*Unspecified	*Unspecified	Closed	Expired-Auto Closed	0	0	0	1	0	0	0	0	November	2019	Qtr4	11	Nov
MEDICAREFFS	Indemnity	2019-11-27	SPORTS MEDICINE / PM&R	M16.51	OA	*Unspecified	PT/OT/ST	Include	Outgoing	Routine	IN NETWORK	Care and Tx Recommendations	*Unspecified	*Unspecified	Closed	Expired-Auto Closed	0	0	0	1	0	0	0	0	November	2019	Qtr4	11	Nov
MEDICAREFFS	Indemnity	2019-01-30	ROS FAM PRAC/INT MED	M17.10	OA	*Unspecified	PT/OT/ST	Include	Outgoing	Routine	IN NETWORK	Care and Tx Recommendations	*Unspecified	*Unspecified	Closed	Expired-Auto Closed	0	0	0	1	0	0	0	0	January	2019	Qtr1	1	Jan
MEDICAREFFS	Indemnity	2019-02-13	DAV SPORTS MEDICINE	M17.10	OA	*Unspecified	PT/OT/ST	Include	Outgoing	Routine	IN NETWORK	Care and Tx Recommendations	*Unspecified	*Unspecified	Closed	Expired-Auto Closed	0	0	0	1	0	0	0	0	February	2019	Qtr1	2	Feb
MEDICAREFFS	Indemnity	2019-03-18	ROS RHEUMATOLOGY	M19.041	OA	*Unspecified	PT/OT/ST	Include	Outgoing	Routine	IN NETWORK	Care and Tx Recommendations	*Unspecified	*Unspecified	Closed	Expired-Auto Closed	0	0	0	1	0	0	0	0	March	2019	Qtr1	3	Mar
MEDICAREFFS	Indemnity	2019-11-27	FOL SPORTS MEDICINE	M16.11	OA	*Unspecified	PT/OT/ST	Include	Outgoing	Routine	IN NETWORK	Care and Tx Recommendations	*Unspecified	*Unspecified	Closed	Expired-Auto Closed	0	0	0	1	0	0	0	0	November	2019	Qtr4	11	Nov
MEDICAREFFS	Indemnity	2019-06-26	BELL ORTHOPAEDICS	M19.011	OA	*Unspecified	PT/OT/ST	Include	Outgoing	Routine	IN NETWORK	Care and Tx Recommendations	*Unspecified	*Unspecified	Closed	Expired-Auto Closed	0	0	0	1	0	0	0	0	June	2019	Qtr2	6	Jun
MEDICAREFFS	Indemnity	2019-03-18	ROS RHEUMATOLOGY	M19.042	OA	*Unspecified	PT/OT/ST	Include	Outgoing	Routine	IN NETWORK	Care and Tx Recommendations	*Unspecified	*Unspecified	Closed	Expired-Auto Closed	0	0	0	1	0	0	0	0	March	2019	Qtr1	3	Mar
MEDICAREFFS	Indemnity	2019-11-15	FOL FAMILY PRACTICE	M19.042	OA	*Unspecified	PT/OT/ST	Include	Outgoing	Routine	IN NETWORK	Care and Tx Recommendations	*Unspecified	*Unspecified	Closed	Expired-Auto Closed	0	0	0	1	0	0	0	0	November	2019	Qtr4	11	Nov
MEDICAREFFS	Indemnity	2018-11-26	ROS FAM PRAC/INT MED	M17.12	OA	*Unspecified	PT/OT/ST	Include	Outgoing	Routine	IN NETWORK	Care and Tx Recommendations	*Unspecified	*Unspecified	Closed	Expired-Auto Closed	0	0	0	1	0	0	0	0	November	2018	Qtr4	11	Nov
MEDICAREFFS	Indemnity	2019-01-15	ROC FAM PRAC/INT MED	M16.11	OA	*Unspecified	PT/OT/ST	Include	Outgoing	Routine	IN NETWORK	Care and Tx Recommendations	*Unspecified	*Unspecified	Closed	Expired-Auto Closed	0	0	0	1	0	0	0	0	January	2019	Qtr1	1	Jan
MEDICAREFFS	Indemnity	2019-12-17	MIDTOWN IM	M16.10	OA	*Unspecified	PT/OT/ST	Include	Outgoing	Routine	IN NETWORK	Care and Tx Recommendations	*Unspecified	*Unspecified	Closed	Expired-Auto Closed	0	0	0	1	0	0	0	0	December	2019	Qtr4	12	Dec
MEDICAREFFS	Indemnity	2019-06-26	FOL SPORTS MEDICINE	M18.0	OA	*Unspecified	PT/OT/ST	Include	Outgoing	Routine	IN NETWORK	Care and Tx Recommendations	*Unspecified	*Unspecified	Closed	Expired-Auto Closed	0	0	0	1	0	0	0	0	June	2019	Qtr2	6	Jun
MEDICAREFFS	Indemnity	2019-10-30	FOL SPORTS MEDICINE	M19.042	OA	*Unspecified	PT/OT/ST	Include	Outgoing	Routine	IN NETWORK	Care and Tx Recommendations	*Unspecified	*Unspecified	Closed	Expired-Auto Closed	0	0	0	1	0	0	0	0	October	2019	Qtr4	10	Oct
MEDICAREFFS	Indemnity	2019-05-20	DAV FAM PRAC/INT MED	M19.042	OA	*Unspecified	PT/OT/ST	Include	Outgoing	Routine	IN NETWORK	Care and Tx Recommendations	*Unspecified	*Unspecified	Closed	Expired-Auto Closed	0	0	0	1	0	0	0	0	May	2019	Qtr2	5	May
MEDICAREFFS	Indemnity	2019-10-31	MIDTOWN SPECIALTY	M17.12	OA	*Unspecified	PT/OT/ST	Include	Outgoing	Routine	IN NETWORK	Care and Tx Recommendations	*Unspecified	*Unspecified	Closed	Expired-Auto Closed	0	0	0	1	0	0	0	0	October	2019	Qtr4	10	Oct
MEDICAREFFS	Indemnity	2019-02-06	ROS ORTHOPAEDICS	M18.12	OA	*Unspecified	PT/OT/ST	Include	Outgoing	Routine	IN NETWORK	Care and Tx Recommendations	*Unspecified	*Unspecified	Closed	Expired-Auto Closed	0	0	0	1	0	0	0	0	February	2019	Qtr1	2	Feb
MEDICAREFFS	Indemnity	2019-06-13	FOL SPORTS MEDICINE	M16.0	OA	*Unspecified	PT/OT/ST	Include	Outgoing	Routine	IN NETWORK	Care and Tx Recommendations	*Unspecified	*Unspecified	Closed	Expired-Auto Closed	0	0	0	1	0	0	0	0	June	2019	Qtr2	6	Jun
MEDICAREFFS	Indemnity	2019-01-15	ROC FAM PRAC/INT MED	M19.90	OA	*Unspecified	PT/OT/ST	Include	Outgoing	Routine	IN NETWORK	Care and Tx Recommendations	*Unspecified	*Unspecified	Closed	Expired-Auto Closed	0	0	0	1	0	0	0	0	January	2019	Qtr1	1	Jan
MEDICAREFFS	Indemnity	2019-02-06	ROC PMR	M18.11	OA	*Unspecified	PT/OT/ST	Include	Outgoing	Routine	IN NETWORK	Care and Tx Recommendations	*Unspecified	*Unspecified	Closed	Expired-Auto Closed	0	0	0	1	0	0	0	0	February	2019	Qtr1	2	Feb
MEDICAREFFS	Indemnity	2019-10-28	MIDTOWN SPECIALTY	M16.12	OA	*Unspecified	PT/OT/ST	Include	Outgoing	Routine	IN NETWORK	Care and Tx Recommendations	*Unspecified	*Unspecified	Closed	Expired-Auto Closed	0	0	0	1	0	0	0	0	October	2019	Qtr4	10	Oct
MEDICAREFFS	Indemnity	2019-07-11	FOL SPORTS MEDICINE	M18.11	OA	*Unspecified	PT/OT/ST	Include	Outgoing	Routine	IN NETWORK	Care and Tx Recommendations	*Unspecified	*Unspecified	Closed	Expired-Auto Closed	0	0	0	1	0	0	0	0	July	2019	Qtr3	7	Jul
MEDICAREFFS	Indemnity	2019-10-24	DAV FAM PRAC/INT MED	M16.9	OA	*Unspecified	PT/OT/ST	Include	Outgoing	Routine	IN NETWORK	Care and Tx Recommendations	*Unspecified	*Unspecified	Closed	Expired-Auto Closed	0	0	0	1	0	0	0	0	October	2019	Qtr4	10	Oct
MEDICAREFFS	Indemnity	2018-12-14	BELL INT MED	M15.9	OA	*Unspecified	PT/OT/ST	Include	Outgoing	Routine	IN NETWORK	Care and Tx Recommendations	*Unspecified	*Unspecified	Closed	Expired-Auto Closed	0	0	0	1	0	0	0	0	December	2018	Qtr4	12	Dec
MEDICAREFFS	Indemnity	2019-11-20	FOL SPORTS MEDICINE	M18.12	OA	*Unspecified	PT/OT/ST	Include	Outgoing	Routine	IN NETWORK	Care and Tx Recommendations	*Unspecified	*Unspecified	Closed	Expired-Auto Closed	0	0	0	1	0	0	0	0	November	2019	Qtr4	11	Nov
MEDICAREFFS	Indemnity	2018-10-19	ROC FAM PRAC/INT MED	M17.10	OA	*Unspecified	PT/OT/ST	Include	Outgoing	Routine	IN NETWORK	Care and Tx Recommendations	*Unspecified	*Unspecified	Closed	Expired-Auto Closed	0	0	0	1	0	0	0	0	October	2018	Qtr4	10	Oct
MEDICAREFFS	Indemnity	2018-11-20	SPORTS MEDICINE / ORTHOPAEDICS	M19.072	OA	*Unspecified	PT/OT/ST	Include	Outgoing	Routine	IN NETWORK	Care and Tx Recommendations	*Unspecified	*Unspecified	Closed	Expired-Auto Closed	0	0	0	1	0	0	0	0	November	2018	Qtr4	11	Nov
MEDICAREFFS	Indemnity	2019-08-13	FOL SPORTS MEDICINE	M17.12	OA	*Unspecified	PT/OT/ST	Include	Outgoing	Routine	IN NETWORK	Care and Tx Recommendations	*Unspecified	*Unspecified	Closed	Expired-Auto Closed	0	0	0	1	0	0	0	0	August	2019	Qtr3	8	Aug
MEDICAREFFS	Indemnity	2019-08-15	MIDTOWN SPECIALTY	M17.12	OA	*Unspecified	PT/OT/ST	Include	Outgoing	Routine	IN NETWORK	Care and Tx Recommendations	*Unspecified	*Unspecified	Closed	Expired-Auto Closed	0	0	0	1	0	0	0	0	August	2019	Qtr3	8	Aug
MEDICAREFFS	Indemnity	2019-02-07	PAIN CLINIC ACC	M19.011	OA	*Unspecified	PT/OT/ST	Include	Outgoing	Routine	IN NETWORK	Care and Tx Recommendations	*Unspecified	*Unspecified	Closed	Expired-Auto Closed	0	0	0	1	0	0	0	0	February	2019	Qtr1	2	Feb
MEDICAREFFS	Indemnity	2019-10-16	MIDTOWN SPECIALTY	M17.12	OA	*Unspecified	PT/OT/ST	Include	Outgoing	Routine	IN NETWORK	Care and Tx Recommendations	*Unspecified	*Unspecified	Closed	Expired-Auto Closed	0	0	0	1	0	0	0	0	October	2019	Qtr4	10	Oct
MEDICAREFFS	Indemnity	2019-05-31	NATOMAS FAMILY PRACTICE	M17.2	OA	*Unspecified	PT/OT/ST	Include	Outgoing	Routine	IN NETWORK	Care and Tx Recommendations	*Unspecified	*Unspecified	Closed	Expired-Auto Closed	0	0	0	1	0	0	0	0	May	2019	Qtr2	5	May
MEDICAREFFS	Indemnity	2019-08-29	SPORTS MEDICINE / ORTHOPAEDICS	M19.071	OA	*Unspecified	PT/OT/ST	Include	Outgoing	Routine	IN NETWORK	Care and Tx Recommendations	*Unspecified	*Unspecified	Closed	Expired-Auto Closed	0	0	0	1	0	0	0	0	August	2019	Qtr3	8	Aug
MEDICAREFFS	Indemnity	2019-06-07	FOL INTERNAL MEDICINE	M16.0	OA	*Unspecified	PT/OT/ST	Include	Outgoing	Routine	IN NETWORK	Care and Tx Recommendations	*Unspecified	*Unspecified	Closed	Expired-Auto Closed	0	0	0	1	0	0	0	0	June	2019	Qtr2	6	Jun
MEDICAREFFS	Indemnity	2019-12-18	MIDTOWN SPECIALTY	M17.12	OA	*Unspecified	PT/OT/ST	Include	Outgoing	Routine	IN NETWORK	Care and Tx Recommendations	*Unspecified	*Unspecified	Closed	Expired-Auto Closed	0	0	0	1	0	0	0	0	December	2019	Qtr4	12	Dec
MEDICAREFFS	Indemnity	2018-12-12	DAV SPORTS MEDICINE	M18.10	OA	*Unspecified	PT/OT/ST	Include	Outgoing	Routine	IN NETWORK	Care and Tx Recommendations	*Unspecified	*Unspecified	Closed	Expired-Auto Closed	0	0	0	1	0	0	0	0	December	2018	Qtr4	12	Dec
MEDICAREFFS	Indemnity	2019-05-15	MIDTOWN SPECIALTY	M16.12	OA	*Unspecified	PT/OT/ST	Include	Outgoing	Routine	IN NETWORK	Care and Tx Recommendations	*Unspecified	*Unspecified	Closed	Expired-Auto Closed	0	0	0	1	0	0	0	0	May	2019	Qtr2	5	May
MEDICAREFFS	Indemnity	2019-08-28	BELL ORTHOPAEDICS	M19.049	OA	*Unspecified	PT/OT/ST	Include	Outgoing	Routine	IN NETWORK	Care and Tx Recommendations	*Unspecified	*Unspecified	Closed	Expired-Auto Closed	0	0	0	1	0	0	0	0	August	2019	Qtr3	8	Aug
MEDICAREFFS	Indemnity	2019-12-05	SPORTS MEDICINE / INTERNAL MEDICINE	M17.10	OA	*Unspecified	PT/OT/ST	Include	Outgoing	Routine	IN NETWORK	Care and Tx Recommendations	*Unspecified	*Unspecified	Closed	Expired-Auto Closed	0	0	0	1	0	0	0	0	December	2019	Qtr4	12	Dec
MEDICAREFFS	Indemnity	2019-04-04	ROC FAM PRAC/INT MED	M19.042	OA	*Unspecified	PT/OT/ST	Include	Outgoing	Routine	IN NETWORK	Care and Tx Recommendations	*Unspecified	*Unspecified	Closed	Expired-Auto Closed	0	0	0	1	0	0	0	0	April	2019	Qtr2	4	Apr
MEDICAREFFS	Indemnity	2019-02-12	ROC FAM PRAC/INT MED	M17.12	OA	*Unspecified	PT/OT/ST	Include	Outgoing	Routine	IN NETWORK	Care and Tx Recommendations	*Unspecified	*Unspecified	Closed	Expired-Auto Closed	0	0	0	1	0	0	0	0	February	2019	Qtr1	2	Feb
MEDICAREFFS	Indemnity	2018-12-13	ROC FAM PRAC/INT MED	M18.11	OA	*Unspecified	PT/OT/ST	Include	Outgoing	Routine	IN NETWORK	Care and Tx Recommendations	*Unspecified	*Unspecified	Closed	Expired-Auto Closed	0	0	0	1	0	0	0	0	December	2018	Qtr4	12	Dec
MEDICAREFFS	Indemnity	2018-11-26	ROC FAM PRAC/INT MED	M19.019	OA	*Unspecified	PT/OT/ST	Include	Outgoing	Routine	IN NETWORK	Care and Tx Recommendations	*Unspecified	*Unspecified	Closed	Expired-Auto Closed	0	0	0	1	0	0	0	0	November	2018	Qtr4	11	Nov
MEDICAREFFS	Indemnity	2019-07-24	MIDTOWN SPECIALTY	M16.10	OA	*Unspecified	PT/OT/ST	Include	Outgoing	Routine	IN NETWORK	Care and Tx Recommendations	*Unspecified	*Unspecified	Closed	Expired-Auto Closed	0	0	0	1	0	0	0	0	July	2019	Qtr3	7	Jul
MEDICAREFFS	Indemnity	2019-10-24	SPORTS MEDICINE / ORTHOPAEDICS	M19.072	OA	*Unspecified	PT/OT/ST	Include	Outgoing	Routine	IN NETWORK	Care and Tx Recommendations	*Unspecified	*Unspecified	Closed	Expired-Auto Closed	0	0	0	1	0	0	0	0	October	2019	Qtr4	10	Oct
MEDICAREFFS	Indemnity	2019-10-22	ROS FAM PRAC/INT MED	M17.10	OA	*Unspecified	PT/OT/ST	Include	Outgoing	Routine	IN NETWORK	Care and Tx Recommendations	*Unspecified	*Unspecified	Closed	Expired-Auto Closed	0	0	0	1	0	0	0	0	October	2019	Qtr4	10	Oct
MEDICAREFFS	Indemnity	2019-04-11	FOL FAMILY PRACTICE	M16.52	OA	*Unspecified	PT/OT/ST	Include	Outgoing	Routine	IN NETWORK	Care and Tx Recommendations	*Unspecified	*Unspecified	Closed	Expired-Auto Closed	0	0	0	1	0	0	0	0	April	2019	Qtr2	4	Apr
MEDICAREFFS	Indemnity	2019-03-15	NATOMAS FAMILY PRACTICE	M19.019	OA	*Unspecified	PT/OT/ST	Include	Outgoing	Routine	IN NETWORK	Care and Tx Recommendations	*Unspecified	*Unspecified	Closed	Expired-Auto Closed	0	0	0	1	0	0	0	0	March	2019	Qtr1	3	Mar
MEDICAREFFS	Indemnity	2018-11-06	ELK ORTHOPAEDICS	M17.12	OA	*Unspecified	PT/OT/ST	Include	Outgoing	Routine	IN NETWORK	Care and Tx Recommendations	*Unspecified	*Unspecified	Closed	Expired-Auto Closed	0	0	0	1	0	0	0	0	November	2018	Qtr4	11	Nov
MEDICAREFFS	Indemnity	2018-11-28	FOL SPORTS MEDICINE	M19.011	OA	*Unspecified	PT/OT/ST	Include	Outgoing	Routine	IN NETWORK	Care and Tx Recommendations	*Unspecified	*Unspecified	Closed	Expired-Auto Closed	0	0	0	1	0	0	0	0	November	2018	Qtr4	11	Nov
MEDICAREFFS	Indemnity	2019-07-02	CARM PM&R	M17.12	OA	*Unspecified	PT/OT/ST	Include	Outgoing	Routine	IN NETWORK	Care and Tx Recommendations	*Unspecified	*Unspecified	Closed	Expired-Auto Closed	0	0	0	1	0	0	0	0	July	2019	Qtr3	7	Jul
MEDICAREFFS	Indemnity	2018-12-06	DAV SPORTS MEDICINE	M18.11	OA	*Unspecified	PT/OT/ST	Include	Outgoing	Routine	IN NETWORK	Care and Tx Recommendations	*Unspecified	*Unspecified	Closed	Expired-Auto Closed	0	0	0	1	0	0	0	0	December	2018	Qtr4	12	Dec
MEDICAREFFS	Indemnity	2019-08-22	FOL INTERNAL MEDICINE	M19.012	OA	*Unspecified	PT/OT/ST	Include	Outgoing	Routine	IN NETWORK	Care and Tx Recommendations	*Unspecified	*Unspecified	Closed	Expired-Auto Closed	0	0	0	1	0	0	0	0	August	2019	Qtr3	8	Aug
MEDICAREFFS	Indemnity	2019-10-01	BELL FAMILY PRACTICE	M19.171	OA	*Unspecified	PT/OT/ST	Include	Outgoing	Routine	IN NETWORK	Care and Tx Recommendations	*Unspecified	*Unspecified	Closed	Expired-Auto Closed	0	0	0	1	0	0	0	0	October	2019	Qtr4	10	Oct
MEDICAREFFS	Indemnity	2019-06-24	BELL ORTHOPAEDICS	M18.0	OA	*Unspecified	PT/OT/ST	Include	Outgoing	Routine	IN NETWORK	Care and Tx Recommendations	*Unspecified	*Unspecified	Closed	Expired-Auto Closed	0	0	0	1	0	0	0	0	June	2019	Qtr2	6	Jun
MEDICAREFFS	Indemnity	2019-07-23	INT MED FACULTY CLINIC ACC	M16.11	OA	*Unspecified	PT/OT/ST	Include	Outgoing	Routine	IN NETWORK	Care and Tx Recommendations	*Unspecified	*Unspecified	Closed	Expired-Auto Closed	0	0	0	1	0	0	0	0	July	2019	Qtr3	7	Jul
MEDICAREFFS	Indemnity	2019-07-12	FOL FAMILY PRACTICE	M17.10	OA	*Unspecified	PT/OT/ST	Include	Outgoing	Routine	IN NETWORK	Care and Tx Recommendations	*Unspecified	*Unspecified	Closed	Expired-Auto Closed	0	0	0	1	0	0	0	0	July	2019	Qtr3	7	Jul
MEDICAREFFS	Indemnity	2019-02-05	ELK FAMILY PRACTICE	M17.12	OA	*Unspecified	PT/OT/ST	Include	Outgoing	Routine	IN NETWORK	Care and Tx Recommendations	*Unspecified	*Unspecified	Closed	Expired-Auto Closed	0	0	0	1	0	0	0	0	February	2019	Qtr1	2	Feb
MEDICAREFFS	Indemnity	2019-11-27	NATOMAS FAMILY PRACTICE	M19.011	OA	*Unspecified	PT/OT/ST	Include	Outgoing	Routine	IN NETWORK	Care and Tx Recommendations	*Unspecified	*Unspecified	Closed	Expired-Auto Closed	0	0	0	1	0	0	0	0	November	2019	Qtr4	11	Nov
MEDICAREFFS	Indemnity	2019-08-08	SPORTS MEDICINE / PM&R	M17.12	OA	*Unspecified	PT/OT/ST	Include	Outgoing	Routine	IN NETWORK	Care and Tx Recommendations	*Unspecified	*Unspecified	Closed	Expired-Auto Closed	0	0	0	1	0	0	0	0	August	2019	Qtr3	8	Aug
MEDICAREFFS	Indemnity	2019-04-04	ROC FAM PRAC/INT MED	M19.041	OA	*Unspecified	PT/OT/ST	Include	Outgoing	Routine	IN NETWORK	Care and Tx Recommendations	*Unspecified	*Unspecified	Closed	Expired-Auto Closed	0	0	0	1	0	0	0	0	April	2019	Qtr2	4	Apr
MEDICAREFFS	Indemnity	2018-10-30	DAV FAM PRAC/INT MED	M15.4	OA	*Unspecified	PT/OT/ST	Include	Outgoing	Routine	IN NETWORK	Care and Tx Recommendations	*Unspecified	*Unspecified	Closed	Expired-Auto Closed	0	0	0	1	0	0	0	0	October	2018	Qtr4	10	Oct
MEDICAREFFS	Indemnity	2019-04-29	ELK FAMILY PRACTICE	M19.031	OA	*Unspecified	PT/OT/ST	Include	Outgoing	Routine	IN NETWORK	Care and Tx Recommendations	*Unspecified	*Unspecified	Closed	Expired-Auto Closed	0	0	0	1	0	0	0	0	April	2019	Qtr2	4	Apr
MEDICAREFFS	Indemnity	2019-11-08	FOL FAMILY PRACTICE	M17.0	OA	*Unspecified	PT/OT/ST	Include	Outgoing	Routine	IN NETWORK	Care and Tx Recommendations	*Unspecified	*Unspecified	Closed	Expired-Auto Closed	0	0	0	1	0	0	0	0	November	2019	Qtr4	11	Nov
MEDICAREFFS	Indemnity	2019-02-11	ELK ORTHOPAEDICS	M17.0	OA	*Unspecified	PT/OT/ST	Include	Outgoing	Routine	IN NETWORK	Care and Tx Recommendations	*Unspecified	*Unspecified	Closed	Expired-Auto Closed	0	0	0	1	0	0	0	0	February	2019	Qtr1	2	Feb
MEDICAREFFS	Indemnity	2019-06-13	FOL SPORTS MEDICINE	M17.0	OA	*Unspecified	PT/OT/ST	Include	Outgoing	Routine	IN NETWORK	Care and Tx Recommendations	*Unspecified	*Unspecified	Closed	Expired-Auto Closed	0	0	0	1	0	0	0	0	June	2019	Qtr2	6	Jun
MEDICAREFFS	Indemnity	2019-09-24	ELK ORTHOPAEDICS	M17.0	OA	*Unspecified	PT/OT/ST	Include	Outgoing	Routine	IN NETWORK	Care and Tx Recommendations	*Unspecified	*Unspecified	Closed	Expired-Auto Closed	0	0	0	1	0	0	0	0	September	2019	Qtr3	9	Sep
MEDICAREFFS	Indemnity	2019-02-22	GENERAL MEDICINE, SUITE A	M17.0	OA	*Unspecified	PT/OT/ST	Include	Outgoing	Routine	IN NETWORK	Care and Tx Recommendations	*Unspecified	*Unspecified	Closed	Expired-Auto Closed	0	0	0	1	0	0	0	0	February	2019	Qtr1	2	Feb
MEDICAREFFS	Indemnity	2019-12-12	MIDTOWN SPECIALTY	M17.0	OA	*Unspecified	PT/OT/ST	Include	Outgoing	Routine	IN NETWORK	Care and Tx Recommendations	*Unspecified	*Unspecified	Closed	Expired-Auto Closed	0	0	0	1	0	0	0	0	December	2019	Qtr4	12	Dec
MEDICAREFFS	Indemnity	2019-12-11	NATOMAS FAMILY PRACTICE	M17.0	OA	*Unspecified	PT/OT/ST	Include	Outgoing	Routine	IN NETWORK	Care and Tx Recommendations	*Unspecified	*Unspecified	Closed	Expired-Auto Closed	0	0	0	1	0	0	0	0	December	2019	Qtr4	12	Dec
MEDICAREFFS	Indemnity	2019-08-14	FOL FAMILY PRACTICE	M17.0	OA	*Unspecified	PT/OT/ST	Include	Outgoing	Routine	IN NETWORK	Care and Tx Recommendations	*Unspecified	*Unspecified	Closed	Expired-Auto Closed	0	0	0	1	0	0	0	0	August	2019	Qtr3	8	Aug
MEDICAREFFS	Indemnity	2018-11-06	CARM PM&R	M17.0	OA	*Unspecified	PT/OT/ST	Include	Outgoing	Routine	IN NETWORK	Care and Tx Recommendations	*Unspecified	*Unspecified	Closed	Expired-Auto Closed	0	0	0	1	0	0	0	0	November	2018	Qtr4	11	Nov
MEDICAREFFS	Indemnity	2019-01-24	FOL SPORTS MEDICINE	M17.0	OA	*Unspecified	PT/OT/ST	Include	Outgoing	Routine	IN NETWORK	Care and Tx Recommendations	*Unspecified	*Unspecified	Closed	Expired-Auto Closed	0	0	0	1	0	0	0	0	January	2019	Qtr1	1	Jan
MEDICAREFFS	Indemnity	2019-01-17	FOL SPORTS MEDICINE	M17.0	OA	*Unspecified	PT/OT/ST	Include	Outgoing	Routine	IN NETWORK	Care and Tx Recommendations	*Unspecified	*Unspecified	Closed	Expired-Auto Closed	0	0	0	1	0	0	0	0	January	2019	Qtr1	1	Jan
MEDICAREFFS	Indemnity	2019-03-22	BELL FAMILY PRACTICE	M17.0	OA	*Unspecified	PT/OT/ST	Include	Outgoing	Routine	IN NETWORK	Care and Tx Recommendations	*Unspecified	*Unspecified	Closed	Expired-Auto Closed	0	0	0	1	0	0	0	0	March	2019	Qtr1	3	Mar
MEDICAREFFS	Indemnity	2019-02-13	BELL INT MED	M17.0	OA	*Unspecified	PT/OT/ST	Include	Outgoing	Routine	IN NETWORK	Care and Tx Recommendations	*Unspecified	*Unspecified	Closed	Expired-Auto Closed	0	0	0	1	0	0	0	0	February	2019	Qtr1	2	Feb
MEDICAREFFS	Indemnity	2019-11-08	CARM PM&R	M17.0	OA	*Unspecified	PT/OT/ST	Include	Outgoing	Routine	IN NETWORK	Care and Tx Recommendations	*Unspecified	*Unspecified	Closed	Expired-Auto Closed	0	0	0	1	0	0	0	0	November	2019	Qtr4	11	Nov
MEDICAREFFS	Indemnity	2019-10-02	FOL FAMILY PRACTICE	M17.0	OA	*Unspecified	PT/OT/ST	Include	Outgoing	Routine	IN NETWORK	Care and Tx Recommendations	*Unspecified	*Unspecified	Closed	Expired-Auto Closed	0	0	0	1	0	0	0	0	October	2019	Qtr4	10	Oct
MEDICAREFFS	Indemnity	2019-05-15	DAV FAM PRAC/INT MED	M17.0	OA	*Unspecified	PT/OT/ST	Include	Outgoing	Routine	IN NETWORK	Care and Tx Recommendations	*Unspecified	*Unspecified	Closed	Expired-Auto Closed	0	0	0	1	0	0	0	0	May	2019	Qtr2	5	May
MEDICAREFFS	Indemnity	2019-04-17	DAV SPORTS MEDICINE	M17.0	OA	*Unspecified	PT/OT/ST	Include	Outgoing	Routine	IN NETWORK	Care and Tx Recommendations	*Unspecified	*Unspecified	Closed	Expired-Auto Closed	0	0	0	1	0	0	0	0	April	2019	Qtr2	4	Apr
MEDICAREFFS	Indemnity	2019-03-22	DAV FAM PRAC/INT MED	M17.0	OA	*Unspecified	PT/OT/ST	Include	Outgoing	Routine	IN NETWORK	Care and Tx Recommendations	*Unspecified	*Unspecified	Closed	Expired-Auto Closed	0	0	0	1	0	0	0	0	March	2019	Qtr1	3	Mar
MEDICAREFFS	Indemnity	2019-05-15	NATOMAS FAMILY PRACTICE	M17.0	OA	*Unspecified	PT/OT/ST	Include	Outgoing	Routine	IN NETWORK	Care and Tx Recommendations	*Unspecified	*Unspecified	Closed	Expired-Auto Closed	0	0	0	1	0	0	0	0	May	2019	Qtr2	5	May
MEDICAREFFS	Indemnity	2019-10-08	ROS FAM PRAC/INT MED	M17.0	OA	*Unspecified	PT/OT/ST	Include	Outgoing	Routine	IN NETWORK	Care and Tx Recommendations	*Unspecified	*Unspecified	Closed	Expired-Auto Closed	0	0	0	1	0	0	0	0	October	2019	Qtr4	10	Oct
MEDICAREFFS	Indemnity	2019-05-30	FOL SPORTS MEDICINE	M17.0	OA	*Unspecified	PT/OT/ST	Include	Outgoing	Routine	IN NETWORK	Care and Tx Recommendations	*Unspecified	*Unspecified	Closed	Expired-Auto Closed	0	0	0	1	0	0	0	0	May	2019	Qtr2	5	May
MEDICAREFFS	Indemnity	2019-02-06	ROS FAM PRAC/INT MED	M17.0	OA	*Unspecified	PT/OT/ST	Include	Outgoing	Routine	IN NETWORK	Care and Tx Recommendations	*Unspecified	*Unspecified	Closed	Expired-Auto Closed	0	0	0	1	0	0	0	0	February	2019	Qtr1	2	Feb
MEDICAREFFS	Indemnity	2018-10-31	FOL SPORTS MEDICINE	M17.0	OA	*Unspecified	PT/OT/ST	Include	Outgoing	Routine	IN NETWORK	Care and Tx Recommendations	*Unspecified	*Unspecified	Closed	Expired-Auto Closed	0	0	0	1	0	0	0	0	October	2018	Qtr4	10	Oct
MEDICAREFFS	Indemnity	2019-11-15	DAV FAM PRAC/INT MED	M17.0	OA	*Unspecified	PT/OT/ST	Include	Outgoing	Routine	IN NETWORK	Care and Tx Recommendations	*Unspecified	*Unspecified	Closed	Expired-Auto Closed	0	0	0	1	0	0	0	0	November	2019	Qtr4	11	Nov
MEDICAREFFS	Indemnity	2019-07-26	SPORTS MEDICINE / PM&R	M17.0	OA	*Unspecified	PT/OT/ST	Include	Outgoing	Routine	IN NETWORK	Care and Tx Recommendations	*Unspecified	*Unspecified	Closed	Expired-Auto Closed	0	0	0	1	0	0	0	0	July	2019	Qtr3	7	Jul
MEDICAREFFS	Indemnity	2019-04-10	ROC PMR	M17.0	OA	*Unspecified	PT/OT/ST	Include	Outgoing	Routine	IN NETWORK	Care and Tx Recommendations	*Unspecified	*Unspecified	Closed	Expired-Auto Closed	0	0	0	1	0	0	0	0	April	2019	Qtr2	4	Apr
MEDICAREFFS	Indemnity	2019-01-22	CARM PM&R	M17.0	OA	*Unspecified	PT/OT/ST	Include	Outgoing	Routine	IN NETWORK	Care and Tx Recommendations	*Unspecified	*Unspecified	Closed	Expired-Auto Closed	0	0	0	1	0	0	0	0	January	2019	Qtr1	1	Jan
MEDICAREFFS	Indemnity	2019-09-18	NATOMAS FAMILY PRACTICE	M17.0	OA	*Unspecified	PT/OT/ST	Include	Outgoing	Routine	IN NETWORK	Care and Tx Recommendations	*Unspecified	*Unspecified	Closed	Expired-Auto Closed	0	0	0	1	0	0	0	0	September	2019	Qtr3	9	Sep
MEDICAREFFS	Indemnity	2019-05-29	FOL SPORTS MEDICINE	M17.0	OA	*Unspecified	PT/OT/ST	Include	Outgoing	Routine	IN NETWORK	Care and Tx Recommendations	*Unspecified	*Unspecified	Closed	Expired-Auto Closed	0	0	0	1	0	0	0	0	May	2019	Qtr2	5	May
MEDICAREFFS	Indemnity	2019-07-18	DAV SPORTS MEDICINE	M17.0	OA	*Unspecified	PT/OT/ST	Include	Outgoing	Routine	IN NETWORK	Care and Tx Recommendations	*Unspecified	*Unspecified	Closed	Expired-Auto Closed	0	0	0	1	0	0	0	0	July	2019	Qtr3	7	Jul
MEDICAREFFS	Indemnity	2019-10-30	BELL FAMILY PRACTICE	M17.0	OA	*Unspecified	PT/OT/ST	Include	Outgoing	Routine	IN NETWORK	Care and Tx Recommendations	*Unspecified	*Unspecified	Closed	Expired-Auto Closed	0	0	0	1	0	0	0	0	October	2019	Qtr4	10	Oct
MEDICAREFFS	Indemnity	2019-03-28	FOL SPORTS MEDICINE	M17.0	OA	*Unspecified	PT/OT/ST	Include	Outgoing	Routine	IN NETWORK	Care and Tx Recommendations	*Unspecified	*Unspecified	Closed	Expired-Auto Closed	0	0	0	1	0	0	0	0	March	2019	Qtr1	3	Mar
MEDICAREFFS	Indemnity	2019-11-12	FOL SPORTS MEDICINE	M17.0	OA	*Unspecified	PT/OT/ST	Include	Outgoing	Routine	IN NETWORK	Care and Tx Recommendations	*Unspecified	*Unspecified	Closed	Expired-Auto Closed	0	0	0	1	0	0	0	0	November	2019	Qtr4	11	Nov
MEDICAREFFS	Indemnity	2019-10-14	FOL FAMILY PRACTICE	M17.0	OA	*Unspecified	PT/OT/ST	Include	Outgoing	Routine	IN NETWORK	Care and Tx Recommendations	*Unspecified	*Unspecified	Closed	Expired-Auto Closed	0	0	0	1	0	0	0	0	October	2019	Qtr4	10	Oct
MEDICAREFFS	Indemnity	2019-04-11	ROS FAM PRAC/INT MED	M17.0	OA	*Unspecified	PT/OT/ST	Include	Outgoing	Routine	IN NETWORK	Care and Tx Recommendations	*Unspecified	*Unspecified	Closed	Expired-Auto Closed	0	0	0	1	0	0	0	0	April	2019	Qtr2	4	Apr
MEDICAREFFS	Indemnity	2019-08-06	ROS ORTHOPAEDICS	M17.0	OA	*Unspecified	PT/OT/ST	Include	Outgoing	Routine	IN NETWORK	Care and Tx Recommendations	*Unspecified	*Unspecified	Closed	Expired-Auto Closed	0	0	0	1	0	0	0	0	August	2019	Qtr3	8	Aug
MEDICAREFFS	Indemnity	2019-08-23	ROS FAM PRAC/INT MED	M17.0	OA	*Unspecified	PT/OT/ST	Include	Outgoing	Routine	IN NETWORK	Care and Tx Recommendations	*Unspecified	*Unspecified	Closed	Expired-Auto Closed	0	0	0	1	0	0	0	0	August	2019	Qtr3	8	Aug
MEDICAREFFS	Indemnity	2019-10-01	CARM PM&R	M17.0	OA	*Unspecified	PT/OT/ST	Include	Outgoing	Routine	IN NETWORK	Care and Tx Recommendations	*Unspecified	*Unspecified	Closed	Expired-Auto Closed	0	0	0	1	0	0	0	0	October	2019	Qtr4	10	Oct
MEDICAREFFS	Indemnity	2019-07-31	FOL SPORTS MEDICINE	M17.0	OA	*Unspecified	PT/OT/ST	Include	Outgoing	Routine	IN NETWORK	Care and Tx Recommendations	*Unspecified	*Unspecified	Closed	Expired-Auto Closed	0	0	0	1	0	0	0	0	July	2019	Qtr3	7	Jul
MEDICAREFFS	Indemnity	2019-02-20	ROC PMR	M17.0	OA	*Unspecified	PT/OT/ST	Include	Outgoing	Routine	IN NETWORK	Care and Tx Recommendations	*Unspecified	*Unspecified	Closed	Expired-Auto Closed	0	0	0	1	0	0	0	0	February	2019	Qtr1	2	Feb
MEDICAREFFS	Indemnity	2019-02-20	DAV FAM PRAC/INT MED	M17.0	OA	*Unspecified	PT/OT/ST	Include	Outgoing	Routine	IN NETWORK	Care and Tx Recommendations	*Unspecified	*Unspecified	Closed	Expired-Auto Closed	0	0	0	1	0	0	0	0	February	2019	Qtr1	2	Feb
MEDICAREFFS	Indemnity	2019-05-23	ELK FAMILY PRACTICE	M17.0	OA	*Unspecified	PT/OT/ST	Include	Outgoing	Routine	IN NETWORK	Care and Tx Recommendations	*Unspecified	*Unspecified	Closed	Expired-Auto Closed	0	0	0	1	0	0	1	0	May	2019	Qtr2	5	May
MEDICAREFFS	Indemnity	2018-10-30	CARM PM&R	M17.0	OA	*Unspecified	PT/OT/ST	Include	Outgoing	Routine	IN NETWORK	Care and Tx Recommendations	*Unspecified	*Unspecified	Closed	Expired-Auto Closed	0	0	0	1	0	0	0	0	October	2018	Qtr4	10	Oct
MEDICAREFFS	Indemnity	2019-10-22	ROC FAM PRAC/INT MED	M17.0	OA	*Unspecified	PT/OT/ST	Include	Outgoing	Routine	IN NETWORK	Care and Tx Recommendations	*Unspecified	*Unspecified	Closed	Expired-Auto Closed	0	0	0	1	0	0	0	0	October	2019	Qtr4	10	Oct
MEDICAREFFS	Indemnity	2019-12-06	BELL FAMILY PRACTICE	M17.0	OA	*Unspecified	PT/OT/ST	Include	Outgoing	Routine	IN NETWORK	Care and Tx Recommendations	*Unspecified	*Unspecified	Closed	Expired-Auto Closed	0	0	0	1	0	0	0	0	December	2019	Qtr4	12	Dec
MEDICAREFFS	Indemnity	2018-11-06	ELK INTERNAL MEDICINE	M17.0	OA	*Unspecified	PT/OT/ST	Include	Outgoing	Routine	IN NETWORK	Care and Tx Recommendations	*Unspecified	*Unspecified	Closed	Expired-Auto Closed	0	0	0	1	0	0	0	0	November	2018	Qtr4	11	Nov
MEDICAREFFS	Indemnity	2019-11-25	BELL ORTHOPAEDICS	M17.0	OA	*Unspecified	PT/OT/ST	Include	Outgoing	Routine	IN NETWORK	Care and Tx Recommendations	*Unspecified	*Unspecified	Closed	Expired-Auto Closed	0	0	0	1	0	0	0	0	November	2019	Qtr4	11	Nov
MEDICAREFFS	Indemnity	2019-07-03	BELL ORTHOPAEDICS	M17.0	OA	*Unspecified	PT/OT/ST	Include	Outgoing	Routine	IN NETWORK	Care and Tx Recommendations	*Unspecified	*Unspecified	Closed	Expired-Auto Closed	0	0	0	1	0	0	0	0	July	2019	Qtr3	7	Jul
MEDICAREFFS	Indemnity	2019-06-24	ROS ORTHOPAEDICS	M17.0	OA	*Unspecified	PT/OT/ST	Include	Outgoing	Routine	IN NETWORK	Care and Tx Recommendations	*Unspecified	*Unspecified	Closed	Expired-Auto Closed	0	0	0	1	0	0	0	0	June	2019	Qtr2	6	Jun
MEDICAREFFS	Indemnity	2019-05-29	FOL SPORTS MEDICINE	M17.0	OA	*Unspecified	PT/OT/ST	Include	Outgoing	Routine	IN NETWORK	Care and Tx Recommendations	*Unspecified	*Unspecified	Closed	Expired-Auto Closed	0	0	0	1	0	0	0	0	May	2019	Qtr2	5	May
MEDICAREFFS	Indemnity	2019-05-06	PC CP FAMILY/INT MED	M17.0	OA	*Unspecified	PT/OT/ST	Include	Outgoing	Routine	IN NETWORK	Care and Tx Recommendations	*Unspecified	*Unspecified	Closed	Expired-Auto Closed	0	0	0	1	0	0	1	0	May	2019	Qtr2	5	May
MEDICAREFFS	Indemnity	2019-04-25	DAV SPORTS MEDICINE	M17.0	OA	*Unspecified	PT/OT/ST	Include	Outgoing	Routine	IN NETWORK	Care and Tx Recommendations	*Unspecified	*Unspecified	Closed	Expired-Auto Closed	0	0	0	1	0	0	0	0	April	2019	Qtr2	4	Apr
MEDICAREFFS	Indemnity	2019-01-17	DAV FAM PRAC/INT MED	M17.0	OA	*Unspecified	PT/OT/ST	Include	Outgoing	Routine	IN NETWORK	Care and Tx Recommendations	*Unspecified	*Unspecified	Closed	Expired-Auto Closed	0	0	0	1	0	0	0	0	January	2019	Qtr1	1	Jan
MEDICAREFFS	Indemnity	2019-07-10	BELL ORTHOPAEDICS	M17.0	OA	*Unspecified	PT/OT/ST	Include	Outgoing	Routine	IN NETWORK	Care and Tx Recommendations	*Unspecified	*Unspecified	Closed	Expired-Auto Closed	0	0	0	1	0	0	0	0	July	2019	Qtr3	7	Jul
MEDICAREFFS	Indemnity	2018-11-14	CARM PM&R	M17.0	OA	*Unspecified	PT/OT/ST	Include	Outgoing	Routine	IN NETWORK	Care and Tx Recommendations	*Unspecified	*Unspecified	Closed	Expired-Auto Closed	0	0	0	1	0	0	0	0	November	2018	Qtr4	11	Nov
MEDICAREFFS	Indemnity	2019-03-22	MIDTOWN SPECIALTY	M17.0	OA	*Unspecified	PT/OT/ST	Include	Outgoing	Routine	IN NETWORK	Care and Tx Recommendations	*Unspecified	*Unspecified	Closed	Expired-Auto Closed	0	0	0	1	0	0	0	0	March	2019	Qtr1	3	Mar
MEDICAREFFS	Indemnity	2018-12-11	ELK FAMILY PRACTICE	M17.0	OA	*Unspecified	PT/OT/ST	Include	Outgoing	Routine	IN NETWORK	Care and Tx Recommendations	*Unspecified	*Unspecified	Closed	Expired-Auto Closed	0	0	0	1	0	0	0	0	December	2018	Qtr4	12	Dec
MEDICAREFFS	Indemnity	2019-04-11	ELK FAMILY PRACTICE	M17.0	OA	*Unspecified	PT/OT/ST	Include	Outgoing	Routine	IN NETWORK	Care and Tx Recommendations	*Unspecified	*Unspecified	Closed	Expired-Auto Closed	0	0	0	1	0	0	0	0	April	2019	Qtr2	4	Apr
MEDICAREFFS	Indemnity	2018-11-01	ROS ORTHOPAEDICS	M17.0	OA	*Unspecified	PT/OT/ST	Include	Outgoing	Routine	IN NETWORK	Care and Tx Recommendations	*Unspecified	*Unspecified	Closed	Expired-Auto Closed	0	0	0	1	0	0	0	0	November	2018	Qtr4	11	Nov
MEDICAREFFS	Indemnity	2019-07-18	BELL FAMILY PRACTICE	M17.0	OA	*Unspecified	PT/OT/ST	Include	Outgoing	Routine	IN NETWORK	Care and Tx Recommendations	*Unspecified	*Unspecified	Closed	Expired-Auto Closed	0	0	0	1	0	0	0	0	July	2019	Qtr3	7	Jul
MEDICAREFFS	Indemnity	2019-10-25	ROC FAM PRAC/INT MED	M17.0	OA	*Unspecified	PT/OT/ST	Include	Outgoing	Routine	IN NETWORK	Care and Tx Recommendations	*Unspecified	*Unspecified	Closed	Expired-Auto Closed	0	0	0	1	0	0	0	0	October	2019	Qtr4	10	Oct
MEDICAREFFS	Indemnity	2019-10-17	SPORTS MEDICINE / PM&R	M17.0	OA	*Unspecified	PT/OT/ST	Include	Outgoing	Routine	IN NETWORK	Care and Tx Recommendations	*Unspecified	*Unspecified	Closed	Expired-Auto Closed	0	0	0	1	0	0	0	0	October	2019	Qtr4	10	Oct
MEDICAREFFS	Indemnity	2018-12-04	ROS ORTHOPAEDICS	M17.0	OA	*Unspecified	PT/OT/ST	Include	Outgoing	Routine	IN NETWORK	Care and Tx Recommendations	*Unspecified	*Unspecified	Closed	Expired-Auto Closed	0	0	0	1	0	0	0	0	December	2018	Qtr4	12	Dec
MEDICAREFFS	Indemnity	2019-09-12	ROS ORTHOPAEDICS	M17.0	OA	*Unspecified	PT/OT/ST	Include	Outgoing	Routine	IN NETWORK	Care and Tx Recommendations	*Unspecified	*Unspecified	Closed	Expired-Auto Closed	0	0	0	1	0	0	0	0	September	2019	Qtr3	9	Sep
MEDICAREFFS	Indemnity	2019-11-25	ROC FAM PRAC/INT MED	M17.0	OA	*Unspecified	PT/OT/ST	Include	Outgoing	Routine	IN NETWORK	Care and Tx Recommendations	*Unspecified	*Unspecified	Closed	Expired-Auto Closed	0	0	0	1	0	0	0	0	November	2019	Qtr4	11	Nov
MEDICAREFFS	Indemnity	2019-03-07	ROC FAM PRAC/INT MED	M17.0	OA	*Unspecified	PT/OT/ST	Include	Outgoing	Routine	IN NETWORK	Care and Tx Recommendations	*Unspecified	*Unspecified	Closed	Expired-Auto Closed	0	0	0	1	0	0	0	0	March	2019	Qtr1	3	Mar
MEDICAREFFS	Indemnity	2019-02-07	DAV SPORTS MEDICINE	M17.0	OA	*Unspecified	PT/OT/ST	Include	Outgoing	Routine	IN NETWORK	Care and Tx Recommendations	*Unspecified	*Unspecified	Closed	Expired-Auto Closed	0	0	0	1	0	0	0	0	February	2019	Qtr1	2	Feb
MEDICAREFFS	Indemnity	2018-12-07	ROS ORTHOPAEDICS	M17.0	OA	*Unspecified	PT/OT/ST	Include	Outgoing	Routine	IN NETWORK	Care and Tx Recommendations	*Unspecified	*Unspecified	Closed	Expired-Auto Closed	0	0	0	1	0	0	0	0	December	2018	Qtr4	12	Dec
MEDICAREFFS	Indemnity	2019-11-26	FOL FAMILY PRACTICE	M17.0	OA	*Unspecified	PT/OT/ST	Include	Outgoing	Routine	IN NETWORK	Care and Tx Recommendations	*Unspecified	*Unspecified	Closed	Expired-Auto Closed	0	0	0	1	0	0	0	0	November	2019	Qtr4	11	Nov
MEDICAREFFS	Indemnity	2019-01-03	FOL SPORTS MEDICINE	M17.0	OA	*Unspecified	PT/OT/ST	Include	Outgoing	Routine	IN NETWORK	Care and Tx Recommendations	*Unspecified	*Unspecified	Closed	Expired-Auto Closed	0	0	0	1	0	0	0	0	January	2019	Qtr1	1	Jan
MEDICAREFFS	Indemnity	2019-10-18	FOL INTERNAL MEDICINE	M17.0	OA	*Unspecified	PT/OT/ST	Include	Outgoing	Routine	IN NETWORK	Care and Tx Recommendations	*Unspecified	*Unspecified	Closed	Expired-Auto Closed	0	0	0	1	0	0	0	0	October	2019	Qtr4	10	Oct
MEDICAREFFS	Indemnity	2019-05-02	FOL SPORTS MEDICINE	M17.0	OA	*Unspecified	PT/OT/ST	Include	Outgoing	Routine	IN NETWORK	Care and Tx Recommendations	*Unspecified	*Unspecified	Closed	Expired-Auto Closed	0	0	0	1	0	0	0	0	May	2019	Qtr2	5	May
MEDICAREFFS	Indemnity	2019-05-22	DAV SPORTS MEDICINE	M17.0	OA	*Unspecified	PT/OT/ST	Include	Outgoing	Routine	IN NETWORK	Care and Tx Recommendations	*Unspecified	*Unspecified	Closed	Expired-Auto Closed	0	0	0	1	0	0	0	0	May	2019	Qtr2	5	May
MEDICAREFFS	Indemnity	2019-07-12	DAV SPORTS MEDICINE	M17.0	OA	*Unspecified	PT/OT/ST	Include	Outgoing	Routine	IN NETWORK	Care and Tx Recommendations	*Unspecified	*Unspecified	Closed	Expired-Auto Closed	0	0	0	1	0	0	0	0	July	2019	Qtr3	7	Jul
MEDICAREFFS	Indemnity	2019-06-13	ROS ORTHOPAEDICS	M17.0	OA	*Unspecified	PT/OT/ST	Include	Outgoing	Routine	IN NETWORK	Care and Tx Recommendations	*Unspecified	*Unspecified	Closed	Expired-Auto Closed	0	0	0	1	0	0	0	0	June	2019	Qtr2	6	Jun
MEDICAREFFS	Indemnity	2019-12-05	ELK ORTHOPAEDICS	M17.0	OA	*Unspecified	PT/OT/ST	Include	Outgoing	Routine	IN NETWORK	Care and Tx Recommendations	*Unspecified	*Unspecified	Closed	Expired-Auto Closed	0	0	0	1	0	0	0	0	December	2019	Qtr4	12	Dec
MEDICAREFFS	Indemnity	2019-01-08	ROS ORTHOPAEDICS	M17.0	OA	*Unspecified	PT/OT/ST	Include	Outgoing	Routine	IN NETWORK	Care and Tx Recommendations	*Unspecified	*Unspecified	Closed	Expired-Auto Closed	0	0	0	1	0	0	0	0	January	2019	Qtr1	1	Jan
MEDICAREFFS	Indemnity	2018-08-24	ROC FAM PRAC/INT MED	M17.0	OA	*Unspecified	PT/OT/ST	Include	Outgoing	Routine	*Unspecified	Care and Tx Recommendations	*Unspecified	*Unspecified	Closed	Expired-Auto Closed	0	0	0	1	0	0	0	0	August	2018	Qtr3	8	Aug
MEDICAREFFS	Indemnity	2018-03-15	PC CP FAMILY/INT MED	M17.0	OA	*Unspecified	PT/OT/ST	Include	Outgoing	Routine	*Unspecified	Care and Tx Recommendations	*Unspecified	*Unspecified	Closed	Expired-Auto Closed	0	0	0	1	0	0	0	0	March	2018	Qtr1	3	Mar
MEDICAREFFS	Indemnity	2018-09-07	ROS ORTHOPAEDICS	M17.0	OA	*Unspecified	PT/OT/ST	Include	Outgoing	Routine	*Unspecified	Care and Tx Recommendations	*Unspecified	*Unspecified	Closed	Expired-Auto Closed	0	0	0	1	0	0	0	0	September	2018	Qtr3	9	Sep
MEDICAREFFS	Indemnity	2018-06-12	ROC PMR	M17.0	OA	*Unspecified	PT/OT/ST	Include	Outgoing	Routine	*Unspecified	Care and Tx Recommendations	*Unspecified	*Unspecified	Closed	Expired-Auto Closed	0	0	0	1	0	0	0	0	June	2018	Qtr2	6	Jun
MEDICAREFFS	Indemnity	2018-08-29	CARM INTERNAL MED	M17.0	OA	*Unspecified	PT/OT/ST	Include	Outgoing	Routine	*Unspecified	Care and Tx Recommendations	*Unspecified	*Unspecified	Closed	Expired-Auto Closed	0	0	0	1	0	0	0	0	August	2018	Qtr3	8	Aug
MEDICAREFFS	Indemnity	2018-08-13	FOL ORTHOPEDICS	M17.0	OA	*Unspecified	PT/OT/ST	Include	Outgoing	Routine	*Unspecified	Care and Tx Recommendations	*Unspecified	*Unspecified	Closed	Expired-Auto Closed	0	0	0	1	0	0	0	0	August	2018	Qtr3	8	Aug
MEDICAREFFS	Indemnity	2019-08-22	PC PV FAM/INT MED	M17.0	OA	*Unspecified	PT/OT/ST	Include	Outgoing	Routine	*Unspecified	Care and Tx Recommendations	*Unspecified	*Unspecified	Closed	Expired-Auto Closed	0	0	0	1	0	0	0	0	August	2019	Qtr3	8	Aug
MEDICAREFFS	Indemnity	2018-04-25	SPORTS MEDICINE / ORTHOPAEDICS	M17.0	OA	*Unspecified	PT/OT/ST	Include	Outgoing	Routine	*Unspecified	Care and Tx Recommendations	*Unspecified	*Unspecified	Closed	Expired-Auto Closed	0	0	0	1	0	0	0	0	April	2018	Qtr2	4	Apr
MEDICAREFFS	Indemnity	2018-09-20	CAM FAMILY PRACTICE	M17.0	OA	*Unspecified	PT/OT/ST	Include	Outgoing	Routine	*Unspecified	Care and Tx Recommendations	*Unspecified	*Unspecified	Closed	Expired-Auto Closed	0	0	0	1	0	0	0	0	September	2018	Qtr3	9	Sep
MEDICAREFFS	Indemnity	2019-03-05	PC PV ORTHO	M17.0	OA	*Unspecified	PT/OT/ST	Include	Outgoing	Routine	*Unspecified	Care and Tx Recommendations	*Unspecified	*Unspecified	Closed	Expired-Auto Closed	0	0	0	1	0	0	0	0	March	2019	Qtr1	3	Mar
MEDICAREFFS	Indemnity	2018-05-21	ELK ORTHOPAEDICS	M17.0	OA	*Unspecified	PT/OT/ST	Include	Outgoing	Routine	*Unspecified	Care and Tx Recommendations	*Unspecified	*Unspecified	Closed	Expired-Auto Closed	0	0	0	1	0	0	0	0	May	2018	Qtr2	5	May
MEDICAREFFS	Indemnity	2018-01-24	ROC PMR	M17.0	OA	*Unspecified	PT/OT/ST	Include	Outgoing	Routine	*Unspecified	Care and Tx Recommendations	*Unspecified	*Unspecified	Closed	Expired-Auto Closed	0	0	0	1	0	0	0	0	January	2018	Qtr1	1	Jan
MEDICAREFFS	Indemnity	2018-03-21	ROS ORTHOPAEDICS	M17.0	OA	*Unspecified	PT/OT/ST	Include	Outgoing	Routine	*Unspecified	Care and Tx Recommendations	*Unspecified	*Unspecified	Closed	Expired-Auto Closed	0	0	0	1	0	0	0	0	March	2018	Qtr1	3	Mar
MEDICAREFFS	Indemnity	2018-07-06	CARM INTERNAL MED	M17.0	OA	*Unspecified	PT/OT/ST	Include	Outgoing	Routine	*Unspecified	Care and Tx Recommendations	*Unspecified	*Unspecified	Closed	Expired-Auto Closed	0	0	0	1	0	0	0	0	July	2018	Qtr3	7	Jul
MEDICAREFFS	Indemnity	2018-09-20	ELK ORTHOPAEDICS	M17.0	OA	*Unspecified	PT/OT/ST	Include	Outgoing	Routine	*Unspecified	Care and Tx Recommendations	*Unspecified	*Unspecified	Closed	Expired-Auto Closed	0	0	0	1	0	0	0	0	September	2018	Qtr3	9	Sep
MEDICAREFFS	Indemnity	2018-04-27	FOL INTERNAL MEDICINE	M17.0	OA	*Unspecified	PT/OT/ST	Include	Outgoing	Routine	*Unspecified	Care and Tx Recommendations	*Unspecified	*Unspecified	Closed	Expired-Auto Closed	0	0	0	1	0	0	0	0	April	2018	Qtr2	4	Apr
MEDICAREFFS	Indemnity	2018-05-22	ROS ORTHOPAEDICS	M17.0	OA	*Unspecified	PT/OT/ST	Include	Outgoing	Routine	*Unspecified	Care and Tx Recommendations	*Unspecified	*Unspecified	Closed	Expired-Auto Closed	0	0	0	1	0	0	0	0	May	2018	Qtr2	5	May
MEDICAREFFS	Indemnity	2018-03-22	DAV SPORTS MEDICINE	M17.0	OA	*Unspecified	PT/OT/ST	Include	Outgoing	Routine	*Unspecified	Care and Tx Recommendations	*Unspecified	*Unspecified	Closed	Expired-Auto Closed	0	0	0	1	0	0	0	0	March	2018	Qtr1	3	Mar
MEDICAREFFS	Indemnity	2018-03-28	CAM FAMILY PRACTICE	M17.0	OA	*Unspecified	PT/OT/ST	Include	Outgoing	Routine	*Unspecified	Care and Tx Recommendations	*Unspecified	*Unspecified	Closed	Expired-Auto Closed	0	0	0	1	0	0	0	0	March	2018	Qtr1	3	Mar
MEDICAREFFS	Indemnity	2019-11-08	PC CP FAMILY/INT MED	M17.0	OA	*Unspecified	PT/OT/ST	Include	Outgoing	Routine	*Unspecified	Care and Tx Recommendations	*Unspecified	*Unspecified	Closed	Expired-Auto Closed	0	0	0	1	0	0	0	0	November	2019	Qtr4	11	Nov
MEDICAREFFS	Indemnity	2018-07-31	ROS ORTHOPAEDICS	M17.0	OA	*Unspecified	PT/OT/ST	Include	Outgoing	Routine	*Unspecified	Care and Tx Recommendations	*Unspecified	*Unspecified	Closed	Expired-Auto Closed	0	0	0	1	0	0	0	0	July	2018	Qtr3	7	Jul
MEDICAREFFS	Indemnity	2018-03-15	DAV SPORTS MEDICINE	M17.0	OA	*Unspecified	PT/OT/ST	Include	Outgoing	Routine	*Unspecified	Care and Tx Recommendations	*Unspecified	*Unspecified	Closed	Expired-Auto Closed	0	0	0	1	0	0	0	0	March	2018	Qtr1	3	Mar
MEDICAREFFS	Indemnity	2018-05-02	DAV SPORTS MEDICINE	M17.0	OA	*Unspecified	PT/OT/ST	Include	Outgoing	Routine	*Unspecified	Care and Tx Recommendations	*Unspecified	*Unspecified	Closed	Expired-Auto Closed	0	0	0	1	0	0	0	0	May	2018	Qtr2	5	May
MEDICAREFFS	Indemnity	2018-06-21	ELK ORTHOPAEDICS	M17.0	OA	*Unspecified	PT/OT/ST	Include	Outgoing	Routine	*Unspecified	Care and Tx Recommendations	*Unspecified	*Unspecified	Closed	Expired-Auto Closed	0	0	0	1	0	0	0	0	June	2018	Qtr2	6	Jun
MEDICAREFFS	Indemnity	2018-04-06	CARM INTERNAL MED	M17.0	OA	*Unspecified	PT/OT/ST	Include	Outgoing	Routine	*Unspecified	Care and Tx Recommendations	*Unspecified	*Unspecified	Closed	Expired-Auto Closed	0	0	0	1	0	0	0	0	April	2018	Qtr2	4	Apr
MEDICAREFFS	Indemnity	2019-05-09	FOL SPORTS MEDICINE	M17.0	OA	*Unspecified	PT/OT/ST	Include	Outgoing	Routine	External Contracted Provider	Care and Tx Recommendations	*Unspecified	*Unspecified	Closed	Expired-Auto Closed	0	0	0	1	0	0	0	0	May	2019	Qtr2	5	May
MEDICAREFFS	Indemnity	2018-04-23	CARM INTERNAL MED	M17.0	OA	*Unspecified	PT/OT/ST	Include	Outgoing	Routine	*Unspecified	Care and Tx Recommendations	*Unspecified	*Unspecified	Closed	Expired-Auto Closed	0	0	0	1	0	0	0	0	April	2018	Qtr2	4	Apr
MEDICAREFFS	Indemnity	2018-01-03	CAM FAMILY PRACTICE	M17.0	OA	*Unspecified	PT/OT/ST	Include	Outgoing	Routine	*Unspecified	Care and Tx Recommendations	*Unspecified	*Unspecified	Closed	Expired-Auto Closed	0	0	0	1	0	0	0	0	January	2018	Qtr1	1	Jan
MEDICAREFFS	Indemnity	2018-07-05	FOL SPORTS MEDICINE	M17.0	OA	*Unspecified	PT/OT/ST	Include	Outgoing	Routine	*Unspecified	Care and Tx Recommendations	*Unspecified	*Unspecified	Closed	Expired-Auto Closed	0	0	0	1	0	0	0	0	July	2018	Qtr3	7	Jul
MEDICAREFFS	Indemnity	2018-07-24	FAMILY GENERAL PRACTICE ACC	M17.0	OA	*Unspecified	PT/OT/ST	Include	Outgoing	Routine	*Unspecified	Care and Tx Recommendations	*Unspecified	*Unspecified	Closed	Expired-Auto Closed	0	0	0	1	0	0	0	0	July	2018	Qtr3	7	Jul
MEDICAREFFS	Indemnity	2018-08-07	ROS FAM PRAC/INT MED	M17.0	OA	*Unspecified	PT/OT/ST	Include	Outgoing	Routine	*Unspecified	Care and Tx Recommendations	*Unspecified	*Unspecified	Closed	Expired-Auto Closed	0	0	0	1	0	0	0	0	August	2018	Qtr3	8	Aug
MEDICAREFFS	Indemnity	2018-08-28	DAV FAM PRAC/INT MED	M17.0	OA	*Unspecified	PT/OT/ST	Include	Outgoing	Routine	*Unspecified	Care and Tx Recommendations	*Unspecified	*Unspecified	Closed	Expired-Auto Closed	0	0	0	1	0	0	0	0	August	2018	Qtr3	8	Aug
MEDICAREFFS	Indemnity	2018-10-01	PAIN CLINIC ACC	M17.0	OA	*Unspecified	PT/OT/ST	Include	Outgoing	Routine	*Unspecified	Care and Tx Recommendations	*Unspecified	*Unspecified	Closed	Expired-Auto Closed	0	0	0	1	0	0	0	0	October	2018	Qtr4	10	Oct
MEDICAREFFS	Indemnity	2018-02-09	ELK ORTHOPAEDICS	M17.0	OA	*Unspecified	PT/OT/ST	Include	Outgoing	Routine	*Unspecified	Care and Tx Recommendations	*Unspecified	*Unspecified	Closed	Expired-Auto Closed	0	0	0	1	0	0	0	0	February	2018	Qtr1	2	Feb
MEDICAREFFS	Indemnity	2019-12-10	PC PV SIERRA PRIM MED	M17.0	OA	*Unspecified	PT/OT/ST	Include	Outgoing	Routine	*Unspecified	Care and Tx Recommendations	*Unspecified	*Unspecified	Closed	Expired-Auto Closed	0	0	0	1	0	0	0	0	December	2019	Qtr4	12	Dec
MEDICAREFFS	Indemnity	2018-05-07	ELK ORTHOPAEDICS	M17.0	OA	*Unspecified	PT/OT/ST	Include	Outgoing	Routine	*Unspecified	Care and Tx Recommendations	*Unspecified	*Unspecified	Closed	Expired-Auto Closed	0	0	0	1	0	0	0	0	May	2018	Qtr2	5	May
MEDICAREFFS	Indemnity	2018-02-06	DAV FAM PRAC/INT MED	M17.0	OA	*Unspecified	PT/OT/ST	Include	Outgoing	Routine	*Unspecified	Care and Tx Recommendations	*Unspecified	*Unspecified	Closed	Expired-Auto Closed	0	0	0	1	0	0	0	0	February	2018	Qtr1	2	Feb
MEDICAREFFS	Indemnity	2019-08-07	PC PV FAM/INT MED	M17.0	OA	*Unspecified	PT/OT/ST	Include	Outgoing	Routine	*Unspecified	Care and Tx Recommendations	*Unspecified	*Unspecified	Closed	Expired-Auto Closed	0	0	0	1	0	0	0	0	August	2019	Qtr3	8	Aug
MEDICAREFFS	Indemnity	2018-03-19	FOL INTERNAL MEDICINE	M17.0	OA	*Unspecified	PT/OT/ST	Include	Outgoing	Routine	*Unspecified	Care and Tx Recommendations	*Unspecified	*Unspecified	Closed	Expired-Auto Closed	0	0	0	1	0	0	0	0	March	2018	Qtr1	3	Mar
MEDICAREFFS	Indemnity	2018-01-24	ROC PMR	M17.0	OA	*Unspecified	PT/OT/ST	Include	Outgoing	Routine	*Unspecified	Care and Tx Recommendations	*Unspecified	*Unspecified	Closed	Expired-Auto Closed	0	0	0	1	0	0	0	0	January	2018	Qtr1	1	Jan
MEDICAREFFS	Indemnity	2018-06-11	ELK ORTHOPAEDICS	M17.0	OA	*Unspecified	PT/OT/ST	Include	Outgoing	Routine	*Unspecified	Care and Tx Recommendations	*Unspecified	*Unspecified	Closed	Expired-Auto Closed	0	0	0	1	0	0	0	0	June	2018	Qtr2	6	Jun
MEDICAREFFS	Indemnity	2018-05-16	FOL FAMILY PRACTICE	M17.0	OA	*Unspecified	PT/OT/ST	Include	Outgoing	Routine	*Unspecified	Care and Tx Recommendations	*Unspecified	*Unspecified	Closed	Expired-Auto Closed	0	0	0	1	0	0	0	0	May	2018	Qtr2	5	May
MEDICAREFFS	Indemnity	2018-08-06	ROS FAM PRAC/INT MED	M17.0	OA	*Unspecified	PT/OT/ST	Include	Outgoing	Routine	*Unspecified	Care and Tx Recommendations	*Unspecified	*Unspecified	Closed	Expired-Auto Closed	0	0	0	1	0	0	0	0	August	2018	Qtr3	8	Aug
MEDICAREFFS	Indemnity	2018-01-30	ELK FAMILY PRACTICE	M17.0	OA	*Unspecified	PT/OT/ST	Include	Outgoing	Routine	*Unspecified	Care and Tx Recommendations	*Unspecified	*Unspecified	Closed	Expired-Auto Closed	0	0	0	1	0	0	0	0	January	2018	Qtr1	1	Jan
MEDICAREFFS	Indemnity	2018-01-22	CARM INTERNAL MED	M17.0	OA	*Unspecified	PT/OT/ST	Include	Outgoing	Routine	*Unspecified	Care and Tx Recommendations	*Unspecified	*Unspecified	Closed	Expired-Auto Closed	0	0	0	1	0	0	0	0	January	2018	Qtr1	1	Jan
MEDICAREFFS	Indemnity	2018-02-21	ROC FAM PRAC/INT MED	M17.0	OA	*Unspecified	PT/OT/ST	Include	Outgoing	Routine	*Unspecified	Care and Tx Recommendations	*Unspecified	*Unspecified	Closed	Expired-Auto Closed	0	0	0	1	0	0	0	0	February	2018	Qtr1	2	Feb
MEDICAREFFS	Indemnity	2018-03-23	CARM INTERNAL MED	M17.0	OA	*Unspecified	PT/OT/ST	Include	Outgoing	Routine	*Unspecified	Care and Tx Recommendations	*Unspecified	*Unspecified	Closed	Expired-Auto Closed	0	0	0	1	0	0	0	0	March	2018	Qtr1	3	Mar
MEDICAREFFS	Indemnity	2018-03-22	ELK ORTHOPAEDICS	M17.0	OA	*Unspecified	PT/OT/ST	Include	Outgoing	Routine	*Unspecified	Care and Tx Recommendations	*Unspecified	*Unspecified	Closed	Expired-Auto Closed	0	0	0	1	0	0	0	0	March	2018	Qtr1	3	Mar
MEDICAREFFS	Indemnity	2018-01-09	ELK FAMILY PRACTICE	M17.0	OA	*Unspecified	PT/OT/ST	Include	Outgoing	Routine	*Unspecified	Care and Tx Recommendations	*Unspecified	*Unspecified	Closed	Expired-Auto Closed	0	0	0	1	0	0	0	0	January	2018	Qtr1	1	Jan
MEDICAREFFS	Indemnity	2018-07-02	ELK ORTHOPAEDICS	M17.0	OA	*Unspecified	PT/OT/ST	Include	Outgoing	Routine	*Unspecified	Care and Tx Recommendations	*Unspecified	*Unspecified	Closed	Expired-Auto Closed	0	0	0	1	0	0	0	0	July	2018	Qtr3	7	Jul
MEDICAREFFS	Indemnity	2018-03-05	RNC FAM PRAC/INT MED	M17.0	OA	*Unspecified	PT/OT/ST	Include	Outgoing	Routine	*Unspecified	Care and Tx Recommendations	*Unspecified	*Unspecified	Closed	Expired-Auto Closed	0	0	0	1	0	0	0	0	March	2018	Qtr1	3	Mar
MEDICAREFFS	Indemnity	2018-05-02	DAV FAM PRAC/INT MED	M17.11	OA	*Unspecified	PT/OT/ST	Include	Outgoing	Routine	*Unspecified	Care and Tx Recommendations	*Unspecified	*Unspecified	Closed	Expired-Auto Closed	0	0	0	1	0	0	0	0	May	2018	Qtr2	5	May
MEDICAREFFS	Indemnity	2019-10-23	PC EDH ORTHO	M17.11	OA	*Unspecified	PT/OT/ST	Include	Outgoing	Routine	*Unspecified	Care and Tx Recommendations	*Unspecified	*Unspecified	Closed	Expired-Auto Closed	0	0	0	1	0	0	0	0	October	2019	Qtr4	10	Oct
MEDICAREFFS	Indemnity	2018-04-12	DAV SPORTS MEDICINE	M17.11	OA	*Unspecified	PT/OT/ST	Include	Outgoing	Routine	*Unspecified	Care and Tx Recommendations	*Unspecified	*Unspecified	Closed	Expired-Auto Closed	0	0	0	1	0	0	0	0	April	2018	Qtr2	4	Apr
MEDICAREFFS	Indemnity	2018-01-31	ROC PMR	M17.11	OA	*Unspecified	PT/OT/ST	Include	Outgoing	Routine	*Unspecified	Care and Tx Recommendations	*Unspecified	*Unspecified	Closed	Expired-Auto Closed	0	0	0	1	0	0	0	0	January	2018	Qtr1	1	Jan
MEDICAREFFS	Indemnity	2018-09-25	CARM PM&R	M17.11	OA	*Unspecified	PT/OT/ST	Include	Outgoing	Routine	*Unspecified	Care and Tx Recommendations	*Unspecified	*Unspecified	Closed	Expired-Auto Closed	0	0	0	1	0	0	0	0	September	2018	Qtr3	9	Sep
MEDICAREFFS	Indemnity	2018-01-04	ROC PMR	M17.11	OA	*Unspecified	PT/OT/ST	Include	Outgoing	Routine	*Unspecified	Care and Tx Recommendations	*Unspecified	*Unspecified	Closed	Expired-Auto Closed	0	0	0	1	0	0	0	0	January	2018	Qtr1	1	Jan
MEDICAREFFS	Indemnity	2018-01-18	ELK ORTHOPAEDICS	M17.11	OA	*Unspecified	PT/OT/ST	Include	Outgoing	Routine	*Unspecified	Care and Tx Recommendations	*Unspecified	*Unspecified	Closed	Expired-Auto Closed	0	0	0	1	0	0	0	0	January	2018	Qtr1	1	Jan
MEDICAREFFS	Indemnity	2018-09-06	FOL SPORTS MEDICINE	M17.11	OA	*Unspecified	PT/OT/ST	Include	Outgoing	Routine	*Unspecified	Care and Tx Recommendations	*Unspecified	*Unspecified	Closed	Expired-Auto Closed	0	0	0	1	0	0	0	0	September	2018	Qtr3	9	Sep
MEDICAREFFS	Indemnity	2018-04-25	DAV FAM PRAC/INT MED	M17.11	OA	*Unspecified	PT/OT/ST	Include	Outgoing	Routine	*Unspecified	Care and Tx Recommendations	*Unspecified	*Unspecified	Closed	Expired-Auto Closed	0	0	0	1	0	0	0	0	April	2018	Qtr2	4	Apr
MEDICAREFFS	Indemnity	2018-03-22	NATOMAS FAMILY PRACTICE	M17.11	OA	*Unspecified	PT/OT/ST	Include	Outgoing	Routine	*Unspecified	Care and Tx Recommendations	*Unspecified	*Unspecified	Closed	Expired-Auto Closed	0	0	0	1	0	0	0	0	March	2018	Qtr1	3	Mar
MEDICAREFFS	Indemnity	2018-08-23	FOL SPORTS MEDICINE	M17.11	OA	*Unspecified	PT/OT/ST	Include	Outgoing	Routine	*Unspecified	Care and Tx Recommendations	*Unspecified	*Unspecified	Closed	Expired-Auto Closed	0	0	0	1	0	0	0	0	August	2018	Qtr3	8	Aug
MEDICAREFFS	Indemnity	2018-04-09	FOL ORTHOPEDICS	M17.11	OA	*Unspecified	PT/OT/ST	Include	Outgoing	Routine	*Unspecified	Care and Tx Recommendations	*Unspecified	*Unspecified	Closed	Expired-Auto Closed	0	0	0	1	0	0	0	0	April	2018	Qtr2	4	Apr
MEDICAREFFS	Indemnity	2019-02-13	PC PV ORTHO	M17.11	OA	*Unspecified	PT/OT/ST	Include	Outgoing	Routine	*Unspecified	Care and Tx Recommendations	*Unspecified	*Unspecified	Closed	Expired-Auto Closed	0	0	0	1	0	0	0	0	February	2019	Qtr1	2	Feb
MEDICAREFFS	Indemnity	2018-01-18	FOL FAMILY PRACTICE	M17.11	OA	*Unspecified	PT/OT/ST	Include	Outgoing	Routine	*Unspecified	Care and Tx Recommendations	*Unspecified	*Unspecified	Closed	Expired-Auto Closed	0	0	0	1	0	0	0	0	January	2018	Qtr1	1	Jan
MEDICAREFFS	Indemnity	2018-09-11	ELK FAMILY PRACTICE	M17.11	OA	*Unspecified	PT/OT/ST	Include	Outgoing	Routine	*Unspecified	Care and Tx Recommendations	*Unspecified	*Unspecified	Closed	Expired-Auto Closed	0	0	0	1	0	0	0	0	September	2018	Qtr3	9	Sep
MEDICAREFFS	Indemnity	2018-08-28	ROC PMR	M17.11	OA	*Unspecified	PT/OT/ST	Include	Outgoing	Routine	*Unspecified	Care and Tx Recommendations	*Unspecified	*Unspecified	Closed	Expired-Auto Closed	0	0	0	1	0	0	0	0	August	2018	Qtr3	8	Aug
MEDICAREFFS	Indemnity	2018-09-07	ROS ORTHOPAEDICS	M17.11	OA	*Unspecified	PT/OT/ST	Include	Outgoing	Routine	*Unspecified	Care and Tx Recommendations	*Unspecified	*Unspecified	Closed	Expired-Auto Closed	0	0	0	1	0	0	0	0	September	2018	Qtr3	9	Sep
MEDICAREFFS	Indemnity	2018-08-30	ROS ORTHOPAEDICS	M17.11	OA	*Unspecified	PT/OT/ST	Include	Outgoing	Routine	*Unspecified	Care and Tx Recommendations	*Unspecified	*Unspecified	Closed	Expired-Auto Closed	0	0	0	1	0	0	0	0	August	2018	Qtr3	8	Aug
MEDICAREFFS	Indemnity	2018-07-11	DAV SPORTS MEDICINE	M17.11	OA	*Unspecified	PT/OT/ST	Include	Outgoing	Routine	*Unspecified	Care and Tx Recommendations	*Unspecified	*Unspecified	Closed	Expired-Auto Closed	0	0	0	1	0	0	0	0	July	2018	Qtr3	7	Jul
MEDICAREFFS	Indemnity	2018-02-01	ROS ORTHOPAEDICS	M17.11	OA	*Unspecified	PT/OT/ST	Include	Outgoing	Routine	*Unspecified	Care and Tx Recommendations	*Unspecified	*Unspecified	Closed	Expired-Auto Closed	0	0	0	1	0	0	0	0	February	2018	Qtr1	2	Feb
MEDICAREFFS	Indemnity	2018-09-12	DAV FAM PRAC/INT MED	M17.11	OA	*Unspecified	PT/OT/ST	Include	Outgoing	Routine	*Unspecified	Care and Tx Recommendations	*Unspecified	*Unspecified	Closed	Expired-Auto Closed	0	0	0	1	0	0	0	0	September	2018	Qtr3	9	Sep
MEDICAREFFS	Indemnity	2018-08-03	ROS ORTHOPAEDICS	M17.11	OA	*Unspecified	PT/OT/ST	Include	Outgoing	Routine	*Unspecified	Care and Tx Recommendations	*Unspecified	*Unspecified	Closed	Expired-Auto Closed	0	0	0	1	0	0	0	0	August	2018	Qtr3	8	Aug
MEDICAREFFS	Indemnity	2018-02-21	ROC PMR	M17.11	OA	*Unspecified	PT/OT/ST	Include	Outgoing	Routine	*Unspecified	Care and Tx Recommendations	*Unspecified	*Unspecified	Closed	Expired-Auto Closed	0	0	0	1	0	0	0	0	February	2018	Qtr1	2	Feb
MEDICAREFFS	Indemnity	2018-08-20	ELK ORTHOPAEDICS	M17.11	OA	*Unspecified	PT/OT/ST	Include	Outgoing	Routine	*Unspecified	Care and Tx Recommendations	*Unspecified	*Unspecified	Closed	Expired-Auto Closed	0	0	0	1	0	0	0	0	August	2018	Qtr3	8	Aug
MEDICAREFFS	Indemnity	2018-03-08	FOL SPORTS MEDICINE	M17.11	OA	*Unspecified	PT/OT/ST	Include	Outgoing	Routine	*Unspecified	Care and Tx Recommendations	*Unspecified	*Unspecified	Closed	Expired-Auto Closed	0	0	0	1	0	0	0	0	March	2018	Qtr1	3	Mar
MEDICAREFFS	Indemnity	2018-04-26	ROC FAM PRAC/INT MED	M17.11	OA	*Unspecified	PT/OT/ST	Include	Outgoing	Routine	*Unspecified	Care and Tx Recommendations	*Unspecified	*Unspecified	Closed	Expired-Auto Closed	0	0	0	1	0	0	0	0	April	2018	Qtr2	4	Apr
MEDICAREFFS	Indemnity	2018-08-01	ROC PMR	M17.11	OA	*Unspecified	PT/OT/ST	Include	Outgoing	Routine	*Unspecified	Care and Tx Recommendations	*Unspecified	*Unspecified	Closed	Expired-Auto Closed	0	0	0	1	0	0	1	0	August	2018	Qtr3	8	Aug
MEDICAREFFS	Indemnity	2018-09-07	ROS ORTHOPAEDICS	M17.11	OA	*Unspecified	PT/OT/ST	Include	Outgoing	Routine	*Unspecified	Care and Tx Recommendations	*Unspecified	*Unspecified	Closed	Expired-Auto Closed	0	0	0	1	0	0	0	0	September	2018	Qtr3	9	Sep
MEDICAREFFS	Indemnity	2018-08-29	ROC PMR	M17.11	OA	*Unspecified	PT/OT/ST	Include	Outgoing	Routine	*Unspecified	Care and Tx Recommendations	*Unspecified	*Unspecified	Closed	Expired-Auto Closed	0	0	0	1	0	0	0	0	August	2018	Qtr3	8	Aug
MEDICAREFFS	Indemnity	2018-06-29	DAV SPORTS MEDICINE	M17.11	OA	*Unspecified	PT/OT/ST	Include	Outgoing	Routine	*Unspecified	Care and Tx Recommendations	*Unspecified	*Unspecified	Closed	Expired-Auto Closed	0	0	0	1	0	0	0	0	June	2018	Qtr2	6	Jun
MEDICAREFFS	Indemnity	2018-09-28	ELK FAMILY PRACTICE	M17.11	OA	*Unspecified	PT/OT/ST	Include	Outgoing	Routine	*Unspecified	Care and Tx Recommendations	*Unspecified	*Unspecified	Closed	Expired-Auto Closed	0	0	0	1	0	0	0	0	September	2018	Qtr3	9	Sep
MEDICAREFFS	Indemnity	2018-04-12	FOL INTERNAL MEDICINE	M17.11	OA	*Unspecified	PT/OT/ST	Include	Outgoing	Routine	*Unspecified	Care and Tx Recommendations	*Unspecified	*Unspecified	Closed	Expired-Auto Closed	0	0	0	1	0	0	0	0	April	2018	Qtr2	4	Apr
MEDICAREFFS	Indemnity	2018-02-21	DAV SPORTS MEDICINE	M17.11	OA	*Unspecified	PT/OT/ST	Include	Outgoing	Routine	*Unspecified	Care and Tx Recommendations	*Unspecified	*Unspecified	Closed	Expired-Auto Closed	0	0	0	1	0	0	0	0	February	2018	Qtr1	2	Feb
MEDICAREFFS	Indemnity	2018-09-27	DAV SPORTS MEDICINE	M17.11	OA	*Unspecified	PT/OT/ST	Include	Outgoing	Routine	*Unspecified	Care and Tx Recommendations	*Unspecified	*Unspecified	Closed	Expired-Auto Closed	0	0	0	1	0	0	0	0	September	2018	Qtr3	9	Sep
MEDICAREFFS	Indemnity	2018-03-21	ROC PMR	M17.11	OA	*Unspecified	PT/OT/ST	Include	Outgoing	Routine	*Unspecified	Care and Tx Recommendations	*Unspecified	*Unspecified	Closed	Expired-Auto Closed	0	0	0	1	0	0	0	0	March	2018	Qtr1	3	Mar
MEDICAREFFS	Indemnity	2018-07-05	PC CP FAMILY/INT MED	M17.11	OA	*Unspecified	PT/OT/ST	Include	Outgoing	Routine	*Unspecified	Care and Tx Recommendations	*Unspecified	*Unspecified	Closed	Expired-Auto Closed	0	0	0	1	0	0	0	0	July	2018	Qtr3	7	Jul
MEDICAREFFS	Indemnity	2018-04-05	FOL SPORTS MEDICINE	M17.11	OA	*Unspecified	PT/OT/ST	Include	Outgoing	Routine	*Unspecified	Care and Tx Recommendations	*Unspecified	*Unspecified	Closed	Expired-Auto Closed	0	0	0	1	0	0	0	0	April	2018	Qtr2	4	Apr
MEDICAREFFS	Indemnity	2018-02-08	DAV SPORTS MEDICINE	M17.11	OA	*Unspecified	PT/OT/ST	Include	Outgoing	Routine	*Unspecified	Care and Tx Recommendations	*Unspecified	*Unspecified	Closed	Expired-Auto Closed	0	0	0	1	0	0	0	0	February	2018	Qtr1	2	Feb
MEDICAREFFS	Indemnity	2018-01-29	ELK ORTHOPAEDICS	M17.11	OA	*Unspecified	PT/OT/ST	Include	Outgoing	Routine	*Unspecified	Care and Tx Recommendations	*Unspecified	*Unspecified	Closed	Expired-Auto Closed	0	0	0	1	0	0	0	0	January	2018	Qtr1	1	Jan
MEDICAREFFS	Indemnity	2019-11-27	PC EDH ORTHO	M17.11	OA	*Unspecified	PT/OT/ST	Include	Outgoing	Routine	*Unspecified	Care and Tx Recommendations	*Unspecified	*Unspecified	Closed	Expired-Auto Closed	0	0	0	1	0	0	0	0	November	2019	Qtr4	11	Nov
MEDICAREFFS	Indemnity	2018-05-11	ROS FAM PRAC/INT MED	M17.11	OA	*Unspecified	PT/OT/ST	Include	Outgoing	Routine	*Unspecified	Care and Tx Recommendations	*Unspecified	*Unspecified	Closed	Expired-Auto Closed	0	0	0	1	0	0	0	0	May	2018	Qtr2	5	May
MEDICAREFFS	Indemnity	2018-09-11	CARM PM&R	M17.11	OA	*Unspecified	PT/OT/ST	Include	Outgoing	Routine	*Unspecified	Care and Tx Recommendations	*Unspecified	*Unspecified	Closed	Expired-Auto Closed	0	0	0	1	0	0	0	0	September	2018	Qtr3	9	Sep
MEDICAREFFS	Indemnity	2018-10-17	PC EDH ORTHO	M17.11	OA	*Unspecified	PT/OT/ST	Include	Outgoing	Routine	*Unspecified	Care and Tx Recommendations	*Unspecified	*Unspecified	Closed	Expired-Auto Closed	0	0	0	1	0	0	0	0	October	2018	Qtr4	10	Oct
MEDICAREFFS	Indemnity	2019-01-24	PC PV ORTHO	M17.11	OA	*Unspecified	PT/OT/ST	Include	Outgoing	Routine	*Unspecified	Care and Tx Recommendations	*Unspecified	*Unspecified	Closed	Expired-Auto Closed	0	0	0	1	0	0	0	0	January	2019	Qtr1	1	Jan
MEDICAREFFS	Indemnity	2018-01-31	ROC PMR	M17.11	OA	*Unspecified	PT/OT/ST	Include	Outgoing	Routine	*Unspecified	Care and Tx Recommendations	*Unspecified	*Unspecified	Closed	Expired-Auto Closed	0	0	0	1	0	0	0	0	January	2018	Qtr1	1	Jan
MEDICAREFFS	Indemnity	2018-10-10	CARM PM&R	M17.11	OA	*Unspecified	PT/OT/ST	Include	Outgoing	Routine	*Unspecified	Care and Tx Recommendations	*Unspecified	*Unspecified	Closed	Expired-Auto Closed	0	0	0	1	0	0	0	0	October	2018	Qtr4	10	Oct
MEDICAREFFS	Indemnity	2018-10-11	ELK ORTHOPAEDICS	M17.11	OA	*Unspecified	PT/OT/ST	Include	Outgoing	Routine	*Unspecified	Care and Tx Recommendations	*Unspecified	*Unspecified	Closed	Expired-Auto Closed	0	0	0	1	0	0	0	0	October	2018	Qtr4	10	Oct
MEDICAREFFS	Indemnity	2018-02-21	ROC PMR	M17.11	OA	*Unspecified	PT/OT/ST	Include	Outgoing	Routine	*Unspecified	Care and Tx Recommendations	*Unspecified	*Unspecified	Closed	Expired-Auto Closed	0	0	0	1	0	0	0	0	February	2018	Qtr1	2	Feb
MEDICAREFFS	Indemnity	2018-06-27	ROC PMR	M17.11	OA	*Unspecified	PT/OT/ST	Include	Outgoing	Routine	*Unspecified	Care and Tx Recommendations	*Unspecified	*Unspecified	Closed	Expired-Auto Closed	0	0	0	1	0	0	0	0	June	2018	Qtr2	6	Jun
MEDICAREFFS	Indemnity	2018-05-04	DAV FAM PRAC/INT MED	M17.11	OA	*Unspecified	PT/OT/ST	Include	Outgoing	Routine	*Unspecified	Care and Tx Recommendations	*Unspecified	*Unspecified	Closed	Expired-Auto Closed	0	0	0	1	0	0	0	0	May	2018	Qtr2	5	May
MEDICAREFFS	Indemnity	2018-03-26	ELK FAMILY PRACTICE	M17.11	OA	*Unspecified	PT/OT/ST	Include	Outgoing	Routine	*Unspecified	Care and Tx Recommendations	*Unspecified	*Unspecified	Closed	Expired-Auto Closed	0	0	0	1	0	0	0	0	March	2018	Qtr1	3	Mar
MEDICAREFFS	Indemnity	2019-07-03	PC EDH ORTHO	M17.11	OA	*Unspecified	PT/OT/ST	Include	Outgoing	Routine	*Unspecified	Care and Tx Recommendations	*Unspecified	*Unspecified	Closed	Expired-Auto Closed	0	0	0	1	0	0	0	0	July	2019	Qtr3	7	Jul
MEDICAREFFS	Indemnity	2018-05-03	FOL SPORTS MEDICINE	M17.11	OA	*Unspecified	PT/OT/ST	Include	Outgoing	Routine	*Unspecified	Care and Tx Recommendations	*Unspecified	*Unspecified	Closed	Expired-Auto Closed	0	0	0	1	0	0	0	0	May	2018	Qtr2	5	May
MEDICAREFFS	Indemnity	2018-08-08	ROC PMR	M17.11	OA	*Unspecified	PT/OT/ST	Include	Outgoing	Routine	*Unspecified	Care and Tx Recommendations	*Unspecified	*Unspecified	Closed	Expired-Auto Closed	0	0	0	1	0	0	0	0	August	2018	Qtr3	8	Aug
MEDICAREFFS	Indemnity	2019-10-16	ELK ORTHOPAEDICS	M17.11	OA	*Unspecified	PT/OT/ST	Include	Outgoing	Routine	IN NETWORK	Care and Tx Recommendations	*Unspecified	*Unspecified	Closed	Expired-Auto Closed	0	0	0	1	0	0	0	0	October	2019	Qtr4	10	Oct
MEDICAREFFS	Indemnity	2019-08-20	CARM PM&R	M17.11	OA	*Unspecified	PT/OT/ST	Include	Outgoing	Routine	IN NETWORK	Care and Tx Recommendations	*Unspecified	*Unspecified	Closed	Expired-Auto Closed	0	0	0	1	0	0	0	0	August	2019	Qtr3	8	Aug
MEDICAREFFS	Indemnity	2019-06-19	MIDTOWN SPECIALTY	M17.11	OA	*Unspecified	PT/OT/ST	Include	Outgoing	Routine	IN NETWORK	Care and Tx Recommendations	*Unspecified	*Unspecified	Closed	Expired-Auto Closed	0	0	0	1	0	0	0	0	June	2019	Qtr2	6	Jun
MEDICAREFFS	Indemnity	2019-09-17	ROC PMR	M17.11	OA	*Unspecified	PT/OT/ST	Include	Outgoing	Routine	IN NETWORK	Care and Tx Recommendations	*Unspecified	*Unspecified	Closed	Expired-Auto Closed	0	0	0	1	0	0	0	0	September	2019	Qtr3	9	Sep
MEDICAREFFS	Indemnity	2019-04-10	MIDTOWN SPECIALTY	M17.11	OA	*Unspecified	PT/OT/ST	Include	Outgoing	Routine	IN NETWORK	Care and Tx Recommendations	*Unspecified	*Unspecified	Closed	Expired-Auto Closed	0	0	0	1	0	0	0	0	April	2019	Qtr2	4	Apr
MEDICAREFFS	Indemnity	2018-12-12	BELL ORTHOPAEDICS	M17.11	OA	*Unspecified	PT/OT/ST	Include	Outgoing	Routine	IN NETWORK	Care and Tx Recommendations	*Unspecified	*Unspecified	Closed	Expired-Auto Closed	0	0	0	1	0	0	0	0	December	2018	Qtr4	12	Dec
MEDICAREFFS	Indemnity	2019-01-30	ELK FAMILY PRACTICE	M17.11	OA	*Unspecified	PT/OT/ST	Include	Outgoing	Routine	IN NETWORK	Care and Tx Recommendations	*Unspecified	*Unspecified	Closed	Expired-Auto Closed	0	0	0	1	0	0	0	0	January	2019	Qtr1	1	Jan
MEDICAREFFS	Indemnity	2019-12-03	ROS ORTHOPAEDICS	M17.11	OA	*Unspecified	PT/OT/ST	Include	Outgoing	Routine	IN NETWORK	Care and Tx Recommendations	*Unspecified	*Unspecified	Closed	Expired-Auto Closed	0	0	0	1	0	0	0	0	December	2019	Qtr4	12	Dec
MEDICAREFFS	Indemnity	2019-11-01	ROS ORTHOPAEDICS	M17.11	OA	*Unspecified	PT/OT/ST	Include	Outgoing	Routine	IN NETWORK	Care and Tx Recommendations	*Unspecified	*Unspecified	Closed	Expired-Auto Closed	0	0	0	1	0	0	0	0	November	2019	Qtr4	11	Nov
MEDICAREFFS	Indemnity	2019-06-05	DAV SPORTS MEDICINE	M17.11	OA	*Unspecified	PT/OT/ST	Include	Outgoing	Routine	IN NETWORK	Care and Tx Recommendations	*Unspecified	*Unspecified	Closed	Expired-Auto Closed	0	0	0	1	0	0	0	0	June	2019	Qtr2	6	Jun
MEDICAREFFS	Indemnity	2019-05-29	ROC PMR	M17.11	OA	*Unspecified	PT/OT/ST	Include	Outgoing	Routine	IN NETWORK	Care and Tx Recommendations	*Unspecified	*Unspecified	Closed	Expired-Auto Closed	0	0	0	1	0	0	0	0	May	2019	Qtr2	5	May
MEDICAREFFS	Indemnity	2019-10-03	MIDTOWN SPECIALTY	M17.11	OA	*Unspecified	PT/OT/ST	Include	Outgoing	Routine	IN NETWORK	Care and Tx Recommendations	*Unspecified	*Unspecified	Closed	Expired-Auto Closed	0	0	0	1	0	0	0	0	October	2019	Qtr4	10	Oct
MEDICAREFFS	Indemnity	2019-01-24	FOL SPORTS MEDICINE	M17.11	OA	*Unspecified	PT/OT/ST	Include	Outgoing	Routine	IN NETWORK	Care and Tx Recommendations	*Unspecified	*Unspecified	Closed	Expired-Auto Closed	0	0	0	1	0	0	0	0	January	2019	Qtr1	1	Jan
MEDICAREFFS	Indemnity	2019-04-17	FOL FAMILY PRACTICE	M17.11	OA	*Unspecified	PT/OT/ST	Include	Outgoing	Routine	IN NETWORK	Care and Tx Recommendations	*Unspecified	*Unspecified	Closed	Expired-Auto Closed	0	0	0	1	0	0	0	0	April	2019	Qtr2	4	Apr
MEDICAREFFS	Indemnity	2019-11-18	ROC FAM PRAC/INT MED	M17.11	OA	*Unspecified	PT/OT/ST	Include	Outgoing	Routine	IN NETWORK	Care and Tx Recommendations	*Unspecified	*Unspecified	Closed	Expired-Auto Closed	0	0	0	1	0	0	0	0	November	2019	Qtr4	11	Nov
MEDICAREFFS	Indemnity	2019-02-06	ELK FAMILY PRACTICE	M17.11	OA	*Unspecified	PT/OT/ST	Include	Outgoing	Routine	IN NETWORK	Care and Tx Recommendations	*Unspecified	*Unspecified	Closed	Expired-Auto Closed	0	0	0	1	0	0	0	0	February	2019	Qtr1	2	Feb
MEDICAREFFS	Indemnity	2019-03-25	MIDTOWN SPECIALTY	M17.11	OA	*Unspecified	PT/OT/ST	Include	Outgoing	Routine	IN NETWORK	Care and Tx Recommendations	*Unspecified	*Unspecified	Closed	Expired-Auto Closed	0	0	0	1	0	0	0	0	March	2019	Qtr1	3	Mar
MEDICAREFFS	Indemnity	2019-06-19	MIDTOWN SPECIALTY	M17.11	OA	*Unspecified	PT/OT/ST	Include	Outgoing	Routine	IN NETWORK	Care and Tx Recommendations	*Unspecified	*Unspecified	Closed	Expired-Auto Closed	0	0	0	1	0	0	0	0	June	2019	Qtr2	6	Jun
MEDICAREFFS	Indemnity	2019-04-25	FOL SPORTS MEDICINE	M17.11	OA	*Unspecified	PT/OT/ST	Include	Outgoing	Routine	IN NETWORK	Care and Tx Recommendations	*Unspecified	*Unspecified	Closed	Expired-Auto Closed	0	0	0	1	0	0	0	0	April	2019	Qtr2	4	Apr
MEDICAREFFS	Indemnity	2019-06-13	ELK ORTHOPAEDICS	M17.11	OA	*Unspecified	PT/OT/ST	Include	Outgoing	Routine	IN NETWORK	Care and Tx Recommendations	*Unspecified	*Unspecified	Closed	Expired-Auto Closed	0	0	0	1	0	0	0	0	June	2019	Qtr2	6	Jun
MEDICAREFFS	Indemnity	2019-11-22	ROS FAM PRAC/INT MED	M17.11	OA	*Unspecified	PT/OT/ST	Include	Outgoing	Routine	IN NETWORK	Care and Tx Recommendations	*Unspecified	*Unspecified	Closed	Expired-Auto Closed	0	0	0	1	0	0	0	0	November	2019	Qtr4	11	Nov
MEDICAREFFS	Indemnity	2019-09-19	MIDTOWN SPECIALTY	M17.11	OA	*Unspecified	PT/OT/ST	Include	Outgoing	Routine	IN NETWORK	Care and Tx Recommendations	*Unspecified	*Unspecified	Closed	Expired-Auto Closed	0	0	0	1	0	0	0	0	September	2019	Qtr3	9	Sep
MEDICAREFFS	Indemnity	2019-01-23	ROC PMR	M17.11	OA	*Unspecified	PT/OT/ST	Include	Outgoing	Routine	IN NETWORK	Care and Tx Recommendations	*Unspecified	*Unspecified	Closed	Expired-Auto Closed	0	0	0	1	0	0	0	0	January	2019	Qtr1	1	Jan
MEDICAREFFS	Indemnity	2019-09-11	FOL SPORTS MEDICINE	M17.11	OA	*Unspecified	PT/OT/ST	Include	Outgoing	Routine	IN NETWORK	Care and Tx Recommendations	*Unspecified	*Unspecified	Closed	Expired-Auto Closed	0	0	0	1	0	0	0	0	September	2019	Qtr3	9	Sep
MEDICAREFFS	Indemnity	2018-12-06	DAV SPORTS MEDICINE	M17.11	OA	*Unspecified	PT/OT/ST	Include	Outgoing	Routine	IN NETWORK	Care and Tx Recommendations	*Unspecified	*Unspecified	Closed	Expired-Auto Closed	0	0	0	1	0	0	0	0	December	2018	Qtr4	12	Dec
MEDICAREFFS	Indemnity	2019-04-24	FOL SPORTS MEDICINE	M17.11	OA	*Unspecified	PT/OT/ST	Include	Outgoing	Routine	IN NETWORK	Care and Tx Recommendations	*Unspecified	*Unspecified	Closed	Expired-Auto Closed	0	0	0	1	0	0	0	0	April	2019	Qtr2	4	Apr
MEDICAREFFS	Indemnity	2019-05-22	CARM PM&R	M17.11	OA	*Unspecified	PT/OT/ST	Include	Outgoing	Routine	IN NETWORK	Care and Tx Recommendations	*Unspecified	*Unspecified	Closed	Expired-Auto Closed	0	0	0	1	0	0	0	0	May	2019	Qtr2	5	May
MEDICAREFFS	Indemnity	2019-12-17	ROC PMR	M17.11	OA	*Unspecified	PT/OT/ST	Include	Outgoing	Routine	IN NETWORK	Care and Tx Recommendations	*Unspecified	*Unspecified	Closed	Expired-Auto Closed	0	0	0	1	0	0	0	0	December	2019	Qtr4	12	Dec
MEDICAREFFS	Indemnity	2019-12-04	MIDTOWN SPECIALTY	M17.11	OA	*Unspecified	PT/OT/ST	Include	Outgoing	Routine	IN NETWORK	Care and Tx Recommendations	*Unspecified	*Unspecified	Closed	Expired-Auto Closed	0	0	0	1	0	0	0	0	December	2019	Qtr4	12	Dec
MEDICAREFFS	Indemnity	2019-02-27	BELL ORTHOPAEDICS	M17.11	OA	*Unspecified	PT/OT/ST	Include	Outgoing	Routine	IN NETWORK	Care and Tx Recommendations	*Unspecified	*Unspecified	Closed	Expired-Auto Closed	0	0	0	1	0	0	0	0	February	2019	Qtr1	2	Feb
MEDICAREFFS	Indemnity	2019-09-11	BELL ORTHOPAEDICS	M17.11	OA	*Unspecified	PT/OT/ST	Include	Outgoing	Routine	IN NETWORK	Care and Tx Recommendations	*Unspecified	*Unspecified	Closed	Expired-Auto Closed	0	0	0	1	0	0	0	0	September	2019	Qtr3	9	Sep
MEDICAREFFS	Indemnity	2019-02-11	MIDTOWN SPECIALTY	M17.11	OA	*Unspecified	PT/OT/ST	Include	Outgoing	Routine	IN NETWORK	Care and Tx Recommendations	*Unspecified	*Unspecified	Closed	Expired-Auto Closed	0	0	0	1	0	0	0	0	February	2019	Qtr1	2	Feb
MEDICAREFFS	Indemnity	2019-08-05	BELL ORTHOPAEDICS	M17.11	OA	*Unspecified	PT/OT/ST	Include	Outgoing	Routine	IN NETWORK	Care and Tx Recommendations	*Unspecified	*Unspecified	Closed	Expired-Auto Closed	0	0	0	1	0	0	0	0	August	2019	Qtr3	8	Aug
MEDICAREFFS	Indemnity	2019-03-21	ELK FAMILY PRACTICE	M17.11	OA	*Unspecified	PT/OT/ST	Include	Outgoing	Routine	IN NETWORK	Care and Tx Recommendations	*Unspecified	*Unspecified	Closed	Expired-Auto Closed	0	0	0	1	0	0	0	0	March	2019	Qtr1	3	Mar
MEDICAREFFS	Indemnity	2019-08-14	BELL ORTHOPAEDICS	M17.11	OA	*Unspecified	PT/OT/ST	Include	Outgoing	Routine	IN NETWORK	Care and Tx Recommendations	*Unspecified	*Unspecified	Closed	Expired-Auto Closed	0	0	0	1	0	0	0	0	August	2019	Qtr3	8	Aug
MEDICAREFFS	Indemnity	2019-06-11	CARM PM&R	M17.11	OA	*Unspecified	PT/OT/ST	Include	Outgoing	Routine	IN NETWORK	Care and Tx Recommendations	*Unspecified	*Unspecified	Closed	Expired-Auto Closed	0	0	0	1	0	0	0	0	June	2019	Qtr2	6	Jun
MEDICAREFFS	Indemnity	2019-12-11	DAV SPORTS MEDICINE	M17.11	OA	*Unspecified	PT/OT/ST	Include	Outgoing	Routine	IN NETWORK	Care and Tx Recommendations	*Unspecified	*Unspecified	Closed	Expired-Auto Closed	0	0	0	1	0	0	0	0	December	2019	Qtr4	12	Dec
MEDICAREFFS	Indemnity	2019-02-27	ROC PMR	M17.11	OA	*Unspecified	PT/OT/ST	Include	Outgoing	Routine	IN NETWORK	Care and Tx Recommendations	*Unspecified	*Unspecified	Closed	Expired-Auto Closed	0	0	0	1	0	0	0	0	February	2019	Qtr1	2	Feb
MEDICAREFFS	Indemnity	2019-09-13	ROS ORTHOPAEDICS	M17.11	OA	*Unspecified	PT/OT/ST	Include	Outgoing	Routine	IN NETWORK	Care and Tx Recommendations	*Unspecified	*Unspecified	Closed	Expired-Auto Closed	0	0	0	1	0	0	0	0	September	2019	Qtr3	9	Sep
MEDICAREFFS	Indemnity	2019-08-29	FOL SPORTS MEDICINE	M17.11	OA	*Unspecified	PT/OT/ST	Include	Outgoing	Routine	IN NETWORK	Care and Tx Recommendations	*Unspecified	*Unspecified	Closed	Expired-Auto Closed	0	0	0	1	0	0	0	0	August	2019	Qtr3	8	Aug
MEDICAREFFS	Indemnity	2019-09-11	DAV SPORTS MEDICINE	M17.11	OA	*Unspecified	PT/OT/ST	Include	Outgoing	Routine	IN NETWORK	Care and Tx Recommendations	*Unspecified	*Unspecified	Closed	Expired-Auto Closed	0	0	0	1	0	0	0	0	September	2019	Qtr3	9	Sep
MEDICAREFFS	Indemnity	2019-10-22	ROS ORTHOPAEDICS	M17.11	OA	*Unspecified	PT/OT/ST	Include	Outgoing	Routine	IN NETWORK	Care and Tx Recommendations	*Unspecified	*Unspecified	Closed	Expired-Auto Closed	0	0	0	1	0	0	0	0	October	2019	Qtr4	10	Oct
MEDICAREFFS	Indemnity	2019-03-21	ELK ORTHOPAEDICS	M17.11	OA	*Unspecified	PT/OT/ST	Include	Outgoing	Routine	IN NETWORK	Care and Tx Recommendations	*Unspecified	*Unspecified	Closed	Expired-Auto Closed	0	0	0	1	0	0	0	0	March	2019	Qtr1	3	Mar
MEDICAREFFS	Indemnity	2019-10-22	MIDTOWN SPECIALTY	M17.11	OA	*Unspecified	PT/OT/ST	Include	Outgoing	Routine	IN NETWORK	Care and Tx Recommendations	*Unspecified	*Unspecified	Closed	Expired-Auto Closed	0	0	0	1	0	0	0	0	October	2019	Qtr4	10	Oct
MEDICAREFFS	Indemnity	2019-02-21	NATOMAS FAMILY PRACTICE	M17.11	OA	*Unspecified	PT/OT/ST	Include	Outgoing	Routine	IN NETWORK	Care and Tx Recommendations	*Unspecified	*Unspecified	Closed	Expired-Auto Closed	0	0	0	1	0	0	0	0	February	2019	Qtr1	2	Feb
MEDICAREFFS	Indemnity	2019-12-05	FOL SPORTS MEDICINE	M17.11	OA	*Unspecified	PT/OT/ST	Include	Outgoing	Routine	IN NETWORK	Care and Tx Recommendations	*Unspecified	*Unspecified	Closed	Expired-Auto Closed	0	0	0	1	0	0	0	0	December	2019	Qtr4	12	Dec
MEDICAREFFS	Indemnity	2019-06-26	FOL SPORTS MEDICINE	M17.11	OA	*Unspecified	PT/OT/ST	Include	Outgoing	Routine	IN NETWORK	Care and Tx Recommendations	*Unspecified	*Unspecified	Closed	Expired-Auto Closed	0	0	0	1	0	0	0	0	June	2019	Qtr2	6	Jun
MEDICAREFFS	Indemnity	2019-11-27	FOL SPORTS MEDICINE	M17.11	OA	*Unspecified	PT/OT/ST	Include	Outgoing	Routine	IN NETWORK	Care and Tx Recommendations	*Unspecified	*Unspecified	Closed	Expired-Auto Closed	0	0	0	1	0	0	0	0	November	2019	Qtr4	11	Nov
MEDICAREFFS	Indemnity	2019-11-22	MIDTOWN SPECIALTY	M17.11	OA	*Unspecified	PT/OT/ST	Include	Outgoing	Routine	IN NETWORK	Care and Tx Recommendations	*Unspecified	*Unspecified	Closed	Expired-Auto Closed	0	0	0	1	0	0	0	0	November	2019	Qtr4	11	Nov
MEDICAREFFS	Indemnity	2019-04-23	ROC FAM PRAC/INT MED	M17.11	OA	*Unspecified	PT/OT/ST	Include	Outgoing	Routine	IN NETWORK	Care and Tx Recommendations	*Unspecified	*Unspecified	Closed	Expired-Auto Closed	0	0	0	1	0	0	0	0	April	2019	Qtr2	4	Apr
MEDICAREFFS	Indemnity	2019-06-13	GENERAL MEDICINE, SUITE A	M17.11	OA	*Unspecified	PT/OT/ST	Include	Outgoing	Routine	IN NETWORK	Care and Tx Recommendations	*Unspecified	*Unspecified	Closed	Expired-Auto Closed	0	0	0	1	0	0	1	0	June	2019	Qtr2	6	Jun
MEDICAREFFS	Indemnity	2019-11-06	ROS FAM PRAC/INT MED	M17.11	OA	*Unspecified	PT/OT/ST	Include	Outgoing	Routine	IN NETWORK	Care and Tx Recommendations	*Unspecified	*Unspecified	Closed	Expired-Auto Closed	0	0	0	1	0	0	0	0	November	2019	Qtr4	11	Nov
MEDICAREFFS	Indemnity	2019-11-01	DAV SPORTS MEDICINE	M17.11	OA	*Unspecified	PT/OT/ST	Include	Outgoing	Routine	IN NETWORK	Care and Tx Recommendations	*Unspecified	*Unspecified	Closed	Expired-Auto Closed	0	0	0	1	0	0	0	0	November	2019	Qtr4	11	Nov
MEDICAREFFS	Indemnity	2019-02-28	ROS ORTHOPAEDICS	M17.11	OA	*Unspecified	PT/OT/ST	Include	Outgoing	Routine	IN NETWORK	Care and Tx Recommendations	*Unspecified	*Unspecified	Closed	Expired-Auto Closed	0	0	0	1	0	0	0	0	February	2019	Qtr1	2	Feb
MEDICAREFFS	Indemnity	2019-05-09	FOL SPORTS MEDICINE	M17.11	OA	*Unspecified	PT/OT/ST	Include	Outgoing	Routine	IN NETWORK	Care and Tx Recommendations	*Unspecified	*Unspecified	Closed	Expired-Auto Closed	0	0	0	1	0	0	0	0	May	2019	Qtr2	5	May
MEDICAREFFS	Indemnity	2019-08-27	DAV FAM PRAC/INT MED	M17.11	OA	*Unspecified	PT/OT/ST	Include	Outgoing	Routine	IN NETWORK	Care and Tx Recommendations	*Unspecified	*Unspecified	Closed	Expired-Auto Closed	0	0	0	1	0	0	0	0	August	2019	Qtr3	8	Aug
MEDICAREFFS	Indemnity	2019-10-31	DAV FAM PRAC/INT MED	M17.11	OA	*Unspecified	PT/OT/ST	Include	Outgoing	Routine	IN NETWORK	Care and Tx Recommendations	*Unspecified	*Unspecified	Closed	Expired-Auto Closed	0	0	0	1	0	0	0	0	October	2019	Qtr4	10	Oct
MEDICAREFFS	Indemnity	2019-09-18	DAV SPORTS MEDICINE	M17.11	OA	*Unspecified	PT/OT/ST	Include	Outgoing	Routine	IN NETWORK	Care and Tx Recommendations	*Unspecified	*Unspecified	Closed	Expired-Auto Closed	0	0	0	1	0	0	0	0	September	2019	Qtr3	9	Sep
MEDICAREFFS	Indemnity	2019-04-09	CARM PM&R	M17.11	OA	*Unspecified	PT/OT/ST	Include	Outgoing	Routine	IN NETWORK	Care and Tx Recommendations	*Unspecified	*Unspecified	Closed	Expired-Auto Closed	0	0	0	1	0	0	0	0	April	2019	Qtr2	4	Apr
MEDICAREFFS	Indemnity	2019-01-17	PC PV ORTHO	M17.11	OA	*Unspecified	PT/OT/ST	Include	Outgoing	Routine	IN NETWORK	Care and Tx Recommendations	*Unspecified	*Unspecified	Closed	Expired-Auto Closed	0	0	0	1	0	0	0	0	January	2019	Qtr1	1	Jan
MEDICAREFFS	Indemnity	2019-05-22	ROC PMR	M17.11	OA	*Unspecified	PT/OT/ST	Include	Outgoing	Routine	IN NETWORK	Care and Tx Recommendations	*Unspecified	*Unspecified	Closed	Expired-Auto Closed	0	0	0	1	0	0	0	0	May	2019	Qtr2	5	May
MEDICAREFFS	Indemnity	2018-11-29	DAV FAM PRAC/INT MED	M17.11	OA	*Unspecified	PT/OT/ST	Include	Outgoing	Routine	IN NETWORK	Care and Tx Recommendations	*Unspecified	*Unspecified	Closed	Expired-Auto Closed	0	0	0	1	0	0	0	0	November	2018	Qtr4	11	Nov
MEDICAREFFS	Indemnity	2018-12-26	DAV SPORTS MEDICINE	M17.11	OA	*Unspecified	PT/OT/ST	Include	Outgoing	Routine	IN NETWORK	Care and Tx Recommendations	*Unspecified	*Unspecified	Closed	Expired-Auto Closed	0	0	0	1	0	0	0	0	December	2018	Qtr4	12	Dec
MEDICAREFFS	Indemnity	2019-10-15	ROC FAM PRAC/INT MED	M17.11	OA	*Unspecified	PT/OT/ST	Include	Outgoing	Routine	IN NETWORK	Care and Tx Recommendations	*Unspecified	*Unspecified	Closed	Expired-Auto Closed	0	0	0	1	0	0	0	0	October	2019	Qtr4	10	Oct
MEDICAREFFS	Indemnity	2019-08-15	CARM INTERNAL MED	M17.11	OA	*Unspecified	PT/OT/ST	Include	Outgoing	Routine	IN NETWORK	Care and Tx Recommendations	*Unspecified	*Unspecified	Closed	Expired-Auto Closed	0	0	0	1	0	0	0	0	August	2019	Qtr3	8	Aug
MEDICAREFFS	Indemnity	2019-12-18	MIDTOWN SPECIALTY	M17.11	OA	*Unspecified	PT/OT/ST	Include	Outgoing	Routine	IN NETWORK	Care and Tx Recommendations	*Unspecified	*Unspecified	Closed	Expired-Auto Closed	0	0	0	1	0	0	0	0	December	2019	Qtr4	12	Dec
MEDICAREFFS	Indemnity	2019-11-20	MIDTOWN SPECIALTY	M17.11	OA	*Unspecified	PT/OT/ST	Include	Outgoing	Routine	IN NETWORK	Care and Tx Recommendations	*Unspecified	*Unspecified	Closed	Expired-Auto Closed	0	0	0	1	0	0	0	0	November	2019	Qtr4	11	Nov
MEDICAREFFS	Indemnity	2019-10-25	DAV SPORTS MEDICINE	M17.11	OA	*Unspecified	PT/OT/ST	Include	Outgoing	Routine	IN NETWORK	Care and Tx Recommendations	*Unspecified	*Unspecified	Closed	Expired-Auto Closed	0	0	0	1	0	0	0	0	October	2019	Qtr4	10	Oct
MEDICAREFFS	Indemnity	2019-06-26	FOL SPORTS MEDICINE	M17.11	OA	*Unspecified	PT/OT/ST	Include	Outgoing	Routine	IN NETWORK	Care and Tx Recommendations	*Unspecified	*Unspecified	Closed	Expired-Auto Closed	0	0	0	1	0	0	0	0	June	2019	Qtr2	6	Jun
MEDICAREFFS	Indemnity	2019-04-16	DAV FAM PRAC/INT MED	M17.11	OA	*Unspecified	PT/OT/ST	Include	Outgoing	Routine	IN NETWORK	Care and Tx Recommendations	*Unspecified	*Unspecified	Closed	Expired-Auto Closed	0	0	0	1	0	0	0	0	April	2019	Qtr2	4	Apr
MEDICAREFFS	Indemnity	2019-01-09	FOL SPORTS MEDICINE	M17.11	OA	*Unspecified	PT/OT/ST	Include	Outgoing	Routine	IN NETWORK	Care and Tx Recommendations	*Unspecified	*Unspecified	Closed	Expired-Auto Closed	0	0	0	1	0	0	0	0	January	2019	Qtr1	1	Jan
MEDICAREFFS	Indemnity	2019-06-25	FOL SPORTS MEDICINE	M17.11	OA	*Unspecified	PT/OT/ST	Include	Outgoing	Routine	IN NETWORK	Care and Tx Recommendations	*Unspecified	*Unspecified	Closed	Expired-Auto Closed	0	0	0	1	0	0	0	0	June	2019	Qtr2	6	Jun
MEDICAREFFS	Indemnity	2019-02-15	ROS ORTHOPAEDICS	M17.11	OA	*Unspecified	PT/OT/ST	Include	Outgoing	Routine	IN NETWORK	Care and Tx Recommendations	*Unspecified	*Unspecified	Closed	Expired-Auto Closed	0	0	0	1	0	0	0	0	February	2019	Qtr1	2	Feb
MEDICAREFFS	Indemnity	2018-12-05	ROC PMR	M17.11	OA	*Unspecified	PT/OT/ST	Include	Outgoing	Routine	IN NETWORK	Care and Tx Recommendations	*Unspecified	*Unspecified	Closed	Expired-Auto Closed	0	0	0	1	0	0	0	0	December	2018	Qtr4	12	Dec
MEDICAREFFS	Indemnity	2019-07-09	CARM PM&R	M17.11	OA	*Unspecified	PT/OT/ST	Include	Outgoing	Routine	IN NETWORK	Care and Tx Recommendations	*Unspecified	*Unspecified	Closed	Expired-Auto Closed	0	0	0	1	0	0	0	0	July	2019	Qtr3	7	Jul
MEDICAREFFS	Indemnity	2019-08-27	ROC PMR	M17.11	OA	*Unspecified	PT/OT/ST	Include	Outgoing	Routine	IN NETWORK	Care and Tx Recommendations	*Unspecified	*Unspecified	Closed	Expired-Auto Closed	0	0	0	1	0	0	0	0	August	2019	Qtr3	8	Aug
MEDICAREFFS	Indemnity	2019-02-25	PC PV ORTHO	M17.11	OA	*Unspecified	PT/OT/ST	Include	Outgoing	Routine	IN NETWORK	Care and Tx Recommendations	*Unspecified	*Unspecified	Closed	Expired-Auto Closed	0	0	0	1	0	0	0	0	February	2019	Qtr1	2	Feb
MEDICAREFFS	Indemnity	2019-07-25	PM&R HAND THERAPY ACC	M18.11	OA	*Unspecified	PT/OT/ST	Include	Internal	Routine	*Unspecified	Care and Tx Recommendations	*Unspecified	*Unspecified	Closed	Expired-Auto Closed	0	0	0	1	0	1	0	0	July	2019	Qtr3	7	Jul
MEDICAREFFS	Indemnity	2019-04-17	ORTHO CLINIC ACC	M19.011	OA	PHYSICAL THERAPY ACC	PT/OT/ST	Include	Incoming	Routine	*Unspecified	Care and Tx Recommendations	*Unspecified	*Unspecified	Closed	Expired-Auto Closed	0	0	0	1	0	0	1	0	April	2019	Qtr2	4	Apr
MEDICAREFFS	Indemnity	2019-01-30	MIDTOWN SPECIALTY	M17.11	OA	PHYSICAL THERAPY ACC	PT/OT/ST	Include	Internal	Routine	*Unspecified	Care and Tx Recommendations	*Unspecified	*Unspecified	Closed	Expired-Auto Closed	0	0	0	1	0	1	1	1	January	2019	Qtr1	1	Jan
MEDICAREFFS	Indemnity	2019-12-04	SPORTS MEDICINE / PM&R	M17.12	OA	PHYSICAL THERAPY ACC	PT/OT/ST	Include	Internal	Routine	*Unspecified	Care and Tx Recommendations	*Unspecified	*Unspecified	Closed	Expired-Auto Closed	0	0	0	1	0	1	1	1	December	2019	Qtr4	12	Dec
MEDICAREFFS	Indemnity	2018-09-26	ORTHO CLINIC ACC	M19.012	OA	PHYSICAL THERAPY ACC	PT/OT/ST	Include	Internal	Routine	*Unspecified	Care and Tx Recommendations	*Unspecified	*Unspecified	Closed	Expired-Auto Closed	0	0	0	1	0	1	1	1	September	2018	Qtr3	9	Sep
MEDICAREFFS	Indemnity	2019-07-17	FAMILY PRACTICE FACULTY ACC	M17.11	OA	PHYSICAL THERAPY ACC	PT/OT/ST	Include	Internal	Routine	*Unspecified	Care and Tx Recommendations	*Unspecified	*Unspecified	Closed	Expired-Auto Closed	0	0	0	1	0	1	1	1	July	2019	Qtr3	7	Jul
MEDICAREFFS	Indemnity	2018-07-25	SPORTS MEDICINE / ORTHOPAEDICS	M17.11	OA	PHYSICAL THERAPY ACC	PT/OT/ST	Include	Internal	Routine	*Unspecified	Care and Tx Recommendations	*Unspecified	*Unspecified	Closed	Expired-Auto Closed	0	0	0	1	0	1	1	1	July	2018	Qtr3	7	Jul
MEDICAREFFS	Indemnity	2019-04-01	GENERAL MEDICINE, SUITE A	M17.11	OA	PHYSICAL THERAPY ACC	PT/OT/ST	Include	Internal	Routine	*Unspecified	Care and Tx Recommendations	*Unspecified	*Unspecified	Closed	Expired-Auto Closed	0	0	0	1	0	1	1	1	April	2019	Qtr2	4	Apr
MEDICAREFFS	Indemnity	2019-08-15	FAMILY GENERAL PRACTICE ACC	M17.11	OA	PHYSICAL THERAPY ACC	PT/OT/ST	Include	Internal	Routine	*Unspecified	Care and Tx Recommendations	*Unspecified	*Unspecified	Closed	Expired-Auto Closed	0	0	0	1	0	1	1	1	August	2019	Qtr3	8	Aug
MEDICAREFFS	Indemnity	2018-09-14	ROC PMR	M06.9	IAA	PHYSICAL THERAPY ACC	PT/OT/ST	Include	Internal	Routine	*Unspecified	Care and Tx Recommendations	*Unspecified	*Unspecified	Closed	Expired-Auto Closed	0	0	0	1	0	1	0	0	September	2018	Qtr3	9	Sep
MEDICAREFFS	Indemnity	2019-06-21	RNC FAM PRAC/INT MED	M06.9	IAA	PHYSICAL THERAPY ACC	PT/OT/ST	Include	Internal	Routine	*Unspecified	Care and Tx Recommendations	*Unspecified	*Unspecified	Closed	Expired-Auto Closed	0	0	0	1	0	1	0	0	June	2019	Qtr2	6	Jun
MEDICAREFFS	Indemnity	2018-12-05	GENERAL MEDICINE, SUITE A	M06.00	IAA	PHYSICAL THERAPY ACC	PT/OT/ST	Include	Internal	Routine	*Unspecified	Care and Tx Recommendations	*Unspecified	*Unspecified	Closed	Expired-Auto Closed	0	0	0	1	0	1	1	0	December	2018	Qtr4	12	Dec
MEDICAREFFS	Indemnity	2019-01-23	GENERAL MEDICINE, SUITE A	M06.09	IAA	PHYSICAL THERAPY ACC	PT/OT/ST	Include	Internal	Routine	*Unspecified	Care and Tx Recommendations	*Unspecified	*Unspecified	Closed	Expired-Auto Closed	0	0	0	1	0	1	1	0	January	2019	Qtr1	1	Jan
MEDICAREFFS	Indemnity	2018-11-29	GENERAL MEDICINE, SUITE A	M05.9	IAA	PHYSICAL THERAPY ACC	PT/OT/ST	Include	Internal	Routine	*Unspecified	Care and Tx Recommendations	*Unspecified	*Unspecified	Closed	Expired-Auto Closed	0	0	0	1	0	1	0	0	November	2018	Qtr4	11	Nov
MEDICAREFFS	Indemnity	2018-08-07	RHEUMATOLOGY ACC	M06.00	IAA	PHYSICAL THERAPY ACC	PT/OT/ST	Include	Internal	Routine	*Unspecified	Care and Tx Recommendations	*Unspecified	*Unspecified	Closed	Expired-Auto Closed	0	0	0	1	0	1	0	0	August	2018	Qtr3	8	Aug
MEDICAREFFS	Indemnity	2018-10-19	GENERAL MEDICINE, SUITE A	M06.9	IAA	PHYSICAL THERAPY ACC	PT/OT/ST	Include	Internal	Routine	*Unspecified	Care and Tx Recommendations	*Unspecified	*Unspecified	Closed	Expired-Auto Closed	0	0	0	1	0	1	0	0	October	2018	Qtr4	10	Oct
MEDICAREFFS	Indemnity	2019-07-30	FAMILY GENERAL PRACTICE ACC	M05.79	IAA	PHYSICAL THERAPY ACC	PT/OT/ST	Include	Internal	Routine	*Unspecified	Care and Tx Recommendations	*Unspecified	*Unspecified	Closed	Expired-Auto Closed	0	0	0	1	0	1	0	0	July	2019	Qtr3	7	Jul
MEDICAREFFS	Indemnity	2018-01-19	RNC FAM PRAC/INT MED	M06.9	IAA	PHYSICAL THERAPY ACC	PT/OT/ST	Include	Internal	Routine	*Unspecified	Care and Tx Recommendations	*Unspecified	*Unspecified	Closed	Expired-Auto Closed	0	0	0	1	0	1	0	0	January	2018	Qtr1	1	Jan
MEDICAREFFS	Indemnity	2018-04-12	FAMILY PRACTICE FACULTY ACC	M15.9	OA	PHYSICAL THERAPY ACC	PT/OT/ST	Include	Internal	Routine	*Unspecified	Care and Tx Recommendations	*Unspecified	*Unspecified	Closed	Expired-Auto Closed	0	0	0	1	0	1	1	0	April	2018	Qtr2	4	Apr
MEDICAREFFS	Indemnity	2018-08-13	SPORTS MEDICINE / PM&R	M17.12	OA	PHYSICAL THERAPY ACC	PT/OT/ST	Include	Internal	Routine	*Unspecified	Care and Tx Recommendations	*Unspecified	*Unspecified	Closed	Expired-Auto Closed	0	0	0	1	0	1	1	0	August	2018	Qtr3	8	Aug
MEDICAREFFS	Indemnity	2018-07-05	FAMILY GENERAL PRACTICE ACC	M19.90	OA	PHYSICAL THERAPY ACC	PT/OT/ST	Include	Internal	Routine	*Unspecified	Care and Tx Recommendations	*Unspecified	*Unspecified	Closed	Expired-Auto Closed	0	0	0	1	0	1	1	0	July	2018	Qtr3	7	Jul
MEDICAREFFS	Indemnity	2018-03-15	PAIN CLINIC ACC	M17.0	OA	PHYSICAL THERAPY ACC	PT/OT/ST	Include	Internal	Routine	*Unspecified	Care and Tx Recommendations	*Unspecified	*Unspecified	Closed	Expired-Auto Closed	0	0	0	1	0	1	1	0	March	2018	Qtr1	3	Mar
MEDICAREFFS	Indemnity	2018-02-28	MIDTOWN SPECIALTY	M17.0	OA	PHYSICAL THERAPY ACC	PT/OT/ST	Include	Internal	Routine	*Unspecified	Care and Tx Recommendations	*Unspecified	*Unspecified	Closed	Expired-Auto Closed	0	0	0	1	0	1	1	0	February	2018	Qtr1	2	Feb
MEDICAREFFS	Indemnity	2018-12-13	SPORTS MEDICINE / PM&R	M16.11	OA	PHYSICAL THERAPY ACC	PT/OT/ST	Include	Internal	Routine	*Unspecified	Care and Tx Recommendations	*Unspecified	*Unspecified	Closed	Expired-Auto Closed	0	0	0	1	0	1	1	0	December	2018	Qtr4	12	Dec
MEDICAREFFS	Indemnity	2018-12-18	RHEUMATOLOGY ACC	M17.12	OA	PHYSICAL THERAPY ACC	PT/OT/ST	Include	Internal	Routine	*Unspecified	Care and Tx Recommendations	*Unspecified	*Unspecified	Closed	Expired-Auto Closed	0	0	0	1	0	1	1	0	December	2018	Qtr4	12	Dec
MEDICAREFFS	Indemnity	2018-09-04	ELK FAMILY PRACTICE	M16.12	OA	PHYSICAL THERAPY ACC	PT/OT/ST	Include	Internal	Routine	*Unspecified	Care and Tx Recommendations	*Unspecified	*Unspecified	Closed	Expired-Auto Closed	0	0	0	1	0	1	1	0	September	2018	Qtr3	9	Sep
MEDICAREFFS	Indemnity	2019-08-07	SPORTS MEDICINE / PM&R	M17.0	OA	PHYSICAL THERAPY ACC	PT/OT/ST	Include	Internal	Routine	*Unspecified	Care and Tx Recommendations	*Unspecified	*Unspecified	Closed	Expired-Auto Closed	0	0	0	1	0	1	1	0	August	2019	Qtr3	8	Aug
MEDICAREFFS	Indemnity	2018-06-13	ORTHO CLINIC ACC	M16.12	OA	PHYSICAL THERAPY ACC	PT/OT/ST	Include	Internal	Routine	*Unspecified	Care and Tx Recommendations	*Unspecified	*Unspecified	Closed	Expired-Auto Closed	0	0	0	1	0	1	1	0	June	2018	Qtr2	6	Jun
MEDICAREFFS	Indemnity	2019-09-17	FAMILY GENERAL PRACTICE ACC	M17.0	OA	PHYSICAL THERAPY ACC	PT/OT/ST	Include	Internal	Routine	*Unspecified	Care and Tx Recommendations	*Unspecified	*Unspecified	Closed	Expired-Auto Closed	0	0	0	1	0	1	1	0	September	2019	Qtr3	9	Sep
MEDICAREFFS	Indemnity	2019-08-22	GENERAL MEDICINE, SUITE A	M16.12	OA	PHYSICAL THERAPY ACC	PT/OT/ST	Include	Internal	Routine	*Unspecified	Care and Tx Recommendations	*Unspecified	*Unspecified	Closed	Expired-Auto Closed	0	0	0	1	0	1	1	0	August	2019	Qtr3	8	Aug
MEDICAREFFS	Indemnity	2018-04-04	FAMILY GENERAL PRACTICE ACC	M16.10	OA	PHYSICAL THERAPY ACC	PT/OT/ST	Include	Internal	Routine	*Unspecified	Care and Tx Recommendations	*Unspecified	*Unspecified	Closed	Expired-Auto Closed	0	0	0	1	0	1	1	0	April	2018	Qtr2	4	Apr
MEDICAREFFS	Indemnity	2019-08-22	MIDTOWN SPECIALTY	M17.12	OA	PHYSICAL THERAPY ACC	PT/OT/ST	Include	Internal	Routine	*Unspecified	Care and Tx Recommendations	*Unspecified	*Unspecified	Closed	Expired-Auto Closed	0	0	0	1	0	1	1	0	August	2019	Qtr3	8	Aug
MEDICAREFFS	Indemnity	2018-02-05	SPORTS MEDICINE / PM&R	M17.11	OA	PHYSICAL THERAPY ACC	PT/OT/ST	Include	Internal	Routine	*Unspecified	Care and Tx Recommendations	*Unspecified	*Unspecified	Closed	Expired-Auto Closed	0	0	0	1	0	1	1	0	February	2018	Qtr1	2	Feb
MEDICAREFFS	Indemnity	2019-09-16	FAMILY GENERAL PRACTICE ACC	M17.12	OA	PHYSICAL THERAPY ACC	PT/OT/ST	Include	Internal	Routine	*Unspecified	Care and Tx Recommendations	*Unspecified	*Unspecified	Closed	Expired-Auto Closed	0	0	0	1	0	1	1	0	September	2019	Qtr3	9	Sep
MEDICAREFFS	Indemnity	2018-12-10	FAMILY GENERAL PRACTICE ACC	M17.12	OA	PHYSICAL THERAPY ACC	PT/OT/ST	Include	Internal	Routine	*Unspecified	Care and Tx Recommendations	*Unspecified	*Unspecified	Closed	Expired-Auto Closed	0	0	0	1	0	1	1	0	December	2018	Qtr4	12	Dec
MEDICAREFFS	Indemnity	2019-04-07	MIDTOWN SPECIALTY	M17.0	OA	PHYSICAL THERAPY ACC	PT/OT/ST	Include	Internal	Routine	*Unspecified	Care and Tx Recommendations	*Unspecified	*Unspecified	Closed	Expired-Auto Closed	0	0	0	1	0	1	1	0	April	2019	Qtr2	4	Apr
MEDICAREFFS	Indemnity	2018-02-09	ORTHO CLINIC ACC	M17.11	OA	PHYSICAL THERAPY ACC	PT/OT/ST	Include	Internal	Routine	*Unspecified	Care and Tx Recommendations	*Unspecified	*Unspecified	Closed	Expired-Auto Closed	0	0	0	1	0	1	1	0	February	2018	Qtr1	2	Feb
MEDICAREFFS	Indemnity	2019-10-10	MIDTOWN IM	M16.0	OA	PHYSICAL THERAPY ACC	PT/OT/ST	Include	Internal	Routine	*Unspecified	Care and Tx Recommendations	*Unspecified	*Unspecified	Closed	Expired-Auto Closed	0	0	0	1	0	1	1	0	October	2019	Qtr4	10	Oct
MEDICAREFFS	Indemnity	2019-10-07	RNC FAM PRAC/INT MED	M17.11	OA	PHYSICAL THERAPY ACC	PT/OT/ST	Include	Internal	Routine	*Unspecified	Care and Tx Recommendations	*Unspecified	*Unspecified	Closed	Expired-Auto Closed	0	0	0	1	0	1	1	0	October	2019	Qtr4	10	Oct
MEDICAREFFS	Indemnity	2019-11-15	GENERAL MEDICINE, SUITE A	M17.11	OA	PHYSICAL THERAPY ACC	PT/OT/ST	Include	Internal	Routine	*Unspecified	Care and Tx Recommendations	*Unspecified	*Unspecified	Closed	Expired-Auto Closed	0	0	0	1	0	1	1	0	November	2019	Qtr4	11	Nov
MEDICAREFFS	Indemnity	2018-05-25	SPORTS MEDICINE / PM&R	M17.11	OA	PHYSICAL THERAPY ACC	PT/OT/ST	Include	Internal	Routine	*Unspecified	Care and Tx Recommendations	*Unspecified	*Unspecified	Closed	Expired-Auto Closed	0	0	0	1	0	1	1	0	May	2018	Qtr2	5	May
MEDICAREFFS	Indemnity	2018-09-28	GENERAL MEDICINE, SUITE B	M19.012	OA	PHYSICAL THERAPY ACC	PT/OT/ST	Include	Internal	Routine	*Unspecified	Care and Tx Recommendations	*Unspecified	*Unspecified	Closed	Expired-Auto Closed	0	0	0	1	0	1	1	0	September	2018	Qtr3	9	Sep
MEDICAREFFS	Indemnity	2018-07-06	FAMILY GENERAL PRACTICE ACC	M16.10	OA	PHYSICAL THERAPY ACC	PT/OT/ST	Include	Internal	Routine	*Unspecified	Care and Tx Recommendations	*Unspecified	*Unspecified	Closed	Expired-Auto Closed	0	0	0	1	0	1	1	0	July	2018	Qtr3	7	Jul
MEDICAREFFS	Indemnity	2018-01-22	SPORTS MEDICINE / PM&R	M17.0	OA	PHYSICAL THERAPY ACC	PT/OT/ST	Include	Internal	Routine	*Unspecified	Care and Tx Recommendations	*Unspecified	*Unspecified	Closed	Expired-Auto Closed	0	0	0	1	0	1	1	0	January	2018	Qtr1	1	Jan
MEDICAREFFS	Indemnity	2018-02-07	MIDTOWN SPECIALTY	M19.019	OA	PHYSICAL THERAPY ACC	PT/OT/ST	Include	Internal	Routine	*Unspecified	Care and Tx Recommendations	*Unspecified	*Unspecified	Closed	Expired-Auto Closed	0	0	0	1	0	1	1	0	February	2018	Qtr1	2	Feb
MEDICAREFFS	Indemnity	2018-08-08	SPORTS MEDICINE / ORTHOPAEDICS	M17.12	OA	PHYSICAL THERAPY ACC	PT/OT/ST	Include	Internal	Routine	*Unspecified	Care and Tx Recommendations	*Unspecified	*Unspecified	Closed	Expired-Auto Closed	0	0	0	1	0	1	1	0	August	2018	Qtr3	8	Aug
MEDICAREFFS	Indemnity	2018-05-17	ELK ORTHOPAEDICS	M17.11	OA	PHYSICAL THERAPY ACC	PT/OT/ST	Include	Internal	Routine	*Unspecified	Care and Tx Recommendations	*Unspecified	*Unspecified	Closed	Expired-Auto Closed	0	0	0	1	0	1	1	0	May	2018	Qtr2	5	May
MEDICAREFFS	Indemnity	2019-08-26	CARM INTERNAL MED	M16.12	OA	PHYSICAL THERAPY ACC	PT/OT/ST	Include	Internal	Routine	*Unspecified	Care and Tx Recommendations	*Unspecified	*Unspecified	Closed	Expired-Auto Closed	0	0	0	1	0	1	1	0	August	2019	Qtr3	8	Aug
MEDICAREFFS	Indemnity	2018-02-14	GENERAL MEDICINE, SUITE A	M15.9	OA	PHYSICAL THERAPY ACC	PT/OT/ST	Include	Internal	Routine	*Unspecified	Care and Tx Recommendations	*Unspecified	*Unspecified	Closed	Expired-Auto Closed	0	0	0	1	0	1	1	0	February	2018	Qtr1	2	Feb
MEDICAREFFS	Indemnity	2019-01-30	INT MED FACULTY CLINIC ACC	M16.0	OA	PHYSICAL THERAPY ACC	PT/OT/ST	Include	Internal	Routine	*Unspecified	Care and Tx Recommendations	*Unspecified	*Unspecified	Closed	Expired-Auto Closed	0	0	0	1	0	1	1	0	January	2019	Qtr1	1	Jan
MEDICAREFFS	Indemnity	2019-10-28	MIDTOWN SPECIALTY	M17.12	OA	PHYSICAL THERAPY ACC	PT/OT/ST	Include	Internal	Routine	*Unspecified	Care and Tx Recommendations	*Unspecified	*Unspecified	Closed	Expired-Auto Closed	0	0	0	1	0	1	1	0	October	2019	Qtr4	10	Oct
MEDICAREFFS	Indemnity	2019-02-27	GENERAL MEDICINE, SUITE A	M16.0	OA	PHYSICAL THERAPY ACC	PT/OT/ST	Include	Internal	Routine	*Unspecified	Care and Tx Recommendations	*Unspecified	*Unspecified	Closed	Expired-Auto Closed	0	0	0	1	0	1	1	0	February	2019	Qtr1	2	Feb
MEDICAREFFS	Indemnity	2019-07-25	PAIN CLINIC ACC	M16.10	OA	PHYSICAL THERAPY ACC	PT/OT/ST	Include	Internal	Routine	*Unspecified	Care and Tx Recommendations	*Unspecified	*Unspecified	Closed	Expired-Auto Closed	0	0	0	1	0	1	1	0	July	2019	Qtr3	7	Jul
MEDICAREFFS	Indemnity	2019-10-04	RNC FAM PRAC/INT MED	M19.011	OA	PHYSICAL THERAPY ACC	PT/OT/ST	Include	Internal	Routine	*Unspecified	Care and Tx Recommendations	*Unspecified	*Unspecified	Closed	Expired-Auto Closed	0	0	0	1	0	1	1	0	October	2019	Qtr4	10	Oct
MEDICAREFFS	Indemnity	2019-01-25	FAMILY GENERAL PRACTICE ACC	M16.11	OA	PHYSICAL THERAPY ACC	PT/OT/ST	Include	Internal	Routine	*Unspecified	Care and Tx Recommendations	*Unspecified	*Unspecified	Closed	Expired-Auto Closed	0	0	0	1	0	1	1	0	January	2019	Qtr1	1	Jan
MEDICAREFFS	Indemnity	2018-07-31	SPORTS MEDICINE / ORTHOPAEDICS	M17.11	OA	PHYSICAL THERAPY ACC	PT/OT/ST	Include	Internal	Routine	*Unspecified	Care and Tx Recommendations	*Unspecified	*Unspecified	Closed	Expired-Auto Closed	0	0	0	1	0	1	1	0	July	2018	Qtr3	7	Jul
MEDICAREFFS	Indemnity	2018-02-20	GENERAL MEDICINE, SUITE A	M19.90	OA	PHYSICAL THERAPY ACC	PT/OT/ST	Include	Internal	Routine	*Unspecified	Care and Tx Recommendations	*Unspecified	*Unspecified	Closed	Expired-Auto Closed	0	0	0	1	0	1	1	0	February	2018	Qtr1	2	Feb
MEDICAREFFS	Indemnity	2018-10-15	MIDTOWN SPECIALTY	M17.0	OA	PHYSICAL THERAPY ACC	PT/OT/ST	Include	Internal	Routine	*Unspecified	Care and Tx Recommendations	*Unspecified	*Unspecified	Closed	Expired-Auto Closed	0	0	0	1	0	1	1	0	October	2018	Qtr4	10	Oct
MEDICAREFFS	Indemnity	2019-07-16	SPORTS MEDICINE / ORTHOPAEDICS	M19.011	OA	PHYSICAL THERAPY ACC	PT/OT/ST	Include	Internal	Routine	*Unspecified	Care and Tx Recommendations	*Unspecified	*Unspecified	Closed	Expired-Auto Closed	0	0	0	1	0	1	1	0	July	2019	Qtr3	7	Jul
MEDICAREFFS	Indemnity	2018-10-12	SPORTS MEDICINE / PM&R	M16.11	OA	PHYSICAL THERAPY ACC	PT/OT/ST	Include	Internal	Routine	*Unspecified	Care and Tx Recommendations	*Unspecified	*Unspecified	Closed	Expired-Auto Closed	0	0	0	1	0	1	1	0	October	2018	Qtr4	10	Oct
MEDICAREFFS	Indemnity	2018-12-05	SPORTS MEDICINE / PM&R	M17.12	OA	PHYSICAL THERAPY ACC	PT/OT/ST	Include	Internal	Routine	*Unspecified	Care and Tx Recommendations	*Unspecified	*Unspecified	Closed	Expired-Auto Closed	0	0	0	1	0	1	1	0	December	2018	Qtr4	12	Dec
MEDICAREFFS	Indemnity	2019-10-08	GENERAL MEDICINE, SUITE A	M16.0	OA	PHYSICAL THERAPY ACC	PT/OT/ST	Include	Internal	Routine	*Unspecified	Care and Tx Recommendations	*Unspecified	*Unspecified	Closed	Expired-Auto Closed	0	0	0	1	0	1	1	0	October	2019	Qtr4	10	Oct
MEDICAREFFS	Indemnity	2019-07-08	ORTHO CLINIC ACC	M19.012	OA	PHYSICAL THERAPY ACC	PT/OT/ST	Include	Internal	Routine	*Unspecified	Care and Tx Recommendations	*Unspecified	*Unspecified	Closed	Expired-Auto Closed	0	0	0	1	0	1	1	0	July	2019	Qtr3	7	Jul
MEDICAREFFS	Indemnity	2019-08-02	GENERAL MEDICINE, SUITE B	M16.11	OA	PHYSICAL THERAPY ACC	PT/OT/ST	Include	Internal	Routine	*Unspecified	Care and Tx Recommendations	*Unspecified	*Unspecified	Closed	Expired-Auto Closed	0	0	0	1	0	1	1	0	August	2019	Qtr3	8	Aug
MEDICAREFFS	Indemnity	2018-08-31	PAIN CLINIC ACC	M16.0	OA	PHYSICAL THERAPY ACC	PT/OT/ST	Include	Internal	Routine	*Unspecified	Care and Tx Recommendations	*Unspecified	*Unspecified	Closed	Expired-Auto Closed	0	0	0	1	0	1	1	0	August	2018	Qtr3	8	Aug
MEDICAREFFS	Indemnity	2019-03-06	MIDTOWN SPECIALTY	M16.12	OA	PHYSICAL THERAPY ACC	PT/OT/ST	Include	Internal	Routine	*Unspecified	Care and Tx Recommendations	*Unspecified	*Unspecified	Closed	Expired-Auto Closed	0	0	0	1	0	1	1	0	March	2019	Qtr1	3	Mar
MEDICAREFFS	Indemnity	2019-10-08	RHEUMATOLOGY ACC	M19.90	OA	PHYSICAL THERAPY ACC	PT/OT/ST	Include	Internal	Routine	*Unspecified	Care and Tx Recommendations	*Unspecified	*Unspecified	Closed	Expired-Auto Closed	0	0	0	1	0	1	1	0	October	2019	Qtr4	10	Oct
MEDICAREFFS	Indemnity	2018-04-18	SPORTS MEDICINE / PM&R	M17.0	OA	PHYSICAL THERAPY ACC	PT/OT/ST	Include	Internal	Routine	*Unspecified	Care and Tx Recommendations	*Unspecified	*Unspecified	Closed	Expired-Auto Closed	0	0	0	1	0	1	1	0	April	2018	Qtr2	4	Apr
MEDICAREFFS	Indemnity	2019-03-19	FAMILY GENERAL PRACTICE ACC	M17.0	OA	PHYSICAL THERAPY ACC	PT/OT/ST	Include	Internal	Routine	*Unspecified	Care and Tx Recommendations	*Unspecified	*Unspecified	Closed	Expired-Auto Closed	0	0	0	1	0	1	1	0	March	2019	Qtr1	3	Mar
MEDICAREFFS	Indemnity	2018-08-20	SPORTS MEDICINE / PM&R	M17.12	OA	PHYSICAL THERAPY ACC	PT/OT/ST	Include	Internal	Routine	*Unspecified	Care and Tx Recommendations	*Unspecified	*Unspecified	Closed	Expired-Auto Closed	0	0	0	1	0	1	1	0	August	2018	Qtr3	8	Aug
MEDICAREFFS	Indemnity	2018-08-24	SPORTS MEDICINE / ORTHOPAEDICS	M17.0	OA	PHYSICAL THERAPY ACC	PT/OT/ST	Include	Internal	Routine	*Unspecified	Care and Tx Recommendations	*Unspecified	*Unspecified	Closed	Expired-Auto Closed	0	0	0	1	0	1	1	0	August	2018	Qtr3	8	Aug
MEDICAREFFS	Indemnity	2018-09-27	FAMILY PRACTICE FACULTY ACC	M17.10	OA	PHYSICAL THERAPY ACC	PT/OT/ST	Include	Internal	Routine	*Unspecified	Care and Tx Recommendations	*Unspecified	*Unspecified	Closed	Expired-Auto Closed	0	0	0	1	0	1	1	0	September	2018	Qtr3	9	Sep
MEDICAREFFS	Indemnity	2019-02-04	ORTHO CLINIC ACC	M19.011	OA	PHYSICAL THERAPY ACC	PT/OT/ST	Include	Internal	Routine	*Unspecified	Care and Tx Recommendations	*Unspecified	*Unspecified	Closed	Expired-Auto Closed	0	0	0	1	0	1	1	0	February	2019	Qtr1	2	Feb
MEDICAREFFS	Indemnity	2019-05-06	GENERAL MEDICINE, SUITE A	M17.0	OA	PHYSICAL THERAPY ACC	PT/OT/ST	Include	Internal	Routine	*Unspecified	Care and Tx Recommendations	*Unspecified	*Unspecified	Closed	Expired-Auto Closed	0	0	0	1	0	1	1	0	May	2019	Qtr2	5	May
MEDICAREFFS	Indemnity	2019-05-08	GENERAL MEDICINE, SUITE A	M17.0	OA	PHYSICAL THERAPY ACC	PT/OT/ST	Include	Internal	Routine	*Unspecified	Care and Tx Recommendations	*Unspecified	*Unspecified	Closed	Expired-Auto Closed	0	0	0	1	0	1	1	0	May	2019	Qtr2	5	May
MEDICAREFFS	Indemnity	2018-04-13	ORTHO CLINIC ACC	M17.10	OA	PHYSICAL THERAPY ACC	PT/OT/ST	Include	Internal	Routine	*Unspecified	Care and Tx Recommendations	*Unspecified	*Unspecified	Closed	Expired-Auto Closed	0	0	0	1	0	1	1	0	April	2018	Qtr2	4	Apr
MEDICAREFFS	Indemnity	2019-02-14	SPINE CENTER/ORTHOPAEDICS	M19.019	OA	PHYSICAL THERAPY ACC	PT/OT/ST	Include	Internal	Routine	*Unspecified	Care and Tx Recommendations	*Unspecified	*Unspecified	Closed	Expired-Auto Closed	0	0	0	1	0	1	1	0	February	2019	Qtr1	2	Feb
MEDICAREFFS	Indemnity	2018-04-13	GENERAL MEDICINE, SUITE A	M17.0	OA	PHYSICAL THERAPY ACC	PT/OT/ST	Include	Internal	Routine	*Unspecified	Care and Tx Recommendations	*Unspecified	*Unspecified	Closed	Expired-Auto Closed	0	0	0	1	0	1	1	0	April	2018	Qtr2	4	Apr
MEDICAREFFS	Indemnity	2019-03-18	MIDTOWN SPECIALTY	M17.11	OA	PHYSICAL THERAPY ACC	PT/OT/ST	Include	Internal	Routine	*Unspecified	Care and Tx Recommendations	*Unspecified	*Unspecified	Closed	Expired-Auto Closed	0	0	0	1	0	1	1	0	March	2019	Qtr1	3	Mar
MEDICAREFFS	Indemnity	2018-07-23	ORTHO CLINIC ACC	M16.12	OA	PHYSICAL THERAPY ACC	PT/OT/ST	Include	Internal	Routine	*Unspecified	Care and Tx Recommendations	*Unspecified	*Unspecified	Closed	Expired-Auto Closed	0	0	0	1	0	1	1	0	July	2018	Qtr3	7	Jul
MEDICAREFFS	Indemnity	2019-11-24	MIDTOWN SPECIALTY	M19.019	OA	PHYSICAL THERAPY ACC	PT/OT/ST	Include	Internal	Routine	*Unspecified	Care and Tx Recommendations	*Unspecified	*Unspecified	Closed	Expired-Auto Closed	0	0	0	1	0	1	1	0	November	2019	Qtr4	11	Nov
MEDICAREFFS	Indemnity	2018-11-21	MIDTOWN SPECIALTY	M17.12	OA	PHYSICAL THERAPY ACC	PT/OT/ST	Include	Internal	Routine	*Unspecified	Care and Tx Recommendations	*Unspecified	*Unspecified	Closed	Expired-Auto Closed	0	0	0	1	0	1	1	0	November	2018	Qtr4	11	Nov
MEDICAREFFS	Indemnity	2019-08-15	FAMILY PRACTICE FACULTY ACC	M19.019	OA	PHYSICAL THERAPY ACC	PT/OT/ST	Include	Internal	Routine	*Unspecified	Care and Tx Recommendations	*Unspecified	*Unspecified	Closed	Expired-Auto Closed	0	0	0	1	0	1	1	0	August	2019	Qtr3	8	Aug
MEDICAREFFS	Indemnity	2019-03-12	FAMILY PRACTICE FACULTY ACC	M16.11	OA	PHYSICAL THERAPY ACC	PT/OT/ST	Include	Internal	Routine	*Unspecified	Care and Tx Recommendations	*Unspecified	*Unspecified	Closed	Expired-Auto Closed	0	0	0	1	0	1	1	0	March	2019	Qtr1	3	Mar
MEDICAREFFS	Indemnity	2018-05-11	SPORTS MEDICINE / PM&R	M17.12	OA	PHYSICAL THERAPY ACC	PT/OT/ST	Include	Internal	Routine	*Unspecified	Care and Tx Recommendations	*Unspecified	*Unspecified	Closed	Expired-Auto Closed	0	0	0	1	0	1	1	0	May	2018	Qtr2	5	May
MEDICAREFFS	Indemnity	2018-10-17	ORTHO CLINIC ACC	M19.019	OA	PHYSICAL THERAPY ACC	PT/OT/ST	Include	Internal	Routine	*Unspecified	Care and Tx Recommendations	*Unspecified	*Unspecified	Closed	Expired-Auto Closed	0	0	0	1	0	1	1	0	October	2018	Qtr4	10	Oct
MEDICAREFFS	Indemnity	2019-07-16	GENERAL MEDICINE, SUITE A	M15.9	OA	PHYSICAL THERAPY ACC	PT/OT/ST	Include	Internal	Routine	*Unspecified	Care and Tx Recommendations	*Unspecified	*Unspecified	Closed	Expired-Auto Closed	0	0	0	1	0	1	1	0	July	2019	Qtr3	7	Jul
MEDICAREFFS	Indemnity	2019-08-07	SPORTS MEDICINE / PM&R	M17.0	OA	PHYSICAL THERAPY ACC	PT/OT/ST	Include	Internal	Routine	*Unspecified	Care and Tx Recommendations	*Unspecified	*Unspecified	Closed	Expired-Auto Closed	0	0	0	1	0	1	1	0	August	2019	Qtr3	8	Aug
MEDICAREFFS	Indemnity	2018-09-24	MIDTOWN SPECIALTY	M17.11	OA	PHYSICAL THERAPY ACC	PT/OT/ST	Include	Internal	Routine	*Unspecified	Care and Tx Recommendations	*Unspecified	*Unspecified	Closed	Expired-Auto Closed	0	0	0	1	0	1	1	0	September	2018	Qtr3	9	Sep
MEDICAREFFS	Indemnity	2018-07-18	GENERAL MEDICINE, SUITE A	M17.0	OA	PHYSICAL THERAPY ACC	PT/OT/ST	Include	Internal	Routine	*Unspecified	Care and Tx Recommendations	*Unspecified	*Unspecified	Closed	Expired-Auto Closed	0	0	0	1	0	1	1	0	July	2018	Qtr3	7	Jul
MEDICAREFFS	Indemnity	2019-02-11	SPORTS MEDICINE / PM&R	M17.0	OA	PHYSICAL THERAPY ACC	PT/OT/ST	Include	Internal	Routine	*Unspecified	Care and Tx Recommendations	*Unspecified	*Unspecified	Closed	Expired-Auto Closed	0	0	0	1	0	1	1	0	February	2019	Qtr1	2	Feb
MEDICAREFFS	Indemnity	2019-05-29	MIDTOWN SPECIALTY	M17.12	OA	PHYSICAL THERAPY ACC	PT/OT/ST	Include	Internal	Routine	*Unspecified	Care and Tx Recommendations	*Unspecified	*Unspecified	Closed	Expired-Auto Closed	0	0	0	1	0	1	1	0	May	2019	Qtr2	5	May
MEDICAREFFS	Indemnity	2018-03-29	DAV RHEUMATOLOGY	M15.9	OA	PHYSICAL THERAPY ACC	PT/OT/ST	Include	Internal	Routine	*Unspecified	Care and Tx Recommendations	*Unspecified	*Unspecified	Closed	Expired-Auto Closed	0	0	0	1	0	1	1	0	March	2018	Qtr1	3	Mar
MEDICAREFFS	Indemnity	2019-09-18	MIDTOWN SPECIALTY	M17.11	OA	PHYSICAL THERAPY ACC	PT/OT/ST	Include	Internal	Routine	*Unspecified	Care and Tx Recommendations	*Unspecified	*Unspecified	Closed	Expired-Auto Closed	0	0	0	1	0	1	1	0	September	2019	Qtr3	9	Sep
MEDICAREFFS	Indemnity	2018-06-19	GENERAL MEDICINE, SUITE A	M16.0	OA	PHYSICAL THERAPY ACC	PT/OT/ST	Include	Internal	Routine	*Unspecified	Care and Tx Recommendations	*Unspecified	*Unspecified	Closed	Expired-Auto Closed	0	0	0	1	0	1	1	0	June	2018	Qtr2	6	Jun
MEDICAREFFS	Indemnity	2019-03-05	SPINE CENTER/ORTHOPAEDICS	M19.012	OA	PHYSICAL THERAPY ACC	PT/OT/ST	Include	Internal	Routine	*Unspecified	Care and Tx Recommendations	*Unspecified	*Unspecified	Closed	Expired-Auto Closed	0	0	0	1	0	1	1	0	March	2019	Qtr1	3	Mar
MEDICAREFFS	Indemnity	2018-07-03	GENERAL MEDICINE, SUITE A	M17.12	OA	PHYSICAL THERAPY ACC	PT/OT/ST	Include	Internal	Routine	*Unspecified	Care and Tx Recommendations	*Unspecified	*Unspecified	Closed	Expired-Auto Closed	0	0	0	1	0	1	1	0	July	2018	Qtr3	7	Jul
MEDICAREFFS	Indemnity	2018-06-13	ORTHO CLINIC ACC	M16.12	OA	PHYSICAL THERAPY ACC	PT/OT/ST	Include	Internal	Routine	*Unspecified	Care and Tx Recommendations	*Unspecified	*Unspecified	Closed	Expired-Auto Closed	0	0	0	1	0	1	1	0	June	2018	Qtr2	6	Jun
MEDICAREFFS	Indemnity	2018-08-31	CAM FAMILY PRACTICE	M19.072	OA	PHYSICAL THERAPY ACC	PT/OT/ST	Include	Internal	Routine	*Unspecified	Care and Tx Recommendations	*Unspecified	*Unspecified	Closed	Expired-Auto Closed	0	0	0	1	0	1	1	0	August	2018	Qtr3	8	Aug
MEDICAREFFS	Indemnity	2018-03-29	GENERAL MEDICINE, SUITE A	M17.2	OA	PHYSICAL THERAPY ACC	PT/OT/ST	Include	Internal	Routine	*Unspecified	Care and Tx Recommendations	*Unspecified	*Unspecified	Closed	Expired-Auto Closed	0	0	0	1	0	1	1	0	March	2018	Qtr1	3	Mar
MEDICAREFFS	Indemnity	2018-12-19	MIDTOWN SPECIALTY	M16.10	OA	PHYSICAL THERAPY ACC	PT/OT/ST	Include	Internal	Routine	*Unspecified	Care and Tx Recommendations	*Unspecified	*Unspecified	Closed	Expired-Auto Closed	0	0	0	1	0	1	1	0	December	2018	Qtr4	12	Dec
MEDICAREFFS	Indemnity	2018-06-29	FAMILY GENERAL PRACTICE ACC	M19.011	OA	PHYSICAL THERAPY ACC	PT/OT/ST	Include	Internal	Routine	*Unspecified	Care and Tx Recommendations	*Unspecified	*Unspecified	Closed	Expired-Auto Closed	0	0	0	1	0	1	1	0	June	2018	Qtr2	6	Jun
MEDICAREFFS	Indemnity	2018-01-25	INT MED FACULTY CLINIC ACC	M16.12	OA	PHYSICAL THERAPY ACC	PT/OT/ST	Include	Internal	Routine	*Unspecified	Care and Tx Recommendations	*Unspecified	*Unspecified	Closed	Expired-Auto Closed	0	0	0	1	0	1	1	0	January	2018	Qtr1	1	Jan
MEDICAREFFS	Indemnity	2018-05-23	ORTHO CLINIC ACC	M17.11	OA	PHYSICAL THERAPY ACC	PT/OT/ST	Include	Internal	Routine	*Unspecified	Care and Tx Recommendations	*Unspecified	*Unspecified	Closed	Expired-Auto Closed	0	0	0	1	0	1	1	0	May	2018	Qtr2	5	May
MEDICAREFFS	Indemnity	2018-07-03	SPORTS MEDICINE / PM&R	M17.12	OA	PHYSICAL THERAPY ACC	PT/OT/ST	Include	Internal	Routine	*Unspecified	Care and Tx Recommendations	*Unspecified	*Unspecified	Closed	Expired-Auto Closed	0	0	0	1	0	1	1	0	July	2018	Qtr3	7	Jul
MEDICAREFFS	Indemnity	2019-08-16	SPORTS MEDICINE / PM&R	M16.11	OA	PHYSICAL THERAPY ACC	PT/OT/ST	Include	Internal	Routine	*Unspecified	Care and Tx Recommendations	*Unspecified	*Unspecified	Closed	Expired-Auto Closed	0	0	0	1	0	1	1	0	August	2019	Qtr3	8	Aug
MEDICAREFFS	Indemnity	2018-08-22	FAMILY GENERAL PRACTICE ACC	M17.0	OA	PHYSICAL THERAPY ACC	PT/OT/ST	Include	Internal	Routine	*Unspecified	Care and Tx Recommendations	*Unspecified	*Unspecified	Closed	Expired-Auto Closed	0	0	0	1	0	1	1	0	August	2018	Qtr3	8	Aug
MEDICAREFFS	Indemnity	2019-11-20	ORTHO CLINIC ACC	M17.11	OA	PHYSICAL THERAPY ACC	PT/OT/ST	Include	Internal	Routine	*Unspecified	Care and Tx Recommendations	*Unspecified	*Unspecified	Closed	Expired-Auto Closed	0	0	0	1	0	1	1	0	November	2019	Qtr4	11	Nov
MEDICAREFFS	Indemnity	2018-08-31	CAM FAMILY PRACTICE	M19.071	OA	PHYSICAL THERAPY ACC	PT/OT/ST	Include	Internal	Routine	*Unspecified	Care and Tx Recommendations	*Unspecified	*Unspecified	Closed	Expired-Auto Closed	0	0	0	1	0	1	1	0	August	2018	Qtr3	8	Aug
MEDICAREFFS	Indemnity	2019-08-14	RNC FAM PRAC/INT MED	M16.0	OA	PHYSICAL THERAPY ACC	PT/OT/ST	Include	Internal	Routine	*Unspecified	Care and Tx Recommendations	*Unspecified	*Unspecified	Closed	Expired-Auto Closed	0	0	0	1	0	1	1	0	August	2019	Qtr3	8	Aug
MEDICAREFFS	Indemnity	2018-10-16	INT MED GERIATRICS ACC	M17.0	OA	PHYSICAL THERAPY ACC	PT/OT/ST	Include	Internal	Routine	*Unspecified	Care and Tx Recommendations	*Unspecified	*Unspecified	Closed	Expired-Auto Closed	0	0	0	1	0	1	1	0	October	2018	Qtr4	10	Oct
MEDICAREFFS	Indemnity	2019-07-02	GENERAL MEDICINE, SUITE A	M17.11	OA	PHYSICAL THERAPY ACC	PT/OT/ST	Include	Internal	Routine	*Unspecified	Care and Tx Recommendations	*Unspecified	*Unspecified	Closed	Expired-Auto Closed	0	0	0	1	0	1	1	0	July	2019	Qtr3	7	Jul
MEDICAREFFS	Indemnity	2019-01-10	SPORTS MEDICINE / PM&R	M16.12	OA	PHYSICAL THERAPY ACC	PT/OT/ST	Include	Internal	Routine	*Unspecified	Care and Tx Recommendations	*Unspecified	*Unspecified	Closed	Expired-Auto Closed	0	0	0	1	0	1	1	0	January	2019	Qtr1	1	Jan
MEDICAREFFS	Indemnity	2019-02-21	FOL SPORTS MEDICINE	M16.12	OA	PHYSICAL THERAPY ACC	PT/OT/ST	Include	Internal	Routine	*Unspecified	Care and Tx Recommendations	*Unspecified	*Unspecified	Closed	Expired-Auto Closed	0	0	0	1	0	1	1	0	February	2019	Qtr1	2	Feb
MEDICAREFFS	Indemnity	2018-06-18	ORTHO CLINIC ACC	M17.0	OA	PHYSICAL THERAPY ACC	PT/OT/ST	Include	Internal	Routine	*Unspecified	Care and Tx Recommendations	*Unspecified	*Unspecified	Closed	Expired-Auto Closed	0	0	0	1	0	1	1	0	June	2018	Qtr2	6	Jun
MEDICAREFFS	Indemnity	2018-06-29	FAMILY GENERAL PRACTICE ACC	M19.012	OA	PHYSICAL THERAPY ACC	PT/OT/ST	Include	Internal	Routine	*Unspecified	Care and Tx Recommendations	*Unspecified	*Unspecified	Closed	Expired-Auto Closed	0	0	0	1	0	1	1	0	June	2018	Qtr2	6	Jun
MEDICAREFFS	Indemnity	2018-08-15	CAM FAMILY PRACTICE	M17.0	OA	PHYSICAL THERAPY ACC	PT/OT/ST	Include	Internal	Routine	*Unspecified	Care and Tx Recommendations	*Unspecified	*Unspecified	Closed	Expired-Auto Closed	0	0	0	1	0	1	1	0	August	2018	Qtr3	8	Aug
MEDICAREFFS	Indemnity	2019-02-20	MIDTOWN SPECIALTY	M17.11	OA	PHYSICAL THERAPY ACC	PT/OT/ST	Include	Internal	Routine	*Unspecified	Care and Tx Recommendations	*Unspecified	*Unspecified	Closed	Expired-Auto Closed	0	0	0	1	0	1	1	0	February	2019	Qtr1	2	Feb
MEDICAREFFS	Indemnity	2019-10-15	SPORTS MEDICINE / PM&R	M17.0	OA	PHYSICAL THERAPY ACC	PT/OT/ST	Include	Internal	Routine	*Unspecified	Care and Tx Recommendations	*Unspecified	*Unspecified	Closed	Expired-Auto Closed	0	0	0	1	0	1	1	0	October	2019	Qtr4	10	Oct
MEDICAREFFS	Indemnity	2019-04-23	SPORTS MEDICINE / PM&R	M17.0	OA	PHYSICAL THERAPY ACC	PT/OT/ST	Include	Internal	Routine	*Unspecified	Care and Tx Recommendations	*Unspecified	*Unspecified	Closed	Expired-Auto Closed	0	0	0	1	0	1	1	0	April	2019	Qtr2	4	Apr
MEDICAREFFS	Indemnity	2018-06-06	INT MED FACULTY CLINIC ACC	M17.0	OA	PHYSICAL THERAPY ACC	PT/OT/ST	Include	Internal	Routine	*Unspecified	Care and Tx Recommendations	*Unspecified	*Unspecified	Closed	Expired-Auto Closed	0	0	0	1	0	1	1	0	June	2018	Qtr2	6	Jun
MEDICAREFFS	Indemnity	2018-08-31	SPORTS MEDICINE / PM&R	M17.0	OA	PHYSICAL THERAPY ACC	PT/OT/ST	Include	Internal	Routine	*Unspecified	Care and Tx Recommendations	*Unspecified	*Unspecified	Closed	Expired-Auto Closed	0	0	0	1	0	1	1	0	August	2018	Qtr3	8	Aug
MEDICAREFFS	Indemnity	2019-07-31	ORTHO CLINIC ACC	M18.11	OA	PHYSICAL THERAPY ACC	PT/OT/ST	Include	Internal	Routine	*Unspecified	Care and Tx Recommendations	*Unspecified	*Unspecified	Closed	Expired-Auto Closed	0	0	0	1	0	1	1	0	July	2019	Qtr3	7	Jul
MEDICAREFFS	Indemnity	2019-08-14	MIDTOWN SPECIALTY	M17.0	OA	PHYSICAL THERAPY ACC	PT/OT/ST	Include	Internal	Routine	*Unspecified	Care and Tx Recommendations	*Unspecified	*Unspecified	Closed	Expired-Auto Closed	0	0	0	1	0	1	1	0	August	2019	Qtr3	8	Aug
MEDICAREFFS	Indemnity	2019-09-11	ORTHO CLINIC ACC	M19.019	OA	PHYSICAL THERAPY ACC	PT/OT/ST	Include	Internal	Routine	*Unspecified	Care and Tx Recommendations	*Unspecified	*Unspecified	Closed	Expired-Auto Closed	0	0	0	1	0	1	1	0	September	2019	Qtr3	9	Sep
MEDICAREFFS	Indemnity	2018-07-03	SPORTS MEDICINE / PM&R	M16.12	OA	PHYSICAL THERAPY ACC	PT/OT/ST	Include	Internal	Routine	*Unspecified	Care and Tx Recommendations	*Unspecified	*Unspecified	Closed	Expired-Auto Closed	0	0	0	1	0	1	1	0	July	2018	Qtr3	7	Jul
MEDICAREFFS	Indemnity	2018-04-11	MIDTOWN SPECIALTY	M17.11	OA	PHYSICAL THERAPY ACC	PT/OT/ST	Include	Internal	Routine	*Unspecified	Care and Tx Recommendations	*Unspecified	*Unspecified	Closed	Expired-Auto Closed	0	0	0	1	0	1	1	0	April	2018	Qtr2	4	Apr
MEDICAREFFS	Indemnity	2018-09-27	GENERAL MEDICINE, SUITE A	M19.011	OA	PHYSICAL THERAPY ACC	PT/OT/ST	Include	Internal	Routine	*Unspecified	Care and Tx Recommendations	*Unspecified	*Unspecified	Closed	Expired-Auto Closed	0	0	0	1	0	1	1	0	September	2018	Qtr3	9	Sep
MEDICAREFFS	Indemnity	2019-10-16	GENERAL MEDICINE, SUITE A	M17.11	OA	PHYSICAL THERAPY ACC	PT/OT/ST	Include	Internal	Routine	*Unspecified	Care and Tx Recommendations	*Unspecified	*Unspecified	Closed	Expired-Auto Closed	0	0	0	1	0	1	1	0	October	2019	Qtr4	10	Oct
MEDICAREFFS	Indemnity	2018-05-22	GENERAL MEDICINE, SUITE A	M17.0	OA	PHYSICAL THERAPY ACC	PT/OT/ST	Include	Internal	Routine	*Unspecified	Care and Tx Recommendations	*Unspecified	*Unspecified	Closed	Expired-Auto Closed	0	0	0	1	0	1	1	0	May	2018	Qtr2	5	May
MEDICAREFFS	Indemnity	2019-05-08	GENERAL MEDICINE, SUITE A	M17.0	OA	PHYSICAL THERAPY ACC	PT/OT/ST	Include	Internal	Routine	*Unspecified	Care and Tx Recommendations	*Unspecified	*Unspecified	Closed	Expired-Auto Closed	0	0	0	1	0	1	1	0	May	2019	Qtr2	5	May
MEDICAREFFS	Indemnity	2018-11-19	MIDTOWN SPECIALTY	M17.11	OA	PHYSICAL THERAPY ACC	PT/OT/ST	Include	Internal	Routine	*Unspecified	Care and Tx Recommendations	*Unspecified	*Unspecified	Closed	Expired-Auto Closed	0	0	0	1	0	1	1	0	November	2018	Qtr4	11	Nov
MEDICAREFFS	Indemnity	2019-05-06	MIDTOWN SPECIALTY	M17.12	OA	PHYSICAL THERAPY ACC	PT/OT/ST	Include	Internal	Routine	*Unspecified	Care and Tx Recommendations	*Unspecified	*Unspecified	Closed	Expired-Auto Closed	0	0	0	1	0	1	1	0	May	2019	Qtr2	5	May
MEDICAREFFS	Indemnity	2018-05-21	FAMILY GENERAL PRACTICE ACC	M17.0	OA	PHYSICAL THERAPY ACC	PT/OT/ST	Include	Internal	Routine	*Unspecified	Care and Tx Recommendations	*Unspecified	*Unspecified	Closed	Expired-Auto Closed	0	0	0	1	0	1	0	0	May	2018	Qtr2	5	May
MEDICAREFFS	Indemnity	2018-02-09	INT MED FACULTY CLINIC ACC	M17.11	OA	PHYSICAL THERAPY ACC	PT/OT/ST	Include	Internal	Routine	*Unspecified	Care and Tx Recommendations	*Unspecified	*Unspecified	Closed	Expired-Auto Closed	0	0	0	1	0	1	0	0	February	2018	Qtr1	2	Feb
MEDICAREFFS	Indemnity	2018-06-26	RNC ENDOCRINOLOGY	M17.0	OA	PHYSICAL THERAPY ACC	PT/OT/ST	Include	Internal	Routine	*Unspecified	Care and Tx Recommendations	*Unspecified	*Unspecified	Closed	Expired-Auto Closed	0	0	0	1	0	1	0	0	June	2018	Qtr2	6	Jun
MEDICAREFFS	Indemnity	2018-12-10	GENERAL MEDICINE, SUITE A	M19.071	OA	PHYSICAL THERAPY ACC	PT/OT/ST	Include	Internal	Routine	*Unspecified	Care and Tx Recommendations	*Unspecified	*Unspecified	Closed	Expired-Auto Closed	0	0	0	1	0	1	0	0	December	2018	Qtr4	12	Dec
MEDICAREFFS	Indemnity	2018-07-19	ELK ORTHOPAEDICS	M16.0	OA	PHYSICAL THERAPY ACC	PT/OT/ST	Include	Internal	Routine	*Unspecified	Care and Tx Recommendations	*Unspecified	*Unspecified	Closed	Expired-Auto Closed	0	0	0	1	0	1	0	0	July	2018	Qtr3	7	Jul
MEDICAREFFS	Indemnity	2018-03-02	SPORTS MEDICINE / PM&R	M17.0	OA	PHYSICAL THERAPY ACC	PT/OT/ST	Include	Internal	Routine	*Unspecified	Care and Tx Recommendations	*Unspecified	*Unspecified	Closed	Expired-Auto Closed	0	0	0	1	0	1	0	0	March	2018	Qtr1	3	Mar
MEDICAREFFS	Indemnity	2019-03-07	GENERAL MEDICINE, SUITE A	M17.0	OA	PHYSICAL THERAPY ACC	PT/OT/ST	Include	Internal	Routine	*Unspecified	Care and Tx Recommendations	*Unspecified	*Unspecified	Closed	Expired-Auto Closed	0	0	0	1	0	1	0	0	March	2019	Qtr1	3	Mar
MEDICAREFFS	Indemnity	2018-06-08	SPORTS MEDICINE / PM&R	M17.0	OA	PHYSICAL THERAPY ACC	PT/OT/ST	Include	Internal	Routine	*Unspecified	Care and Tx Recommendations	*Unspecified	*Unspecified	Closed	Expired-Auto Closed	0	0	0	1	0	1	0	0	June	2018	Qtr2	6	Jun
MEDICAREFFS	Indemnity	2018-03-09	MIDTOWN IM	M17.0	OA	PHYSICAL THERAPY ACC	PT/OT/ST	Include	Internal	Routine	*Unspecified	Care and Tx Recommendations	*Unspecified	*Unspecified	Closed	Expired-Auto Closed	0	0	0	1	0	1	0	0	March	2018	Qtr1	3	Mar
MEDICAREFFS	Indemnity	2018-07-31	CAM FAMILY PRACTICE	M16.12	OA	PHYSICAL THERAPY ACC	PT/OT/ST	Include	Internal	Routine	*Unspecified	Care and Tx Recommendations	*Unspecified	*Unspecified	Closed	Expired-Auto Closed	0	0	0	1	0	1	0	0	July	2018	Qtr3	7	Jul
MEDICAREFFS	Indemnity	2019-01-22	CAM FAMILY PRACTICE	M16.11	OA	PHYSICAL THERAPY ACC	PT/OT/ST	Include	Internal	Routine	*Unspecified	Care and Tx Recommendations	*Unspecified	*Unspecified	Closed	Expired-Auto Closed	0	0	0	1	0	1	0	0	January	2019	Qtr1	1	Jan
MEDICAREFFS	Indemnity	2019-05-29	SPORTS MEDICINE / PM&R	M17.31	OA	PHYSICAL THERAPY ACC	PT/OT/ST	Include	Internal	Routine	*Unspecified	Care and Tx Recommendations	*Unspecified	*Unspecified	Closed	Expired-Auto Closed	0	0	0	1	0	1	0	0	May	2019	Qtr2	5	May
MEDICAREFFS	Indemnity	2019-03-06	INT MED FACULTY CLINIC ACC	M15.9	OA	PHYSICAL THERAPY ACC	PT/OT/ST	Include	Internal	Routine	*Unspecified	Care and Tx Recommendations	*Unspecified	*Unspecified	Closed	Expired-Auto Closed	0	0	0	1	0	1	0	0	March	2019	Qtr1	3	Mar
MEDICAREFFS	Indemnity	2018-10-31	INT MED FACULTY CLINIC ACC	M15.9	OA	PHYSICAL THERAPY ACC	PT/OT/ST	Include	Internal	Routine	*Unspecified	Care and Tx Recommendations	*Unspecified	*Unspecified	Closed	Expired-Auto Closed	0	0	0	1	0	1	0	0	October	2018	Qtr4	10	Oct
MEDICAREFFS	Indemnity	2019-12-16	ORTHO CLINIC ACC	M17.0	OA	PHYSICAL THERAPY ACC	PT/OT/ST	Include	Internal	Routine	*Unspecified	Care and Tx Recommendations	*Unspecified	*Unspecified	Closed	Expired-Auto Closed	0	0	0	1	0	1	0	0	December	2019	Qtr4	12	Dec
MEDICAREFFS	Indemnity	2018-07-12	FAMILY GENERAL PRACTICE ACC	M17.12	OA	PHYSICAL THERAPY ACC	PT/OT/ST	Include	Internal	Routine	*Unspecified	Care and Tx Recommendations	*Unspecified	*Unspecified	Closed	Expired-Auto Closed	0	0	0	1	0	1	0	0	July	2018	Qtr3	7	Jul
MEDICAREFFS	Indemnity	2019-04-15	RNC FAM PRAC/INT MED	M19.90	OA	PHYSICAL THERAPY ACC	PT/OT/ST	Include	Internal	Routine	*Unspecified	Care and Tx Recommendations	*Unspecified	*Unspecified	Closed	Expired-Auto Closed	0	0	0	1	0	1	0	0	April	2019	Qtr2	4	Apr
MEDICAREFFS	Indemnity	2019-04-26	GENERAL MEDICINE, SUITE A	M17.0	OA	PHYSICAL THERAPY ACC	PT/OT/ST	Include	Internal	Routine	*Unspecified	Care and Tx Recommendations	*Unspecified	*Unspecified	Closed	Expired-Auto Closed	0	0	0	1	0	1	0	0	April	2019	Qtr2	4	Apr
MEDICAREFFS	Indemnity	2018-04-30	RNC FAM PRAC/INT MED	M15.8	OA	PHYSICAL THERAPY ACC	PT/OT/ST	Include	Internal	Routine	*Unspecified	Care and Tx Recommendations	*Unspecified	*Unspecified	Closed	Expired-Auto Closed	0	0	0	1	0	1	0	0	April	2018	Qtr2	4	Apr
MEDICAREFFS	Indemnity	2018-07-16	ELK ORTHOPAEDICS	M17.0	OA	PHYSICAL THERAPY ACC	PT/OT/ST	Include	Internal	Routine	*Unspecified	Care and Tx Recommendations	*Unspecified	*Unspecified	Closed	Expired-Auto Closed	0	0	0	1	0	1	0	0	July	2018	Qtr3	7	Jul
MEDICAREFFS	Indemnity	2019-06-19	GENERAL MEDICINE, SUITE A	M17.10	OA	PHYSICAL THERAPY ACC	PT/OT/ST	Include	Internal	Routine	*Unspecified	Care and Tx Recommendations	*Unspecified	*Unspecified	Closed	Expired-Auto Closed	0	0	0	1	0	1	0	0	June	2019	Qtr2	6	Jun
MEDICAREFFS	Indemnity	2018-12-03	GENERAL MEDICINE, SUITE A	M16.11	OA	PHYSICAL THERAPY ACC	PT/OT/ST	Include	Internal	Routine	*Unspecified	Care and Tx Recommendations	*Unspecified	*Unspecified	Closed	Expired-Auto Closed	0	0	0	1	0	1	0	0	December	2018	Qtr4	12	Dec
MEDICAREFFS	Indemnity	2019-10-28	ORTHO CLINIC ACC	M16.11	OA	PHYSICAL THERAPY ACC	PT/OT/ST	Include	Internal	Routine	*Unspecified	Care and Tx Recommendations	*Unspecified	*Unspecified	Closed	Expired-Auto Closed	0	0	0	1	0	1	0	0	October	2019	Qtr4	10	Oct
MEDICAREFFS	Indemnity	2018-07-13	ORTHO CLINIC ACC	M17.0	OA	PHYSICAL THERAPY ACC	PT/OT/ST	Include	Internal	Routine	*Unspecified	Care and Tx Recommendations	*Unspecified	*Unspecified	Closed	Expired-Auto Closed	0	0	0	1	0	1	0	0	July	2018	Qtr3	7	Jul
MEDICAREFFS	Indemnity	2019-01-16	SPORTS MEDICINE / PM&R	M15.9	OA	PHYSICAL THERAPY ACC	PT/OT/ST	Include	Internal	Routine	*Unspecified	Care and Tx Recommendations	*Unspecified	*Unspecified	Closed	Expired-Auto Closed	0	0	0	1	0	1	0	0	January	2019	Qtr1	1	Jan
MEDICAREFFS	Indemnity	2018-12-19	GENERAL MEDICINE, SUITE A	M16.12	OA	PHYSICAL THERAPY ACC	PT/OT/ST	Include	Internal	Routine	*Unspecified	Care and Tx Recommendations	*Unspecified	*Unspecified	Closed	Expired-Auto Closed	0	0	0	1	0	1	0	0	December	2018	Qtr4	12	Dec
MEDICAREFFS	Indemnity	2019-06-25	GENERAL MEDICINE, SUITE A	M17.11	OA	PHYSICAL THERAPY ACC	PT/OT/ST	Include	Internal	Routine	*Unspecified	Care and Tx Recommendations	*Unspecified	*Unspecified	Closed	Expired-Auto Closed	0	0	0	1	0	1	0	0	June	2019	Qtr2	6	Jun
MEDICAREFFS	Indemnity	2018-04-04	GENERAL MEDICINE, SUITE A	M15.9	OA	PHYSICAL THERAPY ACC	PT/OT/ST	Include	Internal	Routine	*Unspecified	Care and Tx Recommendations	*Unspecified	*Unspecified	Closed	Expired-Auto Closed	0	0	0	1	0	1	0	0	April	2018	Qtr2	4	Apr
MEDICAREFFS	Indemnity	2019-03-18	MIDTOWN SPECIALTY	M17.12	OA	PHYSICAL THERAPY ACC	PT/OT/ST	Include	Internal	Routine	*Unspecified	Care and Tx Recommendations	*Unspecified	*Unspecified	Closed	Expired-Auto Closed	0	0	0	1	0	1	0	0	March	2019	Qtr1	3	Mar
MEDICAREFFS	Indemnity	2018-10-17	ORTHO CLINIC ACC	M17.12	OA	PHYSICAL THERAPY ACC	PT/OT/ST	Include	Internal	Routine	*Unspecified	Care and Tx Recommendations	*Unspecified	*Unspecified	Closed	Expired-Auto Closed	0	0	0	1	0	1	0	0	October	2018	Qtr4	10	Oct
MEDICAREFFS	Indemnity	2019-12-02	SPORTS MEDICINE / ORTHOPAEDICS	M19.071	OA	PHYSICAL THERAPY ACC	PT/OT/ST	Include	Internal	Routine	*Unspecified	Care and Tx Recommendations	*Unspecified	*Unspecified	Closed	Expired-Auto Closed	0	0	0	1	0	1	0	0	December	2019	Qtr4	12	Dec
MEDICAREFFS	Indemnity	2019-04-09	RNC FAM PRAC/INT MED	M17.11	OA	PHYSICAL THERAPY ACC	PT/OT/ST	Include	Internal	Routine	*Unspecified	Care and Tx Recommendations	*Unspecified	*Unspecified	Closed	Expired-Auto Closed	0	0	0	1	0	1	0	0	April	2019	Qtr2	4	Apr
MEDICAREFFS	Indemnity	2019-06-06	GENERAL MEDICINE, SUITE A	M17.10	OA	PHYSICAL THERAPY ACC	PT/OT/ST	Include	Internal	Routine	*Unspecified	Care and Tx Recommendations	*Unspecified	*Unspecified	Closed	Expired-Auto Closed	0	0	0	1	0	1	0	0	June	2019	Qtr2	6	Jun
MEDICAREFFS	Indemnity	2019-06-25	GENERAL MEDICINE, SUITE B	M16.0	OA	PHYSICAL THERAPY ACC	PT/OT/ST	Include	Internal	Routine	*Unspecified	Care and Tx Recommendations	*Unspecified	*Unspecified	Closed	Expired-Auto Closed	0	0	0	1	0	1	0	0	June	2019	Qtr2	6	Jun
MEDICAREFFS	Indemnity	2019-12-12	CAM FAMILY PRACTICE	M17.12	OA	PHYSICAL THERAPY ACC	PT/OT/ST	Include	Internal	Routine	*Unspecified	Care and Tx Recommendations	*Unspecified	*Unspecified	Closed	Expired-Auto Closed	0	0	0	1	0	1	0	0	December	2019	Qtr4	12	Dec
MEDICAREFFS	Indemnity	2019-02-20	MIDTOWN SPECIALTY	M17.12	OA	PHYSICAL THERAPY ACC	PT/OT/ST	Include	Internal	Routine	*Unspecified	Care and Tx Recommendations	*Unspecified	*Unspecified	Closed	Expired-Auto Closed	0	0	0	1	0	1	0	0	February	2019	Qtr1	2	Feb
MEDICAREFFS	Indemnity	2019-09-10	CAM FAMILY PRACTICE	M17.0	OA	PHYSICAL THERAPY ACC	PT/OT/ST	Include	Internal	Routine	*Unspecified	Care and Tx Recommendations	*Unspecified	*Unspecified	Closed	Expired-Auto Closed	0	0	0	1	0	1	0	0	September	2019	Qtr3	9	Sep
MEDICAREFFS	Indemnity	2019-05-22	GENERAL MEDICINE, SUITE A	M17.0	OA	PHYSICAL THERAPY ACC	PT/OT/ST	Include	Internal	Routine	*Unspecified	Care and Tx Recommendations	*Unspecified	*Unspecified	Closed	Expired-Auto Closed	0	0	0	1	0	1	0	0	May	2019	Qtr2	5	May
MEDICAREFFS	Indemnity	2018-02-16	FAMILY GENERAL PRACTICE ACC	M16.10	OA	PHYSICAL THERAPY ACC	PT/OT/ST	Include	Internal	Routine	*Unspecified	Care and Tx Recommendations	*Unspecified	*Unspecified	Closed	Expired-Auto Closed	0	0	0	1	0	1	0	0	February	2018	Qtr1	2	Feb
MEDICAREFFS	Indemnity	2018-12-09	MIDTOWN SPECIALTY	M17.11	OA	PHYSICAL THERAPY ACC	PT/OT/ST	Include	Internal	Routine	*Unspecified	Care and Tx Recommendations	*Unspecified	*Unspecified	Closed	Expired-Auto Closed	0	0	0	1	0	1	0	0	December	2018	Qtr4	12	Dec
MEDICAREFFS	Indemnity	2018-03-29	SPORTS MEDICINE / ORTHOPAEDICS	M17.11	OA	PHYSICAL THERAPY ACC	PT/OT/ST	Include	Internal	Routine	*Unspecified	Care and Tx Recommendations	*Unspecified	*Unspecified	Closed	Expired-Auto Closed	0	0	0	1	0	1	0	0	March	2018	Qtr1	3	Mar
MEDICAREFFS	Indemnity	2019-04-04	GENERAL MEDICINE, SUITE A	M17.10	OA	PHYSICAL THERAPY ACC	PT/OT/ST	Include	Internal	Routine	*Unspecified	Care and Tx Recommendations	*Unspecified	*Unspecified	Closed	Expired-Auto Closed	0	0	0	1	0	1	0	0	April	2019	Qtr2	4	Apr
MEDICAREFFS	Indemnity	2018-06-11	SPORTS MEDICINE / PM&R	M17.0	OA	PHYSICAL THERAPY ACC	PT/OT/ST	Include	Internal	Routine	*Unspecified	Care and Tx Recommendations	*Unspecified	*Unspecified	Closed	Expired-Auto Closed	0	0	0	1	0	1	0	0	June	2018	Qtr2	6	Jun
MEDICAREFFS	Indemnity	2018-10-29	GENERAL MEDICINE, SUITE A	M17.0	OA	PHYSICAL THERAPY ACC	PT/OT/ST	Include	Internal	Routine	*Unspecified	Care and Tx Recommendations	*Unspecified	*Unspecified	Closed	Expired-Auto Closed	0	0	0	1	0	1	0	0	October	2018	Qtr4	10	Oct
MEDICAREFFS	Indemnity	2018-04-23	FAMILY GENERAL PRACTICE ACC	M19.90	OA	PHYSICAL THERAPY ACC	PT/OT/ST	Include	Internal	Routine	*Unspecified	Care and Tx Recommendations	*Unspecified	*Unspecified	Closed	Expired-Auto Closed	0	0	0	1	0	1	0	0	April	2018	Qtr2	4	Apr
MEDICAREFFS	Indemnity	2018-03-28	RNC FAM PRAC/INT MED	M17.11	OA	PHYSICAL THERAPY ACC	PT/OT/ST	Include	Internal	Routine	*Unspecified	Care and Tx Recommendations	*Unspecified	*Unspecified	Closed	Expired-Auto Closed	0	0	0	1	0	1	0	0	March	2018	Qtr1	3	Mar
MEDICAREFFS	Indemnity	2019-11-22	MIDTOWN SPECIALTY	M17.12	OA	PHYSICAL THERAPY ACC	PT/OT/ST	Include	Internal	Routine	*Unspecified	Care and Tx Recommendations	*Unspecified	*Unspecified	Closed	Expired-Auto Closed	0	0	0	1	0	1	0	0	November	2019	Qtr4	11	Nov
MEDICAREFFS	Indemnity	2019-08-13	T8 TRANSPLANT/SPECIAL CARE	M17.0	OA	PHYSICAL THERAPY ACC	PT/OT/ST	Include	Internal	Routine	*Unspecified	Care and Tx Recommendations	*Unspecified	*Unspecified	Closed	Expired-Auto Closed	0	0	0	1	0	1	0	0	August	2019	Qtr3	8	Aug
MEDICAREFFS	Indemnity	2019-07-31	MIDTOWN SPECIALTY	M17.12	OA	PHYSICAL THERAPY ACC	PT/OT/ST	Include	Internal	Routine	*Unspecified	Care and Tx Recommendations	*Unspecified	*Unspecified	Closed	Expired-Auto Closed	0	0	0	1	0	1	0	0	July	2019	Qtr3	7	Jul
MEDICAREFFS	Indemnity	2019-04-23	CARM PM&R	M17.11	OA	PHYSICAL THERAPY ACC	PT/OT/ST	Include	Internal	Routine	*Unspecified	Care and Tx Recommendations	*Unspecified	*Unspecified	Closed	Expired-Auto Closed	0	0	0	1	0	1	0	0	April	2019	Qtr2	4	Apr
MEDICAREFFS	Indemnity	2018-03-22	SPORTS MEDICINE / ORTHOPAEDICS	M19.012	OA	PHYSICAL THERAPY ACC	PT/OT/ST	Include	Internal	Routine	*Unspecified	Care and Tx Recommendations	*Unspecified	*Unspecified	Closed	Expired-Auto Closed	0	0	0	1	0	1	0	0	March	2018	Qtr1	3	Mar
MEDICAREFFS	Indemnity	2018-06-05	ELK INTERNAL MEDICINE	M17.0	OA	PHYSICAL THERAPY ACC	PT/OT/ST	Include	Internal	Routine	*Unspecified	Care and Tx Recommendations	*Unspecified	*Unspecified	Closed	Expired-Auto Closed	0	0	0	1	0	1	0	0	June	2018	Qtr2	6	Jun
MEDICAREFFS	Indemnity	2019-05-30	GENERAL MEDICINE, SUITE A	M16.12	OA	PHYSICAL THERAPY ACC	PT/OT/ST	Include	Internal	Routine	*Unspecified	Care and Tx Recommendations	*Unspecified	*Unspecified	Closed	Expired-Auto Closed	0	0	0	1	0	1	0	0	May	2019	Qtr2	5	May
MEDICAREFFS	Indemnity	2019-08-06	GENERAL MEDICINE, SUITE A	M17.11	OA	PHYSICAL THERAPY ACC	PT/OT/ST	Include	Internal	Routine	*Unspecified	Care and Tx Recommendations	*Unspecified	*Unspecified	Closed	Expired-Auto Closed	0	0	0	1	0	1	0	0	August	2019	Qtr3	8	Aug
MEDICAREFFS	Indemnity	2019-02-24	MIDTOWN SPECIALTY	M17.11	OA	PHYSICAL THERAPY ACC	PT/OT/ST	Include	Internal	Routine	*Unspecified	Care and Tx Recommendations	*Unspecified	*Unspecified	Closed	Expired-Auto Closed	0	0	0	1	0	1	0	0	February	2019	Qtr1	2	Feb
MEDICAREFFS	Indemnity	2019-10-01	RNC FAM PRAC/INT MED	M17.11	OA	PHYSICAL THERAPY ACC	PT/OT/ST	Include	Internal	Routine	*Unspecified	Care and Tx Recommendations	*Unspecified	*Unspecified	Closed	Expired-Auto Closed	0	0	0	1	0	1	0	0	October	2019	Qtr4	10	Oct
MEDICAREFFS	Indemnity	2019-10-31	RHEUMATOLOGY ACC	M17.11	OA	PHYSICAL THERAPY ACC	PT/OT/ST	Include	Internal	Routine	*Unspecified	Care and Tx Recommendations	*Unspecified	*Unspecified	Closed	Expired-Auto Closed	0	0	0	1	0	1	0	0	October	2019	Qtr4	10	Oct
MEDICAREFFS	Indemnity	2019-10-16	SPORTS MEDICINE / PM&R	M17.11	OA	PHYSICAL THERAPY ACC	PT/OT/ST	Include	Internal	Routine	*Unspecified	Care and Tx Recommendations	*Unspecified	*Unspecified	Closed	Expired-Auto Closed	0	0	0	1	0	1	0	0	October	2019	Qtr4	10	Oct
MEDICAREFFS	Indemnity	2018-03-13	GENERAL MEDICINE, SUITE A	M17.11	OA	PHYSICAL THERAPY ACC	PT/OT/ST	Include	Internal	Routine	*Unspecified	Care and Tx Recommendations	*Unspecified	*Unspecified	Closed	Expired-Auto Closed	0	0	0	1	0	1	0	0	March	2018	Qtr1	3	Mar
MEDICAREFFS	Indemnity	2018-03-29	FAMILY GENERAL PRACTICE ACC	M17.12	OA	PHYSICAL THERAPY ACC	PT/OT/ST	Include	Internal	Routine	*Unspecified	Care and Tx Recommendations	*Unspecified	*Unspecified	Closed	Expired-Auto Closed	0	0	0	1	0	1	0	0	March	2018	Qtr1	3	Mar
MEDICAREFFS	Indemnity	2019-09-03	GENERAL MEDICINE, SUITE A	M19.90	OA	PHYSICAL THERAPY ACC	PT/OT/ST	Include	Internal	Routine	*Unspecified	Care and Tx Recommendations	*Unspecified	*Unspecified	Closed	Expired-Auto Closed	0	0	0	1	0	1	0	0	September	2019	Qtr3	9	Sep
MEDICAREFFS	Indemnity	2018-12-11	GENERAL MEDICINE, SUITE B	M19.011	OA	PHYSICAL THERAPY ACC	PT/OT/ST	Include	Internal	Routine	*Unspecified	Care and Tx Recommendations	*Unspecified	*Unspecified	Closed	Expired-Auto Closed	0	0	0	1	0	1	0	0	December	2018	Qtr4	12	Dec
MEDICAREFFS	Indemnity	2018-01-17	PAIN CLINIC ACC	M17.12	OA	PHYSICAL THERAPY ACC	PT/OT/ST	Include	Internal	Routine	*Unspecified	Care and Tx Recommendations	*Unspecified	*Unspecified	Closed	Expired-Auto Closed	0	0	0	1	0	1	0	0	January	2018	Qtr1	1	Jan
MEDICAREFFS	Indemnity	2018-03-20	CAM FAMILY PRACTICE	M16.11	OA	PHYSICAL THERAPY ACC	PT/OT/ST	Include	Internal	Routine	*Unspecified	Care and Tx Recommendations	*Unspecified	*Unspecified	Closed	Expired-Auto Closed	0	0	0	1	0	1	0	0	March	2018	Qtr1	3	Mar
MEDICAREFFS	Indemnity	2019-01-29	SPORTS MEDICINE / PM&R	M16.0	OA	PHYSICAL THERAPY ACC	PT/OT/ST	Include	Internal	Routine	*Unspecified	Care and Tx Recommendations	*Unspecified	*Unspecified	Closed	Expired-Auto Closed	0	0	0	1	0	1	0	0	January	2019	Qtr1	1	Jan
MEDICAREFFS	Indemnity	2019-04-17	RNC FAM PRAC/INT MED	M17.12	OA	PHYSICAL THERAPY ACC	PT/OT/ST	Include	Internal	Routine	*Unspecified	Care and Tx Recommendations	*Unspecified	*Unspecified	Closed	Expired-Auto Closed	0	0	0	1	0	1	0	0	April	2019	Qtr2	4	Apr
MEDICAREFFS	Indemnity	2019-02-25	CAM FAMILY PRACTICE	M17.0	OA	PHYSICAL THERAPY ACC	PT/OT/ST	Include	Internal	Routine	*Unspecified	Care and Tx Recommendations	*Unspecified	*Unspecified	Closed	Expired-Auto Closed	0	0	0	1	0	1	0	0	February	2019	Qtr1	2	Feb
MEDICAREFFS	Indemnity	2019-04-17	MIDTOWN IM	M17.10	OA	PHYSICAL THERAPY ACC	PT/OT/ST	Include	Internal	Routine	*Unspecified	Care and Tx Recommendations	*Unspecified	*Unspecified	Closed	Expired-Auto Closed	0	0	0	1	0	1	0	0	April	2019	Qtr2	4	Apr
MEDICAREFFS	Indemnity	2018-12-06	GENERAL MEDICINE, SUITE A	M17.0	OA	PHYSICAL THERAPY ACC	PT/OT/ST	Include	Internal	Routine	*Unspecified	Care and Tx Recommendations	*Unspecified	*Unspecified	Closed	Expired-Auto Closed	0	0	0	1	0	1	0	0	December	2018	Qtr4	12	Dec
MEDICAREFFS	Indemnity	2019-01-03	GENERAL MEDICINE, SUITE A	M15.9	OA	PHYSICAL THERAPY ACC	PT/OT/ST	Include	Internal	Routine	*Unspecified	Care and Tx Recommendations	*Unspecified	*Unspecified	Closed	Expired-Auto Closed	0	0	0	1	0	1	0	0	January	2019	Qtr1	1	Jan
MEDICAREFFS	Indemnity	2019-10-29	FAMILY GENERAL PRACTICE ACC	M17.0	OA	PHYSICAL THERAPY ACC	PT/OT/ST	Include	Internal	Routine	*Unspecified	Care and Tx Recommendations	*Unspecified	*Unspecified	Closed	Expired-Auto Closed	0	0	0	1	0	1	0	0	October	2019	Qtr4	10	Oct
MEDICAREFFS	Indemnity	2018-06-18	GENERAL MEDICINE, SUITE A	M17.4	OA	PHYSICAL THERAPY ACC	PT/OT/ST	Include	Internal	Routine	*Unspecified	Care and Tx Recommendations	*Unspecified	*Unspecified	Closed	Expired-Auto Closed	0	0	0	1	0	1	0	0	June	2018	Qtr2	6	Jun
MEDICAREFFS	Indemnity	2019-01-03	ORTHO CLINIC ACC	M18.11	OA	PHYSICAL THERAPY ACC	PT/OT/ST	Include	Internal	Routine	*Unspecified	Care and Tx Recommendations	*Unspecified	*Unspecified	Closed	Expired-Auto Closed	0	0	0	1	0	1	0	0	January	2019	Qtr1	1	Jan
MEDICAREFFS	Indemnity	2018-04-04	SPORTS MEDICINE / PM&R	M17.12	OA	PHYSICAL THERAPY ACC	PT/OT/ST	Include	Internal	Routine	*Unspecified	Care and Tx Recommendations	*Unspecified	*Unspecified	Closed	Expired-Auto Closed	0	0	0	1	0	1	0	0	April	2018	Qtr2	4	Apr
MEDICAREFFS	Indemnity	2018-04-17	GENERAL MEDICINE, SUITE A	M17.12	OA	PHYSICAL THERAPY ACC	PT/OT/ST	Include	Internal	Routine	*Unspecified	Care and Tx Recommendations	*Unspecified	*Unspecified	Closed	Expired-Auto Closed	0	0	0	1	0	1	0	0	April	2018	Qtr2	4	Apr
MEDICAREFFS	Indemnity	2019-06-12	MIDTOWN SPECIALTY	M16.11	OA	PHYSICAL THERAPY ACC	PT/OT/ST	Include	Internal	Routine	*Unspecified	Care and Tx Recommendations	*Unspecified	*Unspecified	Closed	Expired-Auto Closed	0	0	0	1	0	1	0	0	June	2019	Qtr2	6	Jun
MEDICAREFFS	Indemnity	2018-06-21	DAV SPORTS MEDICINE	M17.0	OA	PHYSICAL THERAPY ACC	PT/OT/ST	Include	Internal	Routine	*Unspecified	Care and Tx Recommendations	*Unspecified	*Unspecified	Closed	Expired-Auto Closed	0	0	0	1	0	1	0	0	June	2018	Qtr2	6	Jun
MEDICAREFFS	Indemnity	2019-10-07	GENERAL MEDICINE, SUITE A	M17.11	OA	PHYSICAL THERAPY ACC	PT/OT/ST	Include	Internal	Routine	*Unspecified	Care and Tx Recommendations	*Unspecified	*Unspecified	Closed	Expired-Auto Closed	0	0	0	1	0	1	0	0	October	2019	Qtr4	10	Oct
MEDICAREFFS	Indemnity	2019-02-01	SPORTS MEDICINE / PM&R	M19.011	OA	PHYSICAL THERAPY ACC	PT/OT/ST	Include	Internal	Routine	*Unspecified	Care and Tx Recommendations	*Unspecified	*Unspecified	Closed	Expired-Auto Closed	0	0	0	1	0	1	0	0	February	2019	Qtr1	2	Feb
MEDICAREFFS	Indemnity	2019-01-23	GENERAL MEDICINE, SUITE A	M19.011	OA	PHYSICAL THERAPY ACC	PT/OT/ST	Include	Internal	Routine	*Unspecified	Care and Tx Recommendations	*Unspecified	*Unspecified	Closed	Expired-Auto Closed	0	0	0	1	0	1	0	0	January	2019	Qtr1	1	Jan
MEDICAREFFS	Indemnity	2019-10-28	GENERAL MEDICINE, SUITE A	M17.11	OA	PHYSICAL THERAPY ACC	PT/OT/ST	Include	Internal	Routine	*Unspecified	Care and Tx Recommendations	*Unspecified	*Unspecified	Closed	Expired-Auto Closed	0	0	0	1	0	1	0	0	October	2019	Qtr4	10	Oct
MEDICAREFFS	Indemnity	2018-12-17	MIDTOWN SPECIALTY	M18.11	OA	PHYSICAL THERAPY ACC	PT/OT/ST	Include	Internal	Routine	*Unspecified	Care and Tx Recommendations	*Unspecified	*Unspecified	Closed	Expired-Auto Closed	0	0	0	1	0	1	0	0	December	2018	Qtr4	12	Dec
MEDICAREFFS	Indemnity	2019-11-07	GENERAL MEDICINE, SUITE A	M17.0	OA	PHYSICAL THERAPY ACC	PT/OT/ST	Include	Internal	Routine	*Unspecified	Care and Tx Recommendations	*Unspecified	*Unspecified	Closed	Expired-Auto Closed	0	0	0	1	0	1	0	0	November	2019	Qtr4	11	Nov
MEDICAREFFS	Indemnity	2019-08-07	MIDTOWN SPECIALTY	M17.12	OA	PHYSICAL THERAPY ACC	PT/OT/ST	Include	Internal	Routine	*Unspecified	Care and Tx Recommendations	*Unspecified	*Unspecified	Closed	Expired-Auto Closed	0	0	0	1	0	1	0	0	August	2019	Qtr3	8	Aug
MEDICAREFFS	Indemnity	2018-11-26	RNC FAM PRAC/INT MED	M19.012	OA	PHYSICAL THERAPY ACC	PT/OT/ST	Include	Internal	Routine	*Unspecified	Care and Tx Recommendations	*Unspecified	*Unspecified	Closed	Expired-Auto Closed	0	0	0	1	0	1	0	0	November	2018	Qtr4	11	Nov
MEDICAREFFS	Indemnity	2018-08-16	FAMILY GENERAL PRACTICE ACC	M17.12	OA	PHYSICAL THERAPY ACC	PT/OT/ST	Include	Internal	Routine	*Unspecified	Care and Tx Recommendations	*Unspecified	*Unspecified	Closed	Expired-Auto Closed	0	0	0	1	0	1	0	0	August	2018	Qtr3	8	Aug
MEDICAREFFS	Indemnity	2018-04-30	GENERAL MEDICINE, SUITE A	M16.10	OA	PHYSICAL THERAPY ACC	PT/OT/ST	Include	Internal	Routine	*Unspecified	Care and Tx Recommendations	*Unspecified	*Unspecified	Closed	Expired-Auto Closed	0	0	0	1	0	1	0	0	April	2018	Qtr2	4	Apr
MEDICAREFFS	Indemnity	2019-01-24	MIDTOWN SPECIALTY	M17.12	OA	PHYSICAL THERAPY ACC	PT/OT/ST	Include	Internal	Routine	*Unspecified	Care and Tx Recommendations	*Unspecified	*Unspecified	Closed	Expired-Auto Closed	0	0	0	1	0	1	0	0	January	2019	Qtr1	1	Jan
MEDICAREFFS	Indemnity	2019-05-23	FAMILY GENERAL PRACTICE ACC	M16.11	OA	PHYSICAL THERAPY ACC	PT/OT/ST	Include	Internal	Routine	*Unspecified	Care and Tx Recommendations	*Unspecified	*Unspecified	Closed	Expired-Auto Closed	0	0	0	1	0	1	0	0	May	2019	Qtr2	5	May
MEDICAREFFS	Indemnity	2019-10-17	GENERAL MEDICINE, SUITE B	M17.0	OA	PHYSICAL THERAPY ACC	PT/OT/ST	Include	Internal	Routine	*Unspecified	Care and Tx Recommendations	*Unspecified	*Unspecified	Closed	Expired-Auto Closed	0	0	0	1	0	1	0	0	October	2019	Qtr4	10	Oct
MEDICAREFFS	Indemnity	2018-06-08	IP INTERNAL MEDICINE/HOSPITALISTS SERVICE	M19.90	OA	PHYSICAL THERAPY ACC	PT/OT/ST	Include	Internal	Routine	*Unspecified	Care and Tx Recommendations	*Unspecified	*Unspecified	Closed	Expired-Auto Closed	0	0	0	1	0	1	0	0	June	2018	Qtr2	6	Jun
MEDICAREFFS	Indemnity	2018-10-30	GENERAL MEDICINE, SUITE A	M17.11	OA	PHYSICAL THERAPY ACC	PT/OT/ST	Include	Internal	Routine	*Unspecified	Care and Tx Recommendations	*Unspecified	*Unspecified	Closed	Expired-Auto Closed	0	0	0	1	0	1	0	0	October	2018	Qtr4	10	Oct
MEDICAREFFS	Indemnity	2019-04-17	SPORTS MEDICINE / PM&R	M17.11	OA	PHYSICAL THERAPY ACC	PT/OT/ST	Include	Internal	Routine	*Unspecified	Care and Tx Recommendations	*Unspecified	*Unspecified	Closed	Expired-Auto Closed	0	0	0	1	0	1	0	0	April	2019	Qtr2	4	Apr
MEDICAREFFS	Indemnity	2018-10-19	FOL INTERNAL MEDICINE	M19.019	OA	PHYSICAL THERAPY ACC	PT/OT/ST	Include	Internal	Routine	*Unspecified	Care and Tx Recommendations	*Unspecified	*Unspecified	Closed	Expired-Auto Closed	0	0	0	1	0	1	0	0	October	2018	Qtr4	10	Oct
MEDICAREFFS	Indemnity	2018-01-19	SPORTS MEDICINE / ORTHOPAEDICS	M17.11	OA	PHYSICAL THERAPY ACC	PT/OT/ST	Include	Internal	Routine	*Unspecified	Care and Tx Recommendations	*Unspecified	*Unspecified	Closed	Expired-Auto Closed	0	0	0	1	0	1	0	0	January	2018	Qtr1	1	Jan
MEDICAREFFS	Indemnity	2018-02-15	CAM FAMILY PRACTICE	M17.0	OA	PHYSICAL THERAPY ACC	PT/OT/ST	Include	Internal	Routine	*Unspecified	Care and Tx Recommendations	*Unspecified	*Unspecified	Closed	Expired-Auto Closed	0	0	0	1	0	1	0	0	February	2018	Qtr1	2	Feb
MEDICAREFFS	Indemnity	2019-03-15	ELK FAMILY PRACTICE	M17.11	OA	PHYSICAL THERAPY ACC	PT/OT/ST	Include	Internal	Routine	*Unspecified	Care and Tx Recommendations	*Unspecified	*Unspecified	Closed	Expired-Auto Closed	0	0	0	1	0	1	0	0	March	2019	Qtr1	3	Mar
MEDICAREFFS	Indemnity	2019-10-31	SPORTS MEDICINE / PM&R	M16.11	OA	PHYSICAL THERAPY ACC	PT/OT/ST	Include	Internal	Routine	*Unspecified	Care and Tx Recommendations	*Unspecified	*Unspecified	Closed	Expired-Auto Closed	0	0	0	1	0	1	0	0	October	2019	Qtr4	10	Oct
MEDICAREFFS	Indemnity	2018-02-23	FAMILY GENERAL PRACTICE ACC	M16.0	OA	PHYSICAL THERAPY ACC	PT/OT/ST	Include	Internal	Routine	*Unspecified	Care and Tx Recommendations	*Unspecified	*Unspecified	Closed	Expired-Auto Closed	0	0	0	1	0	1	0	0	February	2018	Qtr1	2	Feb
MEDICAREFFS	Indemnity	2019-08-28	ORTHO CLINIC ACC	M17.0	OA	PHYSICAL THERAPY ACC	PT/OT/ST	Include	Internal	Routine	*Unspecified	Care and Tx Recommendations	*Unspecified	*Unspecified	Closed	Expired-Auto Closed	0	0	0	1	0	1	0	0	August	2019	Qtr3	8	Aug
MEDICAREFFS	Indemnity	2018-08-23	GENERAL MEDICINE, SUITE A	M16.12	OA	PHYSICAL THERAPY ACC	PT/OT/ST	Include	Internal	Routine	*Unspecified	Care and Tx Recommendations	*Unspecified	*Unspecified	Closed	Expired-Auto Closed	0	0	0	1	0	1	0	0	August	2018	Qtr3	8	Aug
MEDICAREFFS	Indemnity	2018-10-02	FAMILY GENERAL PRACTICE ACC	M17.0	OA	PHYSICAL THERAPY ACC	PT/OT/ST	Include	Internal	Routine	*Unspecified	Care and Tx Recommendations	*Unspecified	*Unspecified	Closed	Expired-Auto Closed	0	0	0	1	0	1	0	0	October	2018	Qtr4	10	Oct
MEDICAREFFS	Indemnity	2019-12-06	ORTHO CLINIC ACC	M16.11	OA	PHYSICAL THERAPY ACC	PT/OT/ST	Include	Internal	Routine	*Unspecified	Care and Tx Recommendations	*Unspecified	*Unspecified	Closed	Expired-Auto Closed	0	0	0	1	0	1	0	0	December	2019	Qtr4	12	Dec
MEDICAREFFS	Indemnity	2018-02-12	ELK INTERNAL MEDICINE	M17.0	OA	PHYSICAL THERAPY ACC	PT/OT/ST	Include	Internal	Routine	*Unspecified	Care and Tx Recommendations	*Unspecified	*Unspecified	Closed	Expired-Auto Closed	0	0	0	1	0	1	0	0	February	2018	Qtr1	2	Feb
MEDICAREFFS	Indemnity	2018-12-10	FAMILY GENERAL PRACTICE ACC	M19.012	OA	PHYSICAL THERAPY ACC	PT/OT/ST	Include	Internal	Routine	*Unspecified	Care and Tx Recommendations	*Unspecified	*Unspecified	Closed	Expired-Auto Closed	0	0	0	1	0	1	0	0	December	2018	Qtr4	12	Dec
MEDICAREFFS	Indemnity	2018-01-04	T8 TRANSPLANT/SPECIAL CARE	M17.10	OA	PHYSICAL THERAPY ACC	PT/OT/ST	Include	Internal	Routine	*Unspecified	Care and Tx Recommendations	*Unspecified	*Unspecified	Closed	Expired-Auto Closed	0	0	0	1	0	1	0	0	January	2018	Qtr1	1	Jan
MEDICAREFFS	Indemnity	2019-04-23	GENERAL MEDICINE, SUITE A	M17.0	OA	PHYSICAL THERAPY ACC	PT/OT/ST	Include	Internal	Routine	*Unspecified	Care and Tx Recommendations	*Unspecified	*Unspecified	Closed	Expired-Auto Closed	0	0	0	1	0	1	0	0	April	2019	Qtr2	4	Apr
MEDICAREFFS	Indemnity	2019-10-30	FAMILY GENERAL PRACTICE ACC	M17.0	OA	PHYSICAL THERAPY ACC	PT/OT/ST	Include	Internal	Routine	*Unspecified	Care and Tx Recommendations	*Unspecified	*Unspecified	Closed	Expired-Auto Closed	0	0	0	1	0	1	0	0	October	2019	Qtr4	10	Oct
MEDICAREFFS	Indemnity	2018-10-15	MIDTOWN SPECIALTY	M17.12	OA	PHYSICAL THERAPY ACC	PT/OT/ST	Include	Internal	Routine	*Unspecified	Care and Tx Recommendations	*Unspecified	*Unspecified	Closed	Expired-Auto Closed	0	0	0	1	0	1	0	0	October	2018	Qtr4	10	Oct
MEDICAREFFS	Indemnity	2018-05-11	FAMILY GENERAL PRACTICE ACC	M17.31	OA	PHYSICAL THERAPY ACC	PT/OT/ST	Include	Internal	Routine	*Unspecified	Care and Tx Recommendations	*Unspecified	*Unspecified	Closed	Expired-Auto Closed	0	0	0	1	0	1	0	0	May	2018	Qtr2	5	May
MEDICAREFFS	Indemnity	2018-12-11	RHEUMATOLOGY ACC	M17.0	OA	PHYSICAL THERAPY ACC	PT/OT/ST	Include	Internal	Routine	*Unspecified	Care and Tx Recommendations	*Unspecified	*Unspecified	Closed	Expired-Auto Closed	0	0	0	1	0	1	0	0	December	2018	Qtr4	12	Dec
MEDICAREFFS	Indemnity	2018-01-22	SPORTS MEDICINE / PM&R	M17.0	OA	PHYSICAL THERAPY ACC	PT/OT/ST	Include	Internal	Routine	*Unspecified	Care and Tx Recommendations	*Unspecified	*Unspecified	Closed	Expired-Auto Closed	0	0	0	1	0	1	0	0	January	2018	Qtr1	1	Jan
MEDICAREFFS	Indemnity	2019-03-25	MIDTOWN SPECIALTY	M17.0	OA	PHYSICAL THERAPY ACC	PT/OT/ST	Include	Internal	Routine	*Unspecified	Care and Tx Recommendations	*Unspecified	*Unspecified	Closed	Expired-Auto Closed	0	0	0	1	0	1	0	0	March	2019	Qtr1	3	Mar
MEDICAREFFS	Indemnity	2019-02-04	SPORTS MEDICINE / PM&R	M17.11	OA	PHYSICAL THERAPY ACC	PT/OT/ST	Include	Internal	Routine	*Unspecified	Care and Tx Recommendations	*Unspecified	*Unspecified	Closed	Expired-Auto Closed	0	0	0	1	0	1	0	0	February	2019	Qtr1	2	Feb
MEDICAREFFS	Indemnity	2018-05-14	GENERAL MEDICINE, SUITE A	M15.9	OA	PHYSICAL THERAPY ACC	PT/OT/ST	Include	Internal	Routine	*Unspecified	Care and Tx Recommendations	*Unspecified	*Unspecified	Closed	Expired-Auto Closed	0	0	0	1	0	1	0	0	May	2018	Qtr2	5	May
MEDICAREFFS	Indemnity	2018-01-17	GENERAL MEDICINE, SUITE B	M19.90	OA	PHYSICAL THERAPY ACC	PT/OT/ST	Include	Internal	Routine	*Unspecified	Care and Tx Recommendations	*Unspecified	*Unspecified	Closed	Expired-Auto Closed	0	0	0	1	0	1	0	0	January	2018	Qtr1	1	Jan
MEDICAREFFS	Indemnity	2019-02-04	INT MED FACULTY CLINIC ACC	M17.0	OA	PHYSICAL THERAPY ACC	PT/OT/ST	Include	Internal	Routine	*Unspecified	Care and Tx Recommendations	*Unspecified	*Unspecified	Closed	Expired-Auto Closed	0	0	0	1	0	1	0	0	February	2019	Qtr1	2	Feb
MEDICAREFFS	Indemnity	2018-06-18	INT MED FACULTY CLINIC ACC	M19.112	OA	PHYSICAL THERAPY ACC	PT/OT/ST	Include	Internal	Routine	*Unspecified	Care and Tx Recommendations	*Unspecified	*Unspecified	Closed	Expired-Auto Closed	0	0	0	1	0	1	0	0	June	2018	Qtr2	6	Jun
MEDICAREFFS	Indemnity	2019-04-01	SPORTS MEDICINE / ORTHOPAEDICS	M19.071	OA	PHYSICAL THERAPY ACC	PT/OT/ST	Include	Internal	Routine	*Unspecified	Care and Tx Recommendations	*Unspecified	*Unspecified	Closed	Expired-Auto Closed	0	0	0	1	0	1	0	0	April	2019	Qtr2	4	Apr
MEDICAREFFS	Indemnity	2019-11-25	FAMILY GENERAL PRACTICE ACC	M17.11	OA	PHYSICAL THERAPY ACC	PT/OT/ST	Include	Internal	Routine	*Unspecified	Care and Tx Recommendations	*Unspecified	*Unspecified	Closed	Expired-Auto Closed	0	0	0	1	0	1	0	0	November	2019	Qtr4	11	Nov
MEDICAREFFS	Indemnity	2018-09-04	ELK FAMILY PRACTICE	M16.10	OA	PHYSICAL THERAPY ACC	PT/OT/ST	Include	Internal	Routine	*Unspecified	Care and Tx Recommendations	*Unspecified	*Unspecified	Closed	Expired-Auto Closed	0	0	0	1	0	1	0	0	September	2018	Qtr3	9	Sep
MEDICAREFFS	Indemnity	2018-04-20	PAIN CLINIC ACC	M17.0	OA	PHYSICAL THERAPY ACC	PT/OT/ST	Include	Internal	Routine	*Unspecified	Care and Tx Recommendations	*Unspecified	*Unspecified	Closed	Expired-Auto Closed	0	0	0	1	0	1	0	0	April	2018	Qtr2	4	Apr
MEDICAREFFS	Indemnity	2018-08-09	RNC FAM PRAC/INT MED	M17.0	OA	PHYSICAL THERAPY ACC	PT/OT/ST	Include	Internal	Routine	*Unspecified	Care and Tx Recommendations	*Unspecified	*Unspecified	Closed	Expired-Auto Closed	0	0	0	1	0	1	0	0	August	2018	Qtr3	8	Aug
MEDICAREFFS	Indemnity	2019-09-17	SPORTS MEDICINE / PM&R	M17.11	OA	PHYSICAL THERAPY ACC	PT/OT/ST	Include	Internal	Routine	*Unspecified	Care and Tx Recommendations	*Unspecified	*Unspecified	Closed	Expired-Auto Closed	0	0	0	1	0	1	0	0	September	2019	Qtr3	9	Sep
MEDICAREFFS	Indemnity	2018-09-17	GENERAL MEDICINE, SUITE A	M17.0	OA	PHYSICAL THERAPY ACC	PT/OT/ST	Include	Internal	Routine	*Unspecified	Care and Tx Recommendations	*Unspecified	*Unspecified	Closed	Expired-Auto Closed	0	0	0	1	0	1	0	0	September	2018	Qtr3	9	Sep
MEDICAREFFS	Indemnity	2018-05-01	SPORTS MEDICINE / PM&R	M17.11	OA	PHYSICAL THERAPY ACC	PT/OT/ST	Include	Internal	Routine	*Unspecified	Care and Tx Recommendations	*Unspecified	*Unspecified	Closed	Expired-Auto Closed	0	0	0	1	0	1	0	0	May	2018	Qtr2	5	May
MEDICAREFFS	Indemnity	2018-08-01	GENERAL MEDICINE, SUITE A	M19.011	OA	PHYSICAL THERAPY ACC	PT/OT/ST	Include	Internal	Routine	*Unspecified	Care and Tx Recommendations	*Unspecified	*Unspecified	Closed	Expired-Auto Closed	0	0	0	1	0	1	0	0	August	2018	Qtr3	8	Aug
MEDICAREFFS	Indemnity	2018-08-21	SPORTS MEDICINE / ORTHOPAEDICS	M16.11	OA	PHYSICAL THERAPY ACC	PT/OT/ST	Include	Internal	Routine	*Unspecified	Care and Tx Recommendations	*Unspecified	*Unspecified	Closed	Expired-Auto Closed	0	0	0	1	0	1	0	0	August	2018	Qtr3	8	Aug
MEDICAREFFS	Indemnity	2019-06-19	GENERAL MEDICINE, SUITE A	M17.12	OA	PHYSICAL THERAPY ACC	PT/OT/ST	Include	Internal	Routine	*Unspecified	Care and Tx Recommendations	*Unspecified	*Unspecified	Closed	Expired-Auto Closed	0	0	0	1	0	1	0	0	June	2019	Qtr2	6	Jun
MEDICAREFFS	Indemnity	2019-11-21	INT MED FACULTY CLINIC ACC	M16.10	OA	PHYSICAL THERAPY ACC	PT/OT/ST	Include	Internal	Routine	*Unspecified	Care and Tx Recommendations	*Unspecified	*Unspecified	Closed	Expired-Auto Closed	0	0	0	1	0	1	0	0	November	2019	Qtr4	11	Nov
MEDICAREFFS	Indemnity	2018-03-05	MIDTOWN IM	M17.12	OA	PHYSICAL THERAPY ACC	PT/OT/ST	Include	Internal	Routine	*Unspecified	Care and Tx Recommendations	*Unspecified	*Unspecified	Closed	Expired-Auto Closed	0	0	0	1	0	1	0	0	March	2018	Qtr1	3	Mar
MEDICAREFFS	Indemnity	2019-04-03	SPORTS MEDICINE / PM&R	M17.0	OA	PHYSICAL THERAPY ACC	PT/OT/ST	Include	Internal	Routine	*Unspecified	Care and Tx Recommendations	*Unspecified	*Unspecified	Closed	Expired-Auto Closed	0	0	0	1	0	1	0	0	April	2019	Qtr2	4	Apr
MEDICAREFFS	Indemnity	2019-11-12	SPORTS MEDICINE / PM&R	M17.11	OA	PHYSICAL THERAPY ACC	PT/OT/ST	Include	Internal	Routine	*Unspecified	Care and Tx Recommendations	*Unspecified	*Unspecified	Closed	Expired-Auto Closed	0	0	0	1	0	1	0	0	November	2019	Qtr4	11	Nov
MEDICAREFFS	Indemnity	2019-09-30	MIDTOWN SPECIALTY	M17.11	OA	PHYSICAL THERAPY ACC	PT/OT/ST	Include	Internal	Routine	*Unspecified	Care and Tx Recommendations	*Unspecified	*Unspecified	Closed	Expired-Auto Closed	0	0	0	1	0	1	0	0	September	2019	Qtr3	9	Sep
MEDICAREFFS	Indemnity	2019-08-15	SPORTS MEDICINE / PM&R	M17.11	OA	PHYSICAL THERAPY ACC	PT/OT/ST	Include	Internal	Routine	*Unspecified	Care and Tx Recommendations	*Unspecified	*Unspecified	Closed	Expired-Auto Closed	0	0	0	1	0	1	0	0	August	2019	Qtr3	8	Aug
MEDICAREFFS	Indemnity	2018-01-03	SPINE CENTER/PAIN MANAGEMENT	M16.11	OA	PHYSICAL THERAPY ACC	PT/OT/ST	Include	Internal	Routine	*Unspecified	Care and Tx Recommendations	*Unspecified	*Unspecified	Closed	Expired-Auto Closed	0	0	0	1	0	1	0	0	January	2018	Qtr1	1	Jan
MEDICAREFFS	Indemnity	2019-06-11	MIDTOWN SPECIALTY	M13.862	OA	PHYSICAL THERAPY ACC	PT/OT/ST	Include	Internal	Routine	*Unspecified	Care and Tx Recommendations	*Unspecified	*Unspecified	Closed	Expired-Auto Closed	0	0	0	1	0	1	0	0	June	2019	Qtr2	6	Jun
MEDICAREFFS	Indemnity	2019-08-12	ORTHO CLINIC ACC	M19.019	OA	PHYSICAL THERAPY ACC	PT/OT/ST	Include	Internal	Routine	*Unspecified	Care and Tx Recommendations	*Unspecified	*Unspecified	Closed	Expired-Auto Closed	0	0	0	1	0	1	0	0	August	2019	Qtr3	8	Aug
MEDICAREFFS	Indemnity	2018-09-10	RHEUMATOLOGY ACC	M17.12	OA	PHYSICAL THERAPY ACC	PT/OT/ST	Include	Internal	Routine	*Unspecified	Care and Tx Recommendations	*Unspecified	*Unspecified	Closed	Expired-Auto Closed	0	0	0	1	0	1	0	0	September	2018	Qtr3	9	Sep
MEDICAREFFS	Indemnity	2019-09-24	MIDTOWN NEUROLOGY	M19.90	OA	PHYSICAL THERAPY ACC	PT/OT/ST	Include	Internal	Routine	*Unspecified	Care and Tx Recommendations	*Unspecified	*Unspecified	Closed	Expired-Auto Closed	0	0	0	1	0	1	0	0	September	2019	Qtr3	9	Sep
MEDICAREFFS	Indemnity	2018-06-27	FAMILY GENERAL PRACTICE ACC	M17.0	OA	PHYSICAL THERAPY ACC	PT/OT/ST	Include	Internal	Routine	*Unspecified	Care and Tx Recommendations	*Unspecified	*Unspecified	Closed	Expired-Auto Closed	0	0	0	1	0	1	0	0	June	2018	Qtr2	6	Jun
MEDICAREFFS	Indemnity	2018-01-17	GENERAL MEDICINE, SUITE A	M15.9	OA	PHYSICAL THERAPY ACC	PT/OT/ST	Include	Internal	Routine	*Unspecified	Care and Tx Recommendations	*Unspecified	*Unspecified	Closed	Expired-Auto Closed	0	0	0	1	0	1	0	0	January	2018	Qtr1	1	Jan
MEDICAREFFS	Indemnity	2019-08-29	ORTHO CLINIC ACC	M19.011	OA	PHYSICAL THERAPY ACC	PT/OT/ST	Include	Internal	Routine	*Unspecified	Care and Tx Recommendations	*Unspecified	*Unspecified	Closed	Expired-Auto Closed	0	0	0	1	0	1	0	0	August	2019	Qtr3	8	Aug
MEDICAREFFS	Indemnity	2019-02-04	INT MED FACULTY CLINIC ACC	M16.11	OA	PHYSICAL THERAPY ACC	PT/OT/ST	Include	Internal	Routine	*Unspecified	Care and Tx Recommendations	*Unspecified	*Unspecified	Closed	Expired-Auto Closed	0	0	0	1	0	1	0	0	February	2019	Qtr1	2	Feb
MEDICAREFFS	Indemnity	2018-04-05	FAMILY GENERAL PRACTICE ACC	M17.11	OA	PHYSICAL THERAPY ACC	PT/OT/ST	Include	Internal	Routine	*Unspecified	Care and Tx Recommendations	*Unspecified	*Unspecified	Closed	Expired-Auto Closed	0	0	0	1	0	1	0	0	April	2018	Qtr2	4	Apr
MEDICAREFFS	Indemnity	2019-09-03	GENERAL MEDICINE, SUITE A	M16.10	OA	PHYSICAL THERAPY ACC	PT/OT/ST	Include	Internal	Routine	*Unspecified	Care and Tx Recommendations	*Unspecified	*Unspecified	Closed	Expired-Auto Closed	0	0	0	1	0	1	0	0	September	2019	Qtr3	9	Sep
MEDICAREFFS	Indemnity	2018-07-12	FAMILY GENERAL PRACTICE ACC	M17.0	OA	PHYSICAL THERAPY ACC	PT/OT/ST	Include	Internal	Routine	*Unspecified	Care and Tx Recommendations	*Unspecified	*Unspecified	Closed	Expired-Auto Closed	0	0	0	1	0	1	0	0	July	2018	Qtr3	7	Jul
MEDICAREFFS	Indemnity	2018-05-22	GENERAL MEDICINE, SUITE A	M17.12	OA	PHYSICAL THERAPY ACC	PT/OT/ST	Include	Internal	Routine	*Unspecified	Care and Tx Recommendations	*Unspecified	*Unspecified	Closed	Expired-Auto Closed	0	0	0	1	0	1	0	0	May	2018	Qtr2	5	May
MEDICAREFFS	Indemnity	2018-04-25	FAMILY PRACTICE FACULTY ACC	M17.12	OA	PHYSICAL THERAPY ACC	PT/OT/ST	Include	Internal	Routine	*Unspecified	Care and Tx Recommendations	*Unspecified	*Unspecified	Closed	Expired-Auto Closed	0	0	0	1	0	1	0	0	April	2018	Qtr2	4	Apr
MEDICAREFFS	Indemnity	2018-10-22	FAMILY GENERAL PRACTICE ACC	M17.10	OA	PHYSICAL THERAPY ACC	PT/OT/ST	Include	Internal	Routine	*Unspecified	Care and Tx Recommendations	*Unspecified	*Unspecified	Closed	Expired-Auto Closed	0	0	0	1	0	1	0	0	October	2018	Qtr4	10	Oct
MEDICAREFFS	Indemnity	2019-01-22	FAMILY PRACTICE FACULTY ACC	M16.0	OA	PHYSICAL THERAPY ACC	PT/OT/ST	Include	Internal	Routine	*Unspecified	Care and Tx Recommendations	*Unspecified	*Unspecified	Closed	Expired-Auto Closed	0	0	0	1	0	1	0	0	January	2019	Qtr1	1	Jan
MEDICAREFFS	Indemnity	2018-01-07	D14 ORTHOPEDICS/TRAUMA	M19.90	OA	PHYSICAL THERAPY ACC	PT/OT/ST	Include	Internal	Routine	*Unspecified	Care and Tx Recommendations	*Unspecified	*Unspecified	Closed	Expired-Auto Closed	0	0	0	1	0	1	0	0	January	2018	Qtr1	1	Jan
MEDICAREFFS	Indemnity	2019-12-18	SPORTS MEDICINE / PM&R	M19.012	OA	PHYSICAL THERAPY ACC	PT/OT/ST	Include	Internal	Routine	*Unspecified	Care and Tx Recommendations	*Unspecified	*Unspecified	Closed	Expired-Auto Closed	0	0	0	1	0	1	0	0	December	2019	Qtr4	12	Dec
MEDICAREFFS	Indemnity	2019-07-08	CANCER CENTER SURGICAL ONCOLOGY	M19.032	OA	PHYSICAL THERAPY ACC	PT/OT/ST	Include	Internal	Routine	*Unspecified	Care and Tx Recommendations	*Unspecified	*Unspecified	Closed	Expired-Auto Closed	0	0	0	1	0	1	0	0	July	2019	Qtr3	7	Jul
MEDICAREFFS	Indemnity	2018-09-06	SPORTS MEDICINE / PM&R	M17.11	OA	PHYSICAL THERAPY ACC	PT/OT/ST	Include	Internal	Routine	*Unspecified	Care and Tx Recommendations	*Unspecified	*Unspecified	Closed	Expired-Auto Closed	0	0	0	1	0	1	0	0	September	2018	Qtr3	9	Sep
MEDICAREFFS	Indemnity	2018-09-05	FAMILY GENERAL PRACTICE ACC	M17.0	OA	PHYSICAL THERAPY ACC	PT/OT/ST	Include	Internal	Routine	*Unspecified	Care and Tx Recommendations	*Unspecified	*Unspecified	Closed	Expired-Auto Closed	0	0	0	1	0	1	0	0	September	2018	Qtr3	9	Sep
MEDICAREFFS	Indemnity	2018-01-03	ORTHO CLINIC ACC	M19.90	OA	PHYSICAL THERAPY ACC	PT/OT/ST	Include	Internal	Routine	*Unspecified	Care and Tx Recommendations	*Unspecified	*Unspecified	Closed	Expired-Auto Closed	0	0	0	1	0	1	0	0	January	2018	Qtr1	1	Jan
MEDICAREFFS	Indemnity	2019-06-13	SPORTS MEDICINE / ORTHOPAEDICS	M17.11	OA	PHYSICAL THERAPY ACC	PT/OT/ST	Include	Internal	Routine	*Unspecified	Care and Tx Recommendations	*Unspecified	*Unspecified	Closed	Expired-Auto Closed	0	0	0	1	0	1	0	0	June	2019	Qtr2	6	Jun
MEDICAREFFS	Indemnity	2019-03-16	RNC FAM PRAC/INT MED	M15.9	OA	PHYSICAL THERAPY ACC	PT/OT/ST	Include	Internal	Routine	*Unspecified	Care and Tx Recommendations	*Unspecified	*Unspecified	Closed	Expired-Auto Closed	0	0	0	1	0	1	0	0	March	2019	Qtr1	3	Mar
MEDICAREFFS	Indemnity	2018-10-01	GENERAL MEDICINE, SUITE B	M17.0	OA	PHYSICAL THERAPY ACC	PT/OT/ST	Include	Internal	Routine	*Unspecified	Care and Tx Recommendations	*Unspecified	*Unspecified	Closed	Expired-Auto Closed	0	0	0	1	0	1	0	0	October	2018	Qtr4	10	Oct
MEDICAREFFS	Indemnity	2019-06-03	NATOMAS FAMILY PRACTICE	M17.11	OA	PHYSICAL THERAPY ACC	PT/OT/ST	Include	Internal	Routine	*Unspecified	Care and Tx Recommendations	*Unspecified	*Unspecified	Closed	Expired-Auto Closed	0	0	0	1	0	1	0	0	June	2019	Qtr2	6	Jun
MEDICAREFFS	Indemnity	2018-11-05	SPORTS MEDICINE / ORTHOPAEDICS	M17.11	OA	PHYSICAL THERAPY ACC	PT/OT/ST	Include	Internal	Routine	*Unspecified	Care and Tx Recommendations	*Unspecified	*Unspecified	Closed	Expired-Auto Closed	0	0	0	1	0	1	0	0	November	2018	Qtr4	11	Nov
MEDICAREFFS	Indemnity	2018-01-05	RHEUMATOLOGY ACC	M17.0	OA	PHYSICAL THERAPY ACC	PT/OT/ST	Include	Internal	Routine	*Unspecified	Care and Tx Recommendations	*Unspecified	*Unspecified	Closed	Expired-Auto Closed	0	0	0	1	0	1	0	0	January	2018	Qtr1	1	Jan
MEDICAREFFS	Indemnity	2019-02-14	PAIN CLINIC ACC	M17.0	OA	PHYSICAL THERAPY ACC	PT/OT/ST	Include	Internal	Routine	*Unspecified	Care and Tx Recommendations	*Unspecified	*Unspecified	Closed	Expired-Auto Closed	0	0	0	1	0	1	0	0	February	2019	Qtr1	2	Feb
MEDICAREFFS	Indemnity	2018-05-23	SPORTS MEDICINE / PM&R	M17.11	OA	PHYSICAL THERAPY ACC	PT/OT/ST	Include	Internal	Routine	*Unspecified	Care and Tx Recommendations	*Unspecified	*Unspecified	Closed	Expired-Auto Closed	0	0	0	1	0	1	0	0	May	2018	Qtr2	5	May
MEDICAREFFS	Indemnity	2018-07-31	GENERAL MEDICINE, SUITE A	M18.11	OA	PHYSICAL THERAPY ACC	PT/OT/ST	Include	Internal	Routine	*Unspecified	Care and Tx Recommendations	*Unspecified	*Unspecified	Closed	Expired-Auto Closed	0	0	0	1	0	1	0	0	July	2018	Qtr3	7	Jul
MEDICAREFFS	Indemnity	2018-10-19	GENERAL MEDICINE, SUITE A	M17.0	OA	PHYSICAL THERAPY ACC	PT/OT/ST	Include	Internal	Routine	*Unspecified	Care and Tx Recommendations	*Unspecified	*Unspecified	Closed	Expired-Auto Closed	0	0	0	1	0	1	0	0	October	2018	Qtr4	10	Oct
MEDICAREFFS	Indemnity	2019-10-18	FAMILY GENERAL PRACTICE ACC	M19.012	OA	PHYSICAL THERAPY ACC	PT/OT/ST	Include	Internal	Routine	*Unspecified	Care and Tx Recommendations	*Unspecified	*Unspecified	Closed	Expired-Auto Closed	0	0	0	1	0	1	0	0	October	2019	Qtr4	10	Oct
MEDICAREFFS	Indemnity	2019-09-18	MIDTOWN SPECIALTY	M17.11	OA	PHYSICAL THERAPY ACC	PT/OT/ST	Include	Internal	Routine	*Unspecified	Care and Tx Recommendations	*Unspecified	*Unspecified	Closed	Expired-Auto Closed	0	0	0	1	0	1	0	0	September	2019	Qtr3	9	Sep
MEDICAREFFS	Indemnity	2019-10-03	GENERAL MEDICINE, SUITE A	M17.12	OA	PHYSICAL THERAPY ACC	PT/OT/ST	Include	Internal	Routine	*Unspecified	Care and Tx Recommendations	*Unspecified	*Unspecified	Closed	Expired-Auto Closed	0	0	0	1	0	1	0	0	October	2019	Qtr4	10	Oct
MEDICAREFFS	Indemnity	2018-02-01	SPORTS MEDICINE / ORTHOPAEDICS	M19.012	OA	PHYSICAL THERAPY ACC	PT/OT/ST	Include	Internal	Routine	*Unspecified	Care and Tx Recommendations	*Unspecified	*Unspecified	Closed	Expired-Auto Closed	0	0	0	1	0	1	0	0	February	2018	Qtr1	2	Feb
MEDICAREFFS	Indemnity	2019-02-05	GENERAL MEDICINE, SUITE A	M17.0	OA	PHYSICAL THERAPY ACC	PT/OT/ST	Include	Internal	Routine	*Unspecified	Care and Tx Recommendations	*Unspecified	*Unspecified	Closed	Expired-Auto Closed	0	0	0	1	0	1	0	0	February	2019	Qtr1	2	Feb
MEDICAREFFS	Indemnity	2019-12-18	SPORTS MEDICINE / PM&R	M19.011	OA	PHYSICAL THERAPY ACC	PT/OT/ST	Include	Internal	Routine	*Unspecified	Care and Tx Recommendations	*Unspecified	*Unspecified	Closed	Expired-Auto Closed	0	0	0	1	0	1	0	0	December	2019	Qtr4	12	Dec
MEDICAREFFS	Indemnity	2019-04-25	GENERAL MEDICINE, SUITE A	M17.0	OA	PHYSICAL THERAPY ACC	PT/OT/ST	Include	Internal	Routine	*Unspecified	Care and Tx Recommendations	*Unspecified	*Unspecified	Closed	Expired-Auto Closed	0	0	0	1	0	1	0	0	April	2019	Qtr2	4	Apr
MEDICAREFFS	Indemnity	2019-07-05	GENERAL MEDICINE, SUITE A	M17.10	OA	PHYSICAL THERAPY ACC	PT/OT/ST	Include	Internal	Routine	*Unspecified	Care and Tx Recommendations	*Unspecified	*Unspecified	Closed	Expired-Auto Closed	0	0	0	1	0	1	0	0	July	2019	Qtr3	7	Jul
MEDICAREFFS	Indemnity	2018-08-27	FAMILY PRACTICE FACULTY ACC	M17.12	OA	PHYSICAL THERAPY ACC	PT/OT/ST	Include	Internal	Routine	*Unspecified	Care and Tx Recommendations	*Unspecified	*Unspecified	Closed	Expired-Auto Closed	0	0	0	1	0	1	0	0	August	2018	Qtr3	8	Aug
MEDICAREFFS	Indemnity	2019-11-04	SPORTS MEDICINE / ORTHOPAEDICS	M17.11	OA	PHYSICAL THERAPY ACC	PT/OT/ST	Include	Internal	Routine	*Unspecified	Care and Tx Recommendations	*Unspecified	*Unspecified	Closed	Expired-Auto Closed	0	0	0	1	0	1	0	0	November	2019	Qtr4	11	Nov
MEDICAREFFS	Indemnity	2018-10-19	GENERAL MEDICINE, SUITE A	M19.012	OA	PHYSICAL THERAPY ACC	PT/OT/ST	Include	Internal	Routine	*Unspecified	Care and Tx Recommendations	*Unspecified	*Unspecified	Closed	Expired-Auto Closed	0	0	0	1	0	1	0	0	October	2018	Qtr4	10	Oct
MEDICAREFFS	Indemnity	2018-01-04	ORTHO CLINIC ACC	M17.11	OA	PHYSICAL THERAPY ACC	PT/OT/ST	Include	Internal	Routine	*Unspecified	Care and Tx Recommendations	*Unspecified	*Unspecified	Closed	Expired-Auto Closed	0	0	0	1	0	1	0	0	January	2018	Qtr1	1	Jan
MEDICAREFFS	Indemnity	2019-03-06	INT MED FACULTY CLINIC ACC	M16.0	OA	PHYSICAL THERAPY ACC	PT/OT/ST	Include	Internal	Routine	*Unspecified	Care and Tx Recommendations	*Unspecified	*Unspecified	Closed	Expired-Auto Closed	0	0	0	1	0	1	0	0	March	2019	Qtr1	3	Mar
MEDICAREFFS	Indemnity	2019-03-27	SPORTS MEDICINE / ORTHOPAEDICS	M17.12	OA	PHYSICAL THERAPY ACC	PT/OT/ST	Include	Internal	Routine	*Unspecified	Care and Tx Recommendations	*Unspecified	*Unspecified	Closed	Expired-Auto Closed	0	0	0	1	0	1	0	0	March	2019	Qtr1	3	Mar
MEDICAREFFS	Indemnity	2019-01-09	GENERAL MEDICINE, SUITE A	M17.0	OA	PHYSICAL THERAPY ACC	PT/OT/ST	Include	Internal	Routine	*Unspecified	Care and Tx Recommendations	*Unspecified	*Unspecified	Closed	Expired-Auto Closed	0	0	0	1	0	1	0	0	January	2019	Qtr1	1	Jan
MEDICAREFFS	Indemnity	2018-01-20	INT MED FACULTY CLINIC ACC	M15.9	OA	PHYSICAL THERAPY ACC	PT/OT/ST	Include	Internal	Routine	*Unspecified	Care and Tx Recommendations	*Unspecified	*Unspecified	Closed	Expired-Auto Closed	0	0	0	1	0	1	0	0	January	2018	Qtr1	1	Jan
MEDICAREFFS	Indemnity	2018-08-03	ENDOCRINOLOGY ACC	M15.9	OA	PHYSICAL THERAPY ACC	PT/OT/ST	Include	Internal	Routine	*Unspecified	Care and Tx Recommendations	*Unspecified	*Unspecified	Closed	Expired-Auto Closed	0	0	0	1	0	1	0	0	August	2018	Qtr3	8	Aug
MEDICAREFFS	Indemnity	2018-04-18	FAMILY GENERAL PRACTICE ACC	M17.0	OA	PHYSICAL THERAPY ACC	PT/OT/ST	Include	Internal	Routine	*Unspecified	Care and Tx Recommendations	*Unspecified	*Unspecified	Closed	Expired-Auto Closed	0	0	0	1	0	1	0	0	April	2018	Qtr2	4	Apr
MEDICAREFFS	Indemnity	2019-04-02	RHEUMATOLOGY ACC	M19.90	OA	PM&R HAND THERAPY ACC	PT/OT/ST	Include	Internal	Routine	*Unspecified	Care and Tx Recommendations	*Unspecified	*Unspecified	Closed	Expired-Auto Closed	0	0	0	1	0	1	1	0	April	2019	Qtr2	4	Apr
MEDICAREFFS	Indemnity	2019-09-09	FAMILY GENERAL PRACTICE ACC	M19.91	OA	PM&R HAND THERAPY ACC	PT/OT/ST	Include	Internal	Routine	*Unspecified	Care and Tx Recommendations	*Unspecified	*Unspecified	Closed	Expired-Auto Closed	0	0	0	1	0	1	0	0	September	2019	Qtr3	9	Sep
MEDICAREFFS	Indemnity	2018-06-13	GENERAL MEDICINE, SUITE A	M19.042	OA	PM&R HAND THERAPY ACC	PT/OT/ST	Include	Internal	Routine	*Unspecified	Care and Tx Recommendations	*Unspecified	*Unspecified	Closed	Expired-Auto Closed	0	0	0	1	0	1	1	0	June	2018	Qtr2	6	Jun
MEDICAREFFS	Indemnity	2019-10-22	ORTHO CLINIC ACC	M18.11	OA	PM&R HAND THERAPY ACC	PT/OT/ST	Include	Internal	Routine	*Unspecified	Care and Tx Recommendations	*Unspecified	*Unspecified	Closed	Expired-Auto Closed	0	0	0	1	0	1	0	0	October	2019	Qtr4	10	Oct
MEDICAREFFS	Indemnity	2018-06-12	ORTHO CLINIC ACC	M18.12	OA	PM&R HAND THERAPY ACC	PT/OT/ST	Include	Internal	Routine	*Unspecified	Care and Tx Recommendations	*Unspecified	*Unspecified	Closed	Expired-Auto Closed	0	0	0	1	0	1	1	0	June	2018	Qtr2	6	Jun
MEDICAREFFS	Indemnity	2019-01-09	FAMILY PRACTICE FACULTY ACC	M19.042	OA	PM&R HAND THERAPY ACC	PT/OT/ST	Include	Internal	Routine	*Unspecified	Care and Tx Recommendations	*Unspecified	*Unspecified	Closed	Expired-Auto Closed	0	0	0	1	0	1	1	0	January	2019	Qtr1	1	Jan
MEDICAREFFS	Indemnity	2018-05-18	SPORTS MEDICINE / PM&R	M19.131	OA	PM&R HAND THERAPY ACC	PT/OT/ST	Include	Internal	Routine	*Unspecified	Care and Tx Recommendations	*Unspecified	*Unspecified	Closed	Expired-Auto Closed	0	0	0	1	0	1	1	0	May	2018	Qtr2	5	May
MEDICAREFFS	Indemnity	2018-05-17	GENERAL MEDICINE, SUITE A	M18.12	OA	PM&R HAND THERAPY ACC	PT/OT/ST	Include	Internal	Routine	*Unspecified	Care and Tx Recommendations	*Unspecified	*Unspecified	Closed	Expired-Auto Closed	0	0	0	1	0	1	1	1	May	2018	Qtr2	5	May
MEDICAREFFS	Indemnity	2018-04-27	MIDTOWN IM	M19.049	OA	PM&R HAND THERAPY ACC	PT/OT/ST	Include	Internal	Routine	*Unspecified	Care and Tx Recommendations	*Unspecified	*Unspecified	Closed	Expired-Auto Closed	0	0	0	1	0	1	1	0	April	2018	Qtr2	4	Apr
MEDICAREFFS	Indemnity	2019-08-28	ORTHO CLINIC ACC	M19.049	OA	PM&R HAND THERAPY ACC	PT/OT/ST	Include	Internal	Routine	*Unspecified	Care and Tx Recommendations	*Unspecified	*Unspecified	Closed	Expired-Auto Closed	0	0	0	1	0	1	0	0	August	2019	Qtr3	8	Aug
MEDICAREFFS	Indemnity	2019-11-13	ORTHO CLINIC ACC	M19.131	OA	PM&R HAND THERAPY ACC	PT/OT/ST	Include	Internal	Routine	*Unspecified	Care and Tx Recommendations	*Unspecified	*Unspecified	Closed	Expired-Auto Closed	0	0	0	1	0	1	1	0	November	2019	Qtr4	11	Nov
MEDICAREFFS	Indemnity	2019-06-06	ELK ORTHOPAEDICS	M18.11	OA	PM&R HAND THERAPY ACC	PT/OT/ST	Include	Internal	Routine	*Unspecified	Care and Tx Recommendations	*Unspecified	*Unspecified	Closed	Expired-Auto Closed	0	0	0	1	0	1	0	0	June	2019	Qtr2	6	Jun
MEDICAREFFS	Indemnity	2018-09-07	ORTHO CLINIC ACC	M18.12	OA	PM&R HAND THERAPY ACC	PT/OT/ST	Include	Internal	Routine	*Unspecified	Care and Tx Recommendations	*Unspecified	*Unspecified	Closed	Expired-Auto Closed	0	0	0	1	0	1	1	0	September	2018	Qtr3	9	Sep
MEDICAREFFS	Indemnity	2018-10-29	ORTHO CLINIC ACC	M19.041	OA	PM&R HAND THERAPY ACC	PT/OT/ST	Include	Internal	Routine	*Unspecified	Care and Tx Recommendations	*Unspecified	*Unspecified	Closed	Expired-Auto Closed	0	0	0	0	0	1	1	0	October	2018	Qtr4	10	Oct
MEDICAREFFS	Indemnity	2018-02-15	CAM FAMILY PRACTICE	M19.049	OA	PM&R HAND THERAPY ACC	PT/OT/ST	Include	Internal	Routine	*Unspecified	Care and Tx Recommendations	*Unspecified	*Unspecified	Closed	Expired-Auto Closed	0	0	0	1	0	1	1	0	February	2018	Qtr1	2	Feb
MEDICAREFFS	Indemnity	2019-08-27	CARM INTERNAL MED	M18.12	OA	PM&R HAND THERAPY ACC	PT/OT/ST	Include	Internal	Routine	*Unspecified	Care and Tx Recommendations	*Unspecified	*Unspecified	Closed	Expired-Auto Closed	0	0	0	1	0	1	1	0	August	2019	Qtr3	8	Aug
MEDICAREFFS	Indemnity	2018-01-30	INT MED FACULTY CLINIC ACC	M18.12	OA	PM&R HAND THERAPY ACC	PT/OT/ST	Include	Internal	Routine	*Unspecified	Care and Tx Recommendations	*Unspecified	*Unspecified	Closed	Expired-Auto Closed	0	0	0	1	0	1	1	0	January	2018	Qtr1	1	Jan
MEDICAREFFS	Indemnity	2019-07-24	ORTHO CLINIC ACC	M19.049	OA	PM&R HAND THERAPY ACC	PT/OT/ST	Include	Incoming	Routine	*Unspecified	Care and Tx Recommendations	*Unspecified	*Unspecified	Closed	Expired-Auto Closed	0	0	0	1	0	0	0	0	July	2019	Qtr3	7	Jul
MEDICAREFFS	Indemnity	2019-07-22	ORTHO CLINIC ACC	M19.049	OA	PM&R HAND THERAPY ACC	PT/OT/ST	Include	Internal	Routine	*Unspecified	Care and Tx Recommendations	*Unspecified	*Unspecified	Closed	Expired-Auto Closed	0	0	0	1	0	1	0	0	July	2019	Qtr3	7	Jul
MEDICAREFFS	Indemnity	2018-08-23	GENERAL MEDICINE, SUITE A	M16.12	OA	PM&R HAND THERAPY ACC	PT/OT/ST	Include	Internal	Routine	*Unspecified	Care and Tx Recommendations	*Unspecified	*Unspecified	Closed	Expired-Auto Closed	0	0	0	1	0	1	0	0	August	2018	Qtr3	8	Aug
MEDICAREFFS	Indemnity	2019-08-07	RNC FAM PRAC/INT MED	M19.049	OA	PM&R HAND THERAPY ACC	PT/OT/ST	Include	Internal	Routine	*Unspecified	Care and Tx Recommendations	*Unspecified	*Unspecified	Closed	Expired-Auto Closed	0	0	0	1	0	1	1	0	August	2019	Qtr3	8	Aug
MEDICAREFFS	Indemnity	2018-08-06	ORTHO CLINIC ACC	M18.12	OA	PM&R HAND THERAPY ACC	PT/OT/ST	Include	Internal	Routine	*Unspecified	Care and Tx Recommendations	*Unspecified	*Unspecified	Closed	Expired-Auto Closed	0	0	0	1	0	1	1	0	August	2018	Qtr3	8	Aug
MEDICAREFFS	Indemnity	2018-02-16	FAMILY GENERAL PRACTICE ACC	M19.042	OA	PM&R HAND THERAPY ACC	PT/OT/ST	Include	Internal	Routine	*Unspecified	Care and Tx Recommendations	*Unspecified	*Unspecified	Closed	Expired-Auto Closed	0	0	0	1	0	1	0	0	February	2018	Qtr1	2	Feb
MEDICAREFFS	Indemnity	2019-11-14	SPORTS MEDICINE / PM&R	M18.11	OA	PM&R HAND THERAPY ACC	PT/OT/ST	Include	Internal	Routine	*Unspecified	Care and Tx Recommendations	*Unspecified	*Unspecified	Closed	Expired-Auto Closed	0	0	0	1	0	1	1	0	November	2019	Qtr4	11	Nov
MEDICAREFFS	Indemnity	2018-06-07	ORTHO CLINIC ACC	M05.749	IAA	PM&R HAND THERAPY ACC	PT/OT/ST	Include	Internal	Routine	*Unspecified	Care and Tx Recommendations	*Unspecified	*Unspecified	Closed	Expired-Auto Closed	0	0	0	1	0	1	1	0	June	2018	Qtr2	6	Jun
MEDICAREFFS	Indemnity	2018-12-13	GENERAL MEDICINE, SUITE A	M19.041	OA	PM&R HAND THERAPY ACC	PT/OT/ST	Include	Internal	Routine	*Unspecified	Care and Tx Recommendations	*Unspecified	*Unspecified	Closed	Expired-Auto Closed	0	0	0	1	0	1	1	0	December	2018	Qtr4	12	Dec
MEDICAREFFS	Indemnity	2019-10-02	ORTHO CLINIC ACC	M19.049	OA	PM&R HAND THERAPY ACC	PT/OT/ST	Include	Internal	Routine	*Unspecified	Care and Tx Recommendations	*Unspecified	*Unspecified	Closed	Expired-Auto Closed	0	0	0	1	0	1	0	0	October	2019	Qtr4	10	Oct
MEDICAREFFS	Indemnity	2019-01-09	FAMILY PRACTICE FACULTY ACC	M19.041	OA	PM&R HAND THERAPY ACC	PT/OT/ST	Include	Internal	Routine	*Unspecified	Care and Tx Recommendations	*Unspecified	*Unspecified	Closed	Expired-Auto Closed	0	0	0	1	0	1	1	0	January	2019	Qtr1	1	Jan
MEDICAREFFS	Indemnity	2018-05-02	FAMILY PRACTICE FACULTY ACC	M19.042	OA	PM&R HAND THERAPY ACC	PT/OT/ST	Include	Internal	Routine	*Unspecified	Care and Tx Recommendations	*Unspecified	*Unspecified	Closed	Expired-Auto Closed	0	0	0	1	0	1	0	0	May	2018	Qtr2	5	May
MEDICAREFFS	Indemnity	2019-04-19	SPORTS MEDICINE / PM&R	M18.12	OA	PM&R HAND THERAPY ACC	PT/OT/ST	Include	Internal	Routine	*Unspecified	Care and Tx Recommendations	*Unspecified	*Unspecified	Closed	Expired-Auto Closed	0	0	0	1	0	1	0	0	April	2019	Qtr2	4	Apr
MEDICAREFFS	Indemnity	2018-09-19	ORTHO CLINIC ACC	M05.742	IAA	PM&R HAND THERAPY ACC	PT/OT/ST	Include	Internal	Routine	*Unspecified	Care and Tx Recommendations	*Unspecified	*Unspecified	Closed	Expired-Auto Closed	0	0	0	1	0	1	1	0	September	2018	Qtr3	9	Sep
MEDICAREFFS	Indemnity	2019-01-04	RHEUMATOLOGY ACC	M05.79	IAA	PM&R HAND THERAPY ACC	PT/OT/ST	Include	Internal	Routine	*Unspecified	Care and Tx Recommendations	*Unspecified	*Unspecified	Closed	Expired-Auto Closed	0	0	0	1	0	1	0	0	January	2019	Qtr1	1	Jan
MEDICAREFFS	Indemnity	2018-10-02	RHEUMATOLOGY ACC	M19.042	OA	PM&R HAND THERAPY ACC	PT/OT/ST	Include	Internal	Routine	*Unspecified	Care and Tx Recommendations	*Unspecified	*Unspecified	Closed	Expired-Auto Closed	0	0	0	1	0	1	1	0	October	2018	Qtr4	10	Oct
MEDICAREFFS	Indemnity	2019-07-19	PLASTIC USA	M18.0	OA	PM&R HAND THERAPY ACC	PT/OT/ST	Include	Internal	Routine	*Unspecified	Care and Tx Recommendations	*Unspecified	*Unspecified	Closed	Expired-Auto Closed	0	0	0	1	0	1	1	0	July	2019	Qtr3	7	Jul
MEDICAREFFS	Indemnity	2019-10-24	CAM FAMILY PRACTICE	M15.9	OA	PM&R HAND THERAPY ACC	PT/OT/ST	Include	Internal	Routine	*Unspecified	Care and Tx Recommendations	*Unspecified	*Unspecified	Closed	Expired-Auto Closed	0	0	0	1	0	1	1	0	October	2019	Qtr4	10	Oct
MEDICAREFFS	Indemnity	2019-10-21	MIDTOWN SPECIALTY	M18.12	OA	PM&R HAND THERAPY ACC	PT/OT/ST	Include	Internal	Routine	*Unspecified	Care and Tx Recommendations	*Unspecified	*Unspecified	Closed	Expired-Auto Closed	0	0	0	1	0	1	0	0	October	2019	Qtr4	10	Oct
MEDICAREFFS	Indemnity	2018-02-03	FAMILY GENERAL PRACTICE ACC	M19.042	OA	PM&R HAND THERAPY ACC	PT/OT/ST	Include	Internal	Routine	*Unspecified	Care and Tx Recommendations	*Unspecified	*Unspecified	Closed	Expired-Auto Closed	0	0	0	1	0	1	0	0	February	2018	Qtr1	2	Feb
MEDICAREFFS	Indemnity	2019-06-12	MIDTOWN IM	M18.0	OA	PM&R HAND THERAPY ACC	PT/OT/ST	Include	Internal	Routine	*Unspecified	Care and Tx Recommendations	*Unspecified	*Unspecified	Closed	Expired-Auto Closed	0	0	0	1	0	1	0	0	June	2019	Qtr2	6	Jun
MEDICAREFFS	Indemnity	2018-08-22	GENERAL MEDICINE, SUITE A	M19.049	OA	PM&R HAND THERAPY ACC	PT/OT/ST	Include	Internal	Routine	*Unspecified	Care and Tx Recommendations	*Unspecified	*Unspecified	Closed	Expired-Auto Closed	0	0	0	1	0	1	1	0	August	2018	Qtr3	8	Aug
MEDICAREFFS	Indemnity	2018-07-09	INT MED FACULTY CLINIC ACC	M19.031	OA	PM&R HAND THERAPY ACC	PT/OT/ST	Include	Internal	Routine	*Unspecified	Care and Tx Recommendations	*Unspecified	*Unspecified	Closed	Expired-Auto Closed	0	0	0	1	0	1	0	0	July	2018	Qtr3	7	Jul
MEDICAREFFS	Indemnity	2019-01-08	ORTHO CLINIC ACC	M18.0	OA	PM&R HAND THERAPY ACC	PT/OT/ST	Include	Internal	Routine	*Unspecified	Care and Tx Recommendations	*Unspecified	*Unspecified	Closed	Expired-Auto Closed	0	0	0	1	0	1	1	0	January	2019	Qtr1	1	Jan
MEDICAREFFS	Indemnity	2018-05-16	FAMILY GENERAL PRACTICE ACC	M19.042	OA	PM&R HAND THERAPY ACC	PT/OT/ST	Include	Internal	Routine	*Unspecified	Care and Tx Recommendations	*Unspecified	*Unspecified	Closed	Expired-Auto Closed	0	0	0	1	0	1	1	0	May	2018	Qtr2	5	May
MEDICAREFFS	Indemnity	2018-11-28	ORTHO CLINIC ACC	M19.049	OA	PM&R HAND THERAPY ACC	PT/OT/ST	Include	Internal	Routine	*Unspecified	Care and Tx Recommendations	*Unspecified	*Unspecified	Closed	Expired-Auto Closed	0	0	0	1	0	1	1	0	November	2018	Qtr4	11	Nov
MEDICAREFFS	Indemnity	2018-08-21	ORTHO CLINIC ACC	M18.12	OA	PM&R HAND THERAPY ACC	PT/OT/ST	Include	Internal	Routine	*Unspecified	Care and Tx Recommendations	*Unspecified	*Unspecified	Closed	Expired-Auto Closed	0	0	0	1	0	1	1	0	August	2018	Qtr3	8	Aug
MEDICAREFFS	Indemnity	2018-12-06	ELK ORTHOPAEDICS	M18.11	OA	PM&R HAND THERAPY ACC	PT/OT/ST	Include	Internal	Routine	*Unspecified	Care and Tx Recommendations	*Unspecified	*Unspecified	Closed	Expired-Auto Closed	0	0	0	1	0	1	0	0	December	2018	Qtr4	12	Dec
MEDICAREFFS	Indemnity	2019-07-22	GENERAL MEDICINE, SUITE A	M19.041	OA	PM&R HAND THERAPY ACC	PT/OT/ST	Include	Internal	Routine	*Unspecified	Care and Tx Recommendations	*Unspecified	*Unspecified	Closed	Expired-Auto Closed	0	0	0	1	0	1	0	0	July	2019	Qtr3	7	Jul
MEDICAREFFS	Indemnity	2019-01-02	FAMILY PRACTICE FACULTY ACC	M19.042	OA	PM&R HAND THERAPY ACC	PT/OT/ST	Include	Internal	Routine	*Unspecified	Care and Tx Recommendations	*Unspecified	*Unspecified	Closed	Expired-Auto Closed	0	0	0	1	0	1	1	0	January	2019	Qtr1	1	Jan
MEDICAREFFS	Indemnity	2019-07-22	GENERAL MEDICINE, SUITE A	M19.042	OA	PM&R HAND THERAPY ACC	PT/OT/ST	Include	Internal	Routine	*Unspecified	Care and Tx Recommendations	*Unspecified	*Unspecified	Closed	Expired-Auto Closed	0	0	0	1	0	1	0	0	July	2019	Qtr3	7	Jul
MEDICAREFFS	Indemnity	2018-10-31	PAIN CLINIC ACC	M19.041	OA	PM&R HAND THERAPY ACC	PT/OT/ST	Include	Internal	Routine	*Unspecified	Care and Tx Recommendations	*Unspecified	*Unspecified	Closed	Expired-Auto Closed	0	0	0	1	0	1	0	0	October	2018	Qtr4	10	Oct
MEDICAREFFS	Indemnity	2019-10-16	CARM PM&R	M19.041	OA	PM&R HAND THERAPY ACC	PT/OT/ST	Include	Internal	Routine	*Unspecified	Care and Tx Recommendations	*Unspecified	*Unspecified	Closed	Expired-Auto Closed	0	0	0	1	0	1	0	0	October	2019	Qtr4	10	Oct
MEDICAREFFS	Indemnity	2018-07-13	CAM FAMILY PRACTICE	L40.52	IAA	PM&R HAND THERAPY ACC	PT/OT/ST	Include	Internal	Routine	*Unspecified	Care and Tx Recommendations	*Unspecified	*Unspecified	Closed	Expired-Auto Closed	0	0	0	1	0	1	1	0	July	2018	Qtr3	7	Jul
MEDICAREFFS	Indemnity	2019-02-06	RHEUMATOLOGY ACC	M06.09	IAA	PM&R HAND THERAPY ACC	PT/OT/ST	Include	Internal	Routine	*Unspecified	Care and Tx Recommendations	*Unspecified	*Unspecified	Closed	Expired-Auto Closed	0	0	0	1	0	1	0	0	February	2019	Qtr1	2	Feb
MEDICAREFFS	Indemnity	2018-07-03	INT MED FACULTY CLINIC ACC	M18.12	OA	PM&R HAND THERAPY ACC	PT/OT/ST	Include	Internal	Routine	*Unspecified	Care and Tx Recommendations	*Unspecified	*Unspecified	Closed	Expired-Auto Closed	0	0	0	1	0	1	1	0	July	2018	Qtr3	7	Jul
MEDICAREFFS	Indemnity	2019-09-03	ORTHO CLINIC ACC	M19.012	OA	PM&R HAND THERAPY ACC	PT/OT/ST	Include	Internal	Routine	*Unspecified	Care and Tx Recommendations	*Unspecified	*Unspecified	Closed	Expired-Auto Closed	0	0	0	1	0	1	1	0	September	2019	Qtr3	9	Sep
MEDICAREFFS	Indemnity	2019-10-29	GENERAL MEDICINE, SUITE A	M19.049	OA	PM&R HAND THERAPY ACC	PT/OT/ST	Include	Internal	Routine	*Unspecified	Care and Tx Recommendations	*Unspecified	*Unspecified	Closed	Expired-Auto Closed	0	0	0	1	0	1	1	0	October	2019	Qtr4	10	Oct
MEDICAREFFS	Indemnity	2018-10-02	RHEUMATOLOGY ACC	M19.041	OA	PM&R HAND THERAPY ACC	PT/OT/ST	Include	Internal	Routine	*Unspecified	Care and Tx Recommendations	*Unspecified	*Unspecified	Closed	Expired-Auto Closed	0	0	0	1	0	1	1	0	October	2018	Qtr4	10	Oct
MEDICAREFFS	Indemnity	2019-11-04	RNC FAM PRAC/INT MED	M15.4	OA	PM&R HAND THERAPY ACC	PT/OT/ST	Include	Internal	Routine	*Unspecified	Care and Tx Recommendations	*Unspecified	*Unspecified	Closed	Expired-Auto Closed	0	0	0	1	0	1	1	0	November	2019	Qtr4	11	Nov
MEDICAREFFS	Indemnity	2018-06-15	INT MED FACULTY CLINIC ACC	M19.041	OA	PM&R HAND THERAPY ACC	PT/OT/ST	Include	Internal	Routine	*Unspecified	Care and Tx Recommendations	*Unspecified	*Unspecified	Closed	Expired-Auto Closed	0	0	0	1	0	1	0	0	June	2018	Qtr2	6	Jun
MEDICAREFFS	Indemnity	2018-05-29	ORTHO CLINIC ACC	M18.12	OA	PM&R HAND THERAPY ACC	PT/OT/ST	Include	Internal	Routine	*Unspecified	Care and Tx Recommendations	*Unspecified	*Unspecified	Closed	Expired-Auto Closed	0	0	0	1	0	1	0	0	May	2018	Qtr2	5	May
MEDICAREFFS	Indemnity	2019-02-13	SPINE CENTER/PM&R	M06.9	IAA	PM&R HAND THERAPY ACC	PT/OT/ST	Include	Internal	Routine	*Unspecified	Care and Tx Recommendations	*Unspecified	*Unspecified	Closed	Expired-Auto Closed	0	0	0	1	0	1	1	0	February	2019	Qtr1	2	Feb
MEDICAREFFS	Indemnity	2018-05-02	FAMILY PRACTICE FACULTY ACC	M19.041	OA	PM&R HAND THERAPY ACC	PT/OT/ST	Include	Internal	Routine	*Unspecified	Care and Tx Recommendations	*Unspecified	*Unspecified	Closed	Expired-Auto Closed	0	0	0	1	0	1	0	0	May	2018	Qtr2	5	May
MEDICAREFFS	Indemnity	2018-10-22	FAMILY PRACTICE FACULTY ACC	M19.041	OA	PM&R HAND THERAPY ACC	PT/OT/ST	Include	Internal	Routine	*Unspecified	Care and Tx Recommendations	*Unspecified	*Unspecified	Closed	Expired-Auto Closed	0	0	0	1	0	1	1	0	October	2018	Qtr4	10	Oct
MEDICAREFFS	Indemnity	2018-11-21	CARM PM&R	M18.12	OA	PM&R HAND THERAPY ACC	PT/OT/ST	Include	Internal	Routine	*Unspecified	Care and Tx Recommendations	*Unspecified	*Unspecified	Closed	Expired-Auto Closed	0	0	0	1	0	1	0	0	November	2018	Qtr4	11	Nov
MEDICAREFFS	Indemnity	2019-11-06	RHEUMATOLOGY ACC	M19.042	OA	PM&R HAND THERAPY ACC	PT/OT/ST	Include	Internal	Routine	*Unspecified	Care and Tx Recommendations	*Unspecified	*Unspecified	Closed	Expired-Auto Closed	0	0	0	1	0	1	1	0	November	2019	Qtr4	11	Nov
MEDICAREFFS	Indemnity	2018-10-22	FAMILY PRACTICE FACULTY ACC	M19.042	OA	PM&R HAND THERAPY ACC	PT/OT/ST	Include	Internal	Routine	*Unspecified	Care and Tx Recommendations	*Unspecified	*Unspecified	Closed	Expired-Auto Closed	0	0	0	1	0	1	1	0	October	2018	Qtr4	10	Oct
MEDICAREFFS	Indemnity	2018-06-04	ORTHO CLINIC ACC	M19.041	OA	PM&R HAND THERAPY ACC	PT/OT/ST	Include	Internal	Routine	*Unspecified	Care and Tx Recommendations	*Unspecified	*Unspecified	Closed	Expired-Auto Closed	0	0	0	1	0	1	1	0	June	2018	Qtr2	6	Jun
MEDICAREFFS	Indemnity	2018-02-16	FAMILY GENERAL PRACTICE ACC	M19.041	OA	PM&R HAND THERAPY ACC	PT/OT/ST	Include	Internal	Routine	*Unspecified	Care and Tx Recommendations	*Unspecified	*Unspecified	Closed	Expired-Auto Closed	0	0	0	1	0	1	0	0	February	2018	Qtr1	2	Feb
MEDICAREFFS	Indemnity	2019-11-06	RHEUMATOLOGY ACC	M19.041	OA	PM&R HAND THERAPY ACC	PT/OT/ST	Include	Internal	Routine	*Unspecified	Care and Tx Recommendations	*Unspecified	*Unspecified	Closed	Expired-Auto Closed	0	0	0	1	0	1	1	0	November	2019	Qtr4	11	Nov
MEDICAREFFS	Indemnity	2019-06-28	NATOMAS FAMILY PRACTICE	M19.049	OA	PM&R HAND THERAPY ACC	PT/OT/ST	Include	Internal	Routine	*Unspecified	Care and Tx Recommendations	*Unspecified	*Unspecified	Closed	Expired-Auto Closed	0	0	0	1	0	1	0	0	June	2019	Qtr2	6	Jun
MEDICAREFFS	Indemnity	2019-07-11	GENERAL MEDICINE, SUITE A	M19.041	OA	PM&R HAND THERAPY ACC	PT/OT/ST	Include	Internal	Routine	*Unspecified	Care and Tx Recommendations	*Unspecified	*Unspecified	Closed	Expired-Auto Closed	0	0	0	1	0	1	0	0	July	2019	Qtr3	7	Jul
MEDICAREFFS	Indemnity	2018-08-06	ORTHO CLINIC ACC	M19.049	OA	PM&R HAND THERAPY ACC	PT/OT/ST	Include	Internal	Routine	*Unspecified	Care and Tx Recommendations	*Unspecified	*Unspecified	Closed	Expired-Auto Closed	0	0	0	1	0	1	0	0	August	2018	Qtr3	8	Aug
MEDICAREFFS	Indemnity	2018-10-01	GENERAL MEDICINE, SUITE B	M19.049	OA	PM&R HAND THERAPY ACC	PT/OT/ST	Include	Internal	Routine	*Unspecified	Care and Tx Recommendations	*Unspecified	*Unspecified	Closed	Expired-Auto Closed	0	0	0	1	0	1	0	0	October	2018	Qtr4	10	Oct
MEDICAREFFS	Indemnity	2018-12-13	GENERAL MEDICINE, SUITE A	M19.042	OA	PM&R HAND THERAPY ACC	PT/OT/ST	Include	Internal	Routine	*Unspecified	Care and Tx Recommendations	*Unspecified	*Unspecified	Closed	Expired-Auto Closed	0	0	0	1	0	1	1	0	December	2018	Qtr4	12	Dec
MEDICAREFFS	Indemnity	2019-07-11	GENERAL MEDICINE, SUITE A	M19.042	OA	PM&R HAND THERAPY ACC	PT/OT/ST	Include	Internal	Routine	*Unspecified	Care and Tx Recommendations	*Unspecified	*Unspecified	Closed	Expired-Auto Closed	0	0	0	1	0	1	0	0	July	2019	Qtr3	7	Jul
MEDICAREFFS	Indemnity	2018-10-30	ORTHO CLINIC ACC	M18.11	OA	PM&R HAND THERAPY ACC	PT/OT/ST	Include	Internal	Routine	*Unspecified	Care and Tx Recommendations	*Unspecified	*Unspecified	Closed	Expired-Auto Closed	0	0	0	1	0	1	1	0	October	2018	Qtr4	10	Oct
MEDICAREFFS	Indemnity	2018-10-24	ORTHO CLINIC ACC	M18.0	OA	PM&R HAND THERAPY ACC	PT/OT/ST	Include	Internal	Routine	*Unspecified	Care and Tx Recommendations	*Unspecified	*Unspecified	Closed	Expired-Auto Closed	0	0	0	1	0	1	0	0	October	2018	Qtr4	10	Oct
MEDICAREFFS	Indemnity	2018-12-21	GENERAL MEDICINE, SUITE A	M06.9	IAA	PM&R HAND THERAPY ACC	PT/OT/ST	Include	Internal	Routine	*Unspecified	Care and Tx Recommendations	*Unspecified	*Unspecified	Closed	Expired-Auto Closed	0	0	0	0	0	1	0	0	December	2018	Qtr4	12	Dec
MEDICAREFFS	Indemnity	2019-06-19	GENERAL MEDICINE, SUITE A	M19.041	OA	PM&R HAND THERAPY ACC	PT/OT/ST	Include	Internal	Routine	*Unspecified	Care and Tx Recommendations	*Unspecified	*Unspecified	Closed	Expired-Auto Closed	0	0	0	1	0	1	0	0	June	2019	Qtr2	6	Jun
MEDICAREFFS	Indemnity	2019-01-03	RHEUMATOLOGY ACC	M15.9	OA	PM&R HAND THERAPY ACC	PT/OT/ST	Include	Internal	Routine	*Unspecified	Care and Tx Recommendations	*Unspecified	*Unspecified	Closed	Expired-Auto Closed	0	0	0	1	0	1	1	0	January	2019	Qtr1	1	Jan
MEDICAREFFS	Indemnity	2019-05-08	PAIN CLINIC ACC	M06.00	IAA	PM&R HAND THERAPY ACC	PT/OT/ST	Include	Internal	Routine	*Unspecified	Care and Tx Recommendations	*Unspecified	*Unspecified	Closed	Expired-Auto Closed	0	0	0	1	0	1	0	0	May	2019	Qtr2	5	May
MEDICAREFFS	Indemnity	2019-07-26	RHEUMATOLOGY ACC	M15.9	OA	PM&R HAND THERAPY ACC	PT/OT/ST	Include	Internal	Routine	*Unspecified	Care and Tx Recommendations	*Unspecified	*Unspecified	Closed	Expired-Auto Closed	0	0	0	1	0	1	0	0	July	2019	Qtr3	7	Jul
MEDICAREFFS	Indemnity	2019-11-26	CARM PM&R	M18.11	OA	PM&R HAND THERAPY ACC	PT/OT/ST	Include	Internal	Routine	*Unspecified	Care and Tx Recommendations	*Unspecified	*Unspecified	Closed	Expired-Auto Closed	0	0	0	1	0	1	0	0	November	2019	Qtr4	11	Nov
MEDICAREFFS	Indemnity	2018-08-22	ORTHO CLINIC ACC	M18.0	OA	PM&R HAND THERAPY ACC	PT/OT/ST	Include	Internal	Routine	*Unspecified	Care and Tx Recommendations	*Unspecified	*Unspecified	Closed	Expired-Auto Closed	0	0	0	1	0	1	1	0	August	2018	Qtr3	8	Aug
MEDICAREFFS	Indemnity	2019-01-30	CARM PM&R	M17.12	OA	CARMICHAEL PT	PT/OT/ST	Include	Internal	Routine	*Unspecified	Care and Tx Recommendations	*Unspecified	*Unspecified	Closed	Expired-Auto Closed	0	0	0	1	0	1	1	0	January	2019	Qtr1	1	Jan
MEDICAREFFS	Indemnity	2019-09-24	CARM PM&R	M17.12	OA	CARMICHAEL PT	PT/OT/ST	Include	Internal	Routine	*Unspecified	Care and Tx Recommendations	*Unspecified	*Unspecified	Closed	Expired-Auto Closed	0	0	0	1	0	1	0	0	September	2019	Qtr3	9	Sep
MEDICAREFFS	Indemnity	2019-09-03	CARM INTERNAL MED	M17.0	OA	CARMICHAEL PT	PT/OT/ST	Include	Internal	Routine	*Unspecified	Care and Tx Recommendations	*Unspecified	*Unspecified	Closed	Expired-Auto Closed	0	0	0	1	0	1	0	0	September	2019	Qtr3	9	Sep
MEDICAREFFS	Indemnity	2019-02-12	CARM PM&R	M17.31	OA	CARMICHAEL PT	PT/OT/ST	Include	Internal	Routine	*Unspecified	Care and Tx Recommendations	*Unspecified	*Unspecified	Closed	Expired-Auto Closed	0	0	0	1	0	1	1	0	February	2019	Qtr1	2	Feb
MEDICAREFFS	Indemnity	2019-12-10	CARM PM&R	M19.012	OA	CARMICHAEL PT	PT/OT/ST	Include	Internal	Routine	*Unspecified	Care and Tx Recommendations	*Unspecified	*Unspecified	Closed	Expired-Auto Closed	0	0	0	1	0	1	0	0	December	2019	Qtr4	12	Dec
MEDICAREFFS	Indemnity	2018-12-13	FOL SPORTS MEDICINE	M19.012	OA	CARMICHAEL PT	PT/OT/ST	Include	Internal	Routine	*Unspecified	Care and Tx Recommendations	*Unspecified	*Unspecified	Closed	Expired-Auto Closed	0	0	0	1	0	1	1	0	December	2018	Qtr4	12	Dec
MEDICAREFFS	Indemnity	2019-08-28	CARM PM&R	M17.12	OA	CARMICHAEL PT	PT/OT/ST	Include	Internal	Routine	*Unspecified	Care and Tx Recommendations	*Unspecified	*Unspecified	Closed	Expired-Auto Closed	0	0	0	1	0	1	1	0	August	2019	Qtr3	8	Aug
MEDICAREFFS	Indemnity	2019-10-21	CARM INTERNAL MED	M17.0	OA	CARMICHAEL PT	PT/OT/ST	Include	Internal	Routine	*Unspecified	Care and Tx Recommendations	*Unspecified	*Unspecified	Closed	Expired-Auto Closed	0	0	0	1	0	1	1	0	October	2019	Qtr4	10	Oct
MEDICAREFFS	Indemnity	2019-02-19	CARM PM&R	M17.11	OA	CARMICHAEL PT	PT/OT/ST	Include	Internal	Routine	*Unspecified	Care and Tx Recommendations	*Unspecified	*Unspecified	Closed	Expired-Auto Closed	0	0	0	1	0	1	0	0	February	2019	Qtr1	2	Feb
MEDICAREFFS	Indemnity	2019-11-05	CARM PM&R	M17.11	OA	CARMICHAEL PT	PT/OT/ST	Include	Internal	Routine	*Unspecified	Care and Tx Recommendations	*Unspecified	*Unspecified	Closed	Expired-Auto Closed	0	0	0	1	0	1	0	0	November	2019	Qtr4	11	Nov
MEDICAREFFS	Indemnity	2019-09-19	CARM INTERNAL MED	M17.11	OA	CARMICHAEL PT	PT/OT/ST	Include	Internal	Routine	*Unspecified	Care and Tx Recommendations	*Unspecified	*Unspecified	Closed	Expired-Auto Closed	0	0	0	1	0	1	1	0	September	2019	Qtr3	9	Sep
MEDICAREFFS	Indemnity	2018-11-27	CARM PM&R	M17.12	OA	CARMICHAEL PT	PT/OT/ST	Include	Internal	Routine	*Unspecified	Care and Tx Recommendations	*Unspecified	*Unspecified	Closed	Expired-Auto Closed	0	0	0	1	0	1	0	0	November	2018	Qtr4	11	Nov
MEDICAREFFS	Indemnity	2019-08-21	CARM PM&R	M16.11	OA	CARMICHAEL PT	PT/OT/ST	Include	Internal	Routine	*Unspecified	Care and Tx Recommendations	*Unspecified	*Unspecified	Closed	Expired-Auto Closed	0	0	0	1	0	1	1	0	August	2019	Qtr3	8	Aug
MEDICAREFFS	Indemnity	2019-09-24	CARM PM&R	M17.12	OA	CARMICHAEL PT	PT/OT/ST	Include	Internal	Routine	*Unspecified	Care and Tx Recommendations	*Unspecified	*Unspecified	Closed	Expired-Auto Closed	0	0	0	1	0	1	1	0	September	2019	Qtr3	9	Sep
MEDICAREFFS	Indemnity	2019-09-04	CARM PM&R	M17.12	OA	CARMICHAEL PT	PT/OT/ST	Include	Internal	Routine	*Unspecified	Care and Tx Recommendations	*Unspecified	*Unspecified	Closed	Expired-Auto Closed	0	0	0	1	0	1	1	0	September	2019	Qtr3	9	Sep
MEDICAREFFS	Indemnity	2019-12-12	FOL SPORTS MEDICINE	M17.11	OA	CARMICHAEL PT	PT/OT/ST	Include	Internal	Routine	*Unspecified	Care and Tx Recommendations	*Unspecified	*Unspecified	Closed	Expired-Auto Closed	0	0	0	1	0	1	1	0	December	2019	Qtr4	12	Dec
MEDICAREFFS	Indemnity	2019-02-06	CARM PM&R	M17.12	OA	CARMICHAEL PT	PT/OT/ST	Include	Internal	Routine	*Unspecified	Care and Tx Recommendations	*Unspecified	*Unspecified	Closed	Expired-Auto Closed	0	0	0	1	0	1	1	0	February	2019	Qtr1	2	Feb
MEDICAREFFS	Indemnity	2019-05-08	CARM PM&R	M16.12	OA	CARMICHAEL PT	PT/OT/ST	Include	Internal	Routine	*Unspecified	Care and Tx Recommendations	*Unspecified	*Unspecified	Closed	Expired-Auto Closed	0	0	0	1	0	1	1	0	May	2019	Qtr2	5	May
MEDICAREFFS	Indemnity	2018-09-04	CARM PM&R	M16.12	OA	CARMICHAEL PT	PT/OT/ST	Include	Internal	Routine	*Unspecified	Care and Tx Recommendations	*Unspecified	*Unspecified	Closed	Expired-Auto Closed	0	0	0	1	0	1	1	0	September	2018	Qtr3	9	Sep
MEDICAREFFS	Indemnity	2019-10-30	CARM INTERNAL MED	M17.11	OA	CARMICHAEL PT	PT/OT/ST	Include	Internal	Routine	*Unspecified	Care and Tx Recommendations	*Unspecified	*Unspecified	Closed	Expired-Auto Closed	0	0	0	1	0	1	1	0	October	2019	Qtr4	10	Oct
MEDICAREFFS	Indemnity	2018-10-31	CARM PM&R	M16.11	OA	CARMICHAEL PT	PT/OT/ST	Include	Internal	Routine	*Unspecified	Care and Tx Recommendations	*Unspecified	*Unspecified	Closed	Expired-Auto Closed	0	0	0	1	0	1	1	0	October	2018	Qtr4	10	Oct
MEDICAREFFS	Indemnity	2019-08-20	CARM PM&R	M17.11	OA	CARMICHAEL PT	PT/OT/ST	Include	Internal	Routine	*Unspecified	Care and Tx Recommendations	*Unspecified	*Unspecified	Closed	Expired-Auto Closed	0	0	0	1	0	1	1	0	August	2019	Qtr3	8	Aug
MEDICAREFFS	Indemnity	2018-12-28	CARM INTERNAL MED	M16.0	OA	CARMICHAEL PT	PT/OT/ST	Include	Internal	Routine	*Unspecified	Care and Tx Recommendations	*Unspecified	*Unspecified	Closed	Expired-Auto Closed	0	0	0	1	0	1	1	0	December	2018	Qtr4	12	Dec
MEDICAREFFS	Indemnity	2018-09-22	CARM INTERNAL MED	M17.12	OA	CARMICHAEL PT	PT/OT/ST	Include	Internal	Routine	*Unspecified	Care and Tx Recommendations	*Unspecified	*Unspecified	Closed	Expired-Auto Closed	0	0	0	1	0	1	1	0	September	2018	Qtr3	9	Sep
MEDICAREFFS	Indemnity	2019-11-20	CARM PM&R	M16.11	OA	CARMICHAEL PT	PT/OT/ST	Include	Internal	Routine	*Unspecified	Care and Tx Recommendations	*Unspecified	*Unspecified	Closed	Expired-Auto Closed	0	0	0	1	0	1	0	0	November	2019	Qtr4	11	Nov
MEDICAREFFS	Indemnity	2018-09-18	CARM PM&R	M17.11	OA	CARMICHAEL PT	PT/OT/ST	Include	Internal	Routine	*Unspecified	Care and Tx Recommendations	*Unspecified	*Unspecified	Closed	Expired-Auto Closed	0	0	0	1	0	1	0	0	September	2018	Qtr3	9	Sep
MEDICAREFFS	Indemnity	2018-12-13	FOL SPORTS MEDICINE	M19.011	OA	CARMICHAEL PT	PT/OT/ST	Include	Internal	Routine	*Unspecified	Care and Tx Recommendations	*Unspecified	*Unspecified	Closed	Expired-Auto Closed	0	0	0	1	0	1	1	0	December	2018	Qtr4	12	Dec
MEDICAREFFS	Indemnity	2019-04-23	CARM PM&R	M17.11	OA	CARMICHAEL PT	PT/OT/ST	Include	Internal	Routine	*Unspecified	Care and Tx Recommendations	*Unspecified	*Unspecified	Closed	Expired-Auto Closed	0	0	0	1	0	1	1	0	April	2019	Qtr2	4	Apr
MEDICAREFFS	Indemnity	2019-01-16	MIDTOWN SPECIALTY	M17.11	OA	CARMICHAEL PT	PT/OT/ST	Include	Internal	Routine	*Unspecified	Care and Tx Recommendations	*Unspecified	*Unspecified	Closed	Expired-Auto Closed	0	0	0	1	0	1	0	0	January	2019	Qtr1	1	Jan
MEDICAREFFS	Indemnity	2019-08-14	CARM PM&R	M17.0	OA	CARMICHAEL PT	PT/OT/ST	Include	Internal	Routine	*Unspecified	Care and Tx Recommendations	*Unspecified	*Unspecified	Closed	Expired-Auto Closed	0	0	0	1	0	1	1	0	August	2019	Qtr3	8	Aug
MEDICAREFFS	Indemnity	2019-04-24	CARM INTERNAL MED	M19.011	OA	CARMICHAEL PT	PT/OT/ST	Include	Internal	Routine	*Unspecified	Care and Tx Recommendations	*Unspecified	*Unspecified	Closed	Expired-Auto Closed	0	0	0	1	0	1	1	0	April	2019	Qtr2	4	Apr
MEDICAREFFS	Indemnity	2019-04-10	CARM PM&R	M16.11	OA	CARMICHAEL PT	PT/OT/ST	Include	Internal	Routine	*Unspecified	Care and Tx Recommendations	*Unspecified	*Unspecified	Closed	Expired-Auto Closed	0	0	0	1	0	1	1	0	April	2019	Qtr2	4	Apr
MEDICAREFFS	Indemnity	2019-05-14	CARM PM&R	M17.11	OA	CARMICHAEL PT	PT/OT/ST	Include	Internal	Routine	*Unspecified	Care and Tx Recommendations	*Unspecified	*Unspecified	Closed	Expired-Auto Closed	0	0	0	1	0	1	1	0	May	2019	Qtr2	5	May
MEDICAREFFS	Indemnity	2019-01-22	CARM PM&R	M17.11	OA	CARMICHAEL PT	PT/OT/ST	Include	Internal	Routine	*Unspecified	Care and Tx Recommendations	*Unspecified	*Unspecified	Closed	Expired-Auto Closed	0	0	0	1	0	1	1	0	January	2019	Qtr1	1	Jan
MEDICAREFFS	Indemnity	2019-06-05	CARM INTERNAL MED	M17.10	OA	CARMICHAEL PT	PT/OT/ST	Include	Internal	Routine	*Unspecified	Care and Tx Recommendations	*Unspecified	*Unspecified	Closed	Expired-Auto Closed	0	0	0	1	0	1	1	0	June	2019	Qtr2	6	Jun
MEDICAREFFS	Indemnity	2019-07-11	CARM PM&R	M17.12	OA	CARMICHAEL PT	PT/OT/ST	Include	Internal	Routine	*Unspecified	Care and Tx Recommendations	*Unspecified	*Unspecified	Closed	Expired-Auto Closed	0	0	0	1	0	1	0	0	July	2019	Qtr3	7	Jul
MEDICAREFFS	Indemnity	2019-08-14	CARM PM&R	M17.12	OA	CARMICHAEL PT	PT/OT/ST	Include	Internal	Routine	*Unspecified	Care and Tx Recommendations	*Unspecified	*Unspecified	Closed	Expired-Auto Closed	0	0	0	1	0	1	1	0	August	2019	Qtr3	8	Aug
MEDICAREFFS	Indemnity	2019-10-22	CARM PM&R	M17.11	OA	CARMICHAEL PT	PT/OT/ST	Include	Internal	Routine	*Unspecified	Care and Tx Recommendations	*Unspecified	*Unspecified	Closed	Expired-Auto Closed	0	0	0	1	0	1	1	0	October	2019	Qtr4	10	Oct
PPO/HMO INS PLANS	Indemnity	2018-12-09	GENERAL MEDICINE, SUITE A	M18.0	OA	PM&R HAND THERAPY ACC	PT/OT/ST	Include	Internal	Routine	*Unspecified	Care and Tx Recommendations	*Unspecified	*Unspecified	Closed	Expired-Auto Closed	0	0	0	1	0	1	0	0	December	2018	Qtr4	12	Dec
PPO/HMO INS PLANS	Indemnity	2018-06-29	SPORTS MEDICINE / PM&R	M18.12	OA	PM&R HAND THERAPY ACC	PT/OT/ST	Include	Internal	Routine	*Unspecified	Care and Tx Recommendations	*Unspecified	*Unspecified	Closed	Expired-Auto Closed	0	0	0	1	0	1	1	1	June	2018	Qtr2	6	Jun
PPO/HMO INS PLANS	Indemnity	2019-01-02	RHEUMATOLOGY ACC	M06.00	IAA	PM&R HAND THERAPY ACC	PT/OT/ST	Include	Internal	Routine	*Unspecified	Care and Tx Recommendations	*Unspecified	*Unspecified	Closed	Expired-Auto Closed	0	0	0	1	0	1	0	0	January	2019	Qtr1	1	Jan
PPO/HMO INS PLANS	Indemnity	2019-06-18	GENERAL MEDICINE, SUITE A	M19.049	OA	PM&R HAND THERAPY ACC	PT/OT/ST	Include	Internal	Routine	*Unspecified	Care and Tx Recommendations	*Unspecified	*Unspecified	Closed	Expired-Auto Closed	0	0	0	1	0	1	0	0	June	2019	Qtr2	6	Jun
PPO/HMO INS PLANS	Indemnity	2019-05-16	CARM INTERNAL MED	M17.12	OA	CARMICHAEL PT	PT/OT/ST	Include	Internal	Routine	*Unspecified	Care and Tx Recommendations	*Unspecified	*Unspecified	Closed	Expired-Auto Closed	0	0	0	1	0	1	1	0	May	2019	Qtr2	5	May
PPO/HMO INS PLANS	Managed Care	2018-11-09	RHEUMATOLOGY ACC	M19.90	OA	PM&R HAND THERAPY ACC	PT/OT/ST	Include	Internal	Routine	*Unspecified	Care and Tx Recommendations	*Unspecified	*Unspecified	Closed	Expired-Auto Closed	0	0	0	1	0	1	0	0	November	2018	Qtr4	11	Nov
PPO/HMO INS PLANS	Managed Care	2018-03-23	CAM FAMILY PRACTICE	M19.049	OA	PM&R HAND THERAPY ACC	PT/OT/ST	Include	Internal	Routine	*Unspecified	Care and Tx Recommendations	*Unspecified	*Unspecified	Closed	Expired-Auto Closed	0	0	0	1	0	1	1	1	March	2018	Qtr1	3	Mar
PPO/HMO INS PLANS	Indemnity	2019-09-26	CARM PM&R	M17.11	OA	CARMICHAEL PT	PT/OT/ST	Include	Internal	Routine	*Unspecified	Care and Tx Recommendations	*Unspecified	*Unspecified	Closed	Expired-Auto Closed	0	0	0	1	0	1	1	0	September	2019	Qtr3	9	Sep
PPO/HMO INS PLANS	Managed Care	2018-08-13	ELK ORTHOPAEDICS	M19.021	OA	PM&R HAND THERAPY ACC	PT/OT/ST	Include	Internal	Routine	*Unspecified	Care and Tx Recommendations	*Unspecified	*Unspecified	Closed	Expired-Auto Closed	0	0	0	1	0	1	0	0	August	2018	Qtr3	8	Aug
PPO/HMO INS PLANS	Managed Care	2018-04-09	ORTHO CLINIC ACC	M18.0	OA	PM&R HAND THERAPY ACC	PT/OT/ST	Include	Internal	Routine	*Unspecified	Care and Tx Recommendations	*Unspecified	*Unspecified	Closed	Expired-Auto Closed	0	0	0	1	0	1	1	1	April	2018	Qtr2	4	Apr
PPO/HMO INS PLANS	Managed Care	2019-04-25	CAM FAMILY PRACTICE	M19.90	OA	PM&R HAND THERAPY ACC	PT/OT/ST	Include	Internal	Routine	*Unspecified	Care and Tx Recommendations	*Unspecified	*Unspecified	Closed	Expired-Auto Closed	0	0	0	1	0	1	1	0	April	2019	Qtr2	4	Apr
PPO/HMO INS PLANS	Managed Care	2018-12-05	FAMILY PRACTICE FACULTY ACC	M19.041	OA	PM&R HAND THERAPY ACC	PT/OT/ST	Include	Internal	Routine	*Unspecified	Care and Tx Recommendations	*Unspecified	*Unspecified	Closed	Expired-Auto Closed	0	0	0	1	0	1	1	0	December	2018	Qtr4	12	Dec
PPO/HMO INS PLANS	Managed Care	2018-07-05	CARM INTERNAL MED	M17.0	OA	CARMICHAEL PT	PT/OT/ST	Include	Internal	Routine	*Unspecified	Care and Tx Recommendations	*Unspecified	*Unspecified	Closed	Expired-Auto Closed	0	0	0	1	0	1	1	0	July	2018	Qtr3	7	Jul
PPO/HMO INS PLANS	Managed Care	2018-08-16	FAMILY GENERAL PRACTICE ACC	M19.90	OA	PM&R HAND THERAPY ACC	PT/OT/ST	Include	Internal	Routine	*Unspecified	Care and Tx Recommendations	*Unspecified	*Unspecified	Closed	Expired-Auto Closed	0	0	0	1	0	1	1	0	August	2018	Qtr3	8	Aug
PPO/HMO INS PLANS	Managed Care	2018-12-20	ORTHO CLINIC ACC	M19.019	OA	PM&R HAND THERAPY ACC	PT/OT/ST	Include	Internal	Routine	*Unspecified	Care and Tx Recommendations	*Unspecified	*Unspecified	Closed	Expired-Auto Closed	0	0	0	1	0	1	1	0	December	2018	Qtr4	12	Dec
PPO/HMO INS PLANS	Indemnity	2018-07-30	ELK FAMILY PRACTICE	M19.041	OA	PM&R HAND THERAPY ACC	PT/OT/ST	Include	Internal	Routine	*Unspecified	Care and Tx Recommendations	*Unspecified	*Unspecified	Closed	Expired-Auto Closed	0	0	0	1	0	1	0	0	July	2018	Qtr3	7	Jul
PPO/HMO INS PLANS	Managed Care	2019-08-23	CARM INTERNAL MED	M19.041	OA	PM&R HAND THERAPY ACC	PT/OT/ST	Include	Internal	Routine	*Unspecified	Care and Tx Recommendations	*Unspecified	*Unspecified	Closed	Expired-Auto Closed	0	0	0	1	0	1	0	0	August	2019	Qtr3	8	Aug
PPO/HMO INS PLANS	Indemnity	2019-03-26	CARM PM&R	M17.12	OA	CARMICHAEL PT	PT/OT/ST	Include	Internal	Routine	*Unspecified	Care and Tx Recommendations	*Unspecified	*Unspecified	Closed	Expired-Auto Closed	0	0	0	1	0	1	1	0	March	2019	Qtr1	3	Mar
PPO/HMO INS PLANS	Indemnity	2019-10-04	CARM PM&R	M17.11	OA	CARMICHAEL PT	PT/OT/ST	Include	Internal	Routine	*Unspecified	Care and Tx Recommendations	*Unspecified	*Unspecified	Closed	Expired-Auto Closed	0	0	0	1	0	1	0	0	October	2019	Qtr4	10	Oct
PPO/HMO INS PLANS	Indemnity	2018-12-21	CARM PM&R	M18.12	OA	PM&R HAND THERAPY ACC	PT/OT/ST	Include	Internal	Routine	*Unspecified	Care and Tx Recommendations	*Unspecified	*Unspecified	Closed	Expired-Auto Closed	0	0	0	1	0	1	0	0	December	2018	Qtr4	12	Dec
PPO/HMO INS PLANS	Indemnity	2019-05-22	CARM PM&R	M17.12	OA	CARMICHAEL PT	PT/OT/ST	Include	Internal	Routine	*Unspecified	Care and Tx Recommendations	*Unspecified	*Unspecified	Closed	Expired-Auto Closed	0	0	0	1	0	1	0	0	May	2019	Qtr2	5	May
PPO/HMO INS PLANS	Indemnity	2019-05-14	CARM PM&R	M16.11	OA	CARMICHAEL PT	PT/OT/ST	Include	Internal	Routine	*Unspecified	Care and Tx Recommendations	*Unspecified	*Unspecified	Closed	Expired-Auto Closed	0	0	0	1	0	1	1	0	May	2019	Qtr2	5	May
PPO/HMO INS PLANS	Managed Care	2018-11-19	CAM FAMILY PRACTICE	M19.90	OA	PM&R HAND THERAPY ACC	PT/OT/ST	Include	Internal	Routine	*Unspecified	Care and Tx Recommendations	*Unspecified	*Unspecified	Closed	Expired-Auto Closed	0	0	0	1	0	1	0	0	November	2018	Qtr4	11	Nov
PPO/HMO INS PLANS	Managed Care	2018-10-25	CAM ENDOCRINOLOGY	M19.042	OA	PM&R HAND THERAPY ACC	PT/OT/ST	Include	Internal	Routine	*Unspecified	Care and Tx Recommendations	*Unspecified	*Unspecified	Closed	Expired-Auto Closed	0	0	0	1	0	1	0	0	October	2018	Qtr4	10	Oct
PPO/HMO INS PLANS	Indemnity	2019-04-24	CARM PM&R	M17.11	OA	CARMICHAEL PT	PT/OT/ST	Include	Internal	Routine	*Unspecified	Care and Tx Recommendations	*Unspecified	*Unspecified	Closed	Expired-Auto Closed	0	0	0	1	0	1	0	0	April	2019	Qtr2	4	Apr
PPO/HMO INS PLANS	Indemnity	2019-06-26	CARM PM&R	M16.12	OA	CARMICHAEL PT	PT/OT/ST	Include	Internal	Routine	*Unspecified	Care and Tx Recommendations	*Unspecified	*Unspecified	Closed	Expired-Auto Closed	0	0	0	1	0	1	0	0	June	2019	Qtr2	6	Jun
PPO/HMO INS PLANS	Managed Care	2019-04-08	MIDTOWN SPECIALTY	M18.11	OA	PM&R HAND THERAPY ACC	PT/OT/ST	Include	Internal	Routine	*Unspecified	Care and Tx Recommendations	*Unspecified	*Unspecified	Closed	Expired-Auto Closed	0	0	0	1	0	1	1	1	April	2019	Qtr2	4	Apr
PPO/HMO INS PLANS	Managed Care	2019-08-19	ORTHO CLINIC ACC	M18.0	OA	PM&R HAND THERAPY ACC	PT/OT/ST	Include	Internal	Routine	*Unspecified	Care and Tx Recommendations	*Unspecified	*Unspecified	Closed	Expired-Auto Closed	0	0	0	1	0	1	0	0	August	2019	Qtr3	8	Aug
PPO/HMO INS PLANS	Indemnity	2018-08-20	ELK FAMILY PRACTICE	M06.9	IAA	PM&R HAND THERAPY ACC	PT/OT/ST	Include	Internal	Routine	*Unspecified	Care and Tx Recommendations	*Unspecified	*Unspecified	Closed	Expired-Auto Closed	0	0	0	1	0	1	1	0	August	2018	Qtr3	8	Aug
PPO/HMO INS PLANS	Managed Care	2019-05-28	FOL SPORTS MEDICINE	M19.049	OA	PM&R HAND THERAPY ACC	PT/OT/ST	Include	Internal	Routine	*Unspecified	Care and Tx Recommendations	*Unspecified	*Unspecified	Closed	Expired-Auto Closed	0	0	0	1	0	1	0	0	May	2019	Qtr2	5	May
PPO/HMO INS PLANS	Managed Care	2018-08-28	ROC PMR	M17.0	OA	CARMICHAEL PT	PT/OT/ST	Include	Internal	Routine	*Unspecified	Care and Tx Recommendations	*Unspecified	*Unspecified	Closed	Expired-Auto Closed	0	0	0	1	0	1	1	0	August	2018	Qtr3	8	Aug
PPO/HMO INS PLANS	Managed Care	2019-04-05	ORTHO CLINIC ACC	M17.11	OA	CARMICHAEL PT	PT/OT/ST	Include	Internal	Routine	*Unspecified	Care and Tx Recommendations	*Unspecified	*Unspecified	Closed	Expired-Auto Closed	0	0	0	1	0	1	0	0	April	2019	Qtr2	4	Apr
PPO/HMO INS PLANS	Managed Care	2018-05-22	RHEUMATOLOGY ACC	M15.4	OA	PM&R HAND THERAPY ACC	PT/OT/ST	Include	Internal	Routine	*Unspecified	Care and Tx Recommendations	*Unspecified	*Unspecified	Closed	Expired-Auto Closed	0	0	0	1	0	1	0	0	May	2018	Qtr2	5	May
PPO/HMO INS PLANS	Managed Care	2019-04-03	CARM PM&R	M17.11	OA	CARMICHAEL PT	PT/OT/ST	Include	Internal	Routine	*Unspecified	Care and Tx Recommendations	*Unspecified	*Unspecified	Closed	Expired-Auto Closed	0	0	0	1	0	1	0	0	April	2019	Qtr2	4	Apr
PPO/HMO INS PLANS	Managed Care	2019-03-04	ORTHO CLINIC ACC	M19.041	OA	PM&R HAND THERAPY ACC	PT/OT/ST	Include	Internal	Routine	*Unspecified	Care and Tx Recommendations	*Unspecified	*Unspecified	Closed	Expired-Auto Closed	0	0	0	1	0	1	1	0	March	2019	Qtr1	3	Mar
PPO/HMO INS PLANS	Indemnity	2019-12-05	ELK FAMILY PRACTICE	M19.049	OA	PM&R HAND THERAPY ACC	PT/OT/ST	Include	Internal	Routine	*Unspecified	Care and Tx Recommendations	*Unspecified	*Unspecified	Closed	Expired-Auto Closed	0	0	0	1	0	1	1	0	December	2019	Qtr4	12	Dec
PPO/HMO INS PLANS	Indemnity	2019-06-26	FAMILY GENERAL PRACTICE ACC	M19.042	OA	PM&R HAND THERAPY ACC	PT/OT/ST	Include	Internal	Routine	*Unspecified	Care and Tx Recommendations	*Unspecified	*Unspecified	Closed	Expired-Auto Closed	0	0	0	1	0	1	1	0	June	2019	Qtr2	6	Jun
PPO/HMO INS PLANS	Indemnity	2019-04-25	SPINE CENTER/PM&R	M18.11	OA	PM&R HAND THERAPY ACC	PT/OT/ST	Include	Internal	Routine	*Unspecified	Care and Tx Recommendations	*Unspecified	*Unspecified	Closed	Expired-Auto Closed	0	0	0	1	0	1	1	1	April	2019	Qtr2	4	Apr
PPO/HMO INS PLANS	Indemnity	2019-03-22	FAMILY GENERAL PRACTICE ACC	M19.042	OA	PM&R HAND THERAPY ACC	PT/OT/ST	Include	Internal	Routine	*Unspecified	Care and Tx Recommendations	*Unspecified	*Unspecified	Closed	Expired-Auto Closed	0	0	0	1	0	1	0	0	March	2019	Qtr1	3	Mar
PPO/HMO INS PLANS	Managed Care	2018-01-10	FAMILY GENERAL PRACTICE ACC	M18.12	OA	PM&R HAND THERAPY ACC	PT/OT/ST	Include	Internal	Routine	*Unspecified	Care and Tx Recommendations	*Unspecified	*Unspecified	Closed	Expired-Auto Closed	0	0	0	1	0	1	0	0	January	2018	Qtr1	1	Jan
PPO/HMO INS PLANS	Indemnity	2018-09-11	CARM PM&R	M17.11	OA	CARMICHAEL PT	PT/OT/ST	Include	Internal	Routine	*Unspecified	Care and Tx Recommendations	*Unspecified	*Unspecified	Closed	Expired-Auto Closed	0	0	0	1	0	1	1	0	September	2018	Qtr3	9	Sep
PPO/HMO INS PLANS	Managed Care	2019-11-06	MIDTOWN SPECIALTY	M17.12	OA	PM&R HAND THERAPY ACC	PT/OT/ST	Include	Internal	Routine	*Unspecified	Care and Tx Recommendations	*Unspecified	*Unspecified	Closed	Expired-Auto Closed	0	0	0	1	0	1	0	0	November	2019	Qtr4	11	Nov
PPO/HMO INS PLANS	Indemnity	2019-04-03	CARM PM&R	M17.0	OA	CARMICHAEL PT	PT/OT/ST	Include	Internal	Routine	*Unspecified	Care and Tx Recommendations	*Unspecified	*Unspecified	Closed	Expired-Auto Closed	0	0	0	1	0	1	1	0	April	2019	Qtr2	4	Apr
PPO/HMO INS PLANS	Managed Care	2018-01-23	FAMILY GENERAL PRACTICE ACC	M19.042	OA	PM&R HAND THERAPY ACC	PT/OT/ST	Include	Internal	Routine	*Unspecified	Care and Tx Recommendations	*Unspecified	*Unspecified	Closed	Expired-Auto Closed	0	0	0	1	0	1	1	0	January	2018	Qtr1	1	Jan
PPO/HMO INS PLANS	Managed Care	2018-09-28	INT MED FACULTY CLINIC ACC	M18.10	OA	PM&R HAND THERAPY ACC	PT/OT/ST	Include	Internal	Routine	*Unspecified	Care and Tx Recommendations	*Unspecified	*Unspecified	Closed	Expired-Auto Closed	0	0	0	1	0	1	0	0	September	2018	Qtr3	9	Sep
PPO/HMO INS PLANS	Indemnity	2019-09-12	SPORTS MEDICINE / ORTHOPAEDICS	M18.12	OA	PM&R HAND THERAPY ACC	PT/OT/ST	Include	Internal	Routine	*Unspecified	Care and Tx Recommendations	*Unspecified	*Unspecified	Closed	Expired-Auto Closed	0	0	0	1	0	1	0	0	September	2019	Qtr3	9	Sep
PPO/HMO INS PLANS	Indemnity	2019-10-28	MIDTOWN SPECIALTY	M17.12	OA	CARMICHAEL PT	PT/OT/ST	Include	Internal	Routine	*Unspecified	Care and Tx Recommendations	*Unspecified	*Unspecified	Closed	Expired-Auto Closed	0	0	0	1	0	1	1	0	October	2019	Qtr4	10	Oct
PPO/HMO INS PLANS	Indemnity	2018-07-12	CARM INTERNAL MED	M17.11	OA	CARMICHAEL PT	PT/OT/ST	Include	Internal	Routine	*Unspecified	Care and Tx Recommendations	*Unspecified	*Unspecified	Closed	Expired-Auto Closed	0	0	0	1	0	1	1	0	July	2018	Qtr3	7	Jul
PPO/HMO INS PLANS	Managed Care	2019-05-13	ORTHO CLINIC ACC	M18.0	OA	PM&R HAND THERAPY ACC	PT/OT/ST	Include	Internal	Routine	*Unspecified	Care and Tx Recommendations	*Unspecified	*Unspecified	Closed	Expired-Auto Closed	0	0	0	1	0	1	0	0	May	2019	Qtr2	5	May
PPO/HMO INS PLANS	Managed Care	2019-05-07	CAM FAMILY PRACTICE	M19.041	OA	PM&R HAND THERAPY ACC	PT/OT/ST	Include	Internal	Routine	*Unspecified	Care and Tx Recommendations	*Unspecified	*Unspecified	Closed	Expired-Auto Closed	0	0	0	1	0	1	0	0	May	2019	Qtr2	5	May
PPO/HMO INS PLANS	Indemnity	2018-11-14	ORTHO CLINIC ACC	M18.11	OA	PM&R HAND THERAPY ACC	PT/OT/ST	Include	Internal	Routine	*Unspecified	Care and Tx Recommendations	*Unspecified	*Unspecified	Closed	Expired-Auto Closed	0	0	0	1	0	1	0	0	November	2018	Qtr4	11	Nov
PPO/HMO INS PLANS	Indemnity	2019-10-22	CARM PM&R	M17.0	OA	CARMICHAEL PT	PT/OT/ST	Include	Internal	Routine	*Unspecified	Care and Tx Recommendations	*Unspecified	*Unspecified	Closed	Expired-Auto Closed	0	0	0	1	0	1	0	0	October	2019	Qtr4	10	Oct
PPO/HMO INS PLANS	Indemnity	2019-08-21	CARM INTERNAL MED	M17.10	OA	CARMICHAEL PT	PT/OT/ST	Include	Internal	Routine	*Unspecified	Care and Tx Recommendations	*Unspecified	*Unspecified	Closed	Expired-Auto Closed	0	0	0	1	0	1	1	0	August	2019	Qtr3	8	Aug
PPO/HMO INS PLANS	Managed Care	2018-02-06	ELK INTERNAL MEDICINE	M19.042	OA	PM&R HAND THERAPY ACC	PT/OT/ST	Include	Internal	Routine	*Unspecified	Care and Tx Recommendations	*Unspecified	*Unspecified	Closed	Expired-Auto Closed	0	0	0	1	0	1	0	0	February	2018	Qtr1	2	Feb
PPO/HMO INS PLANS	Managed Care	2019-02-13	ELK FAMILY PRACTICE	M18.12	OA	PM&R HAND THERAPY ACC	PT/OT/ST	Include	Internal	Routine	*Unspecified	Care and Tx Recommendations	*Unspecified	*Unspecified	Closed	Expired-Auto Closed	0	0	0	1	0	1	0	0	February	2019	Qtr1	2	Feb
PPO/HMO INS PLANS	Managed Care	2018-02-06	ELK INTERNAL MEDICINE	M19.041	OA	PM&R HAND THERAPY ACC	PT/OT/ST	Include	Internal	Routine	*Unspecified	Care and Tx Recommendations	*Unspecified	*Unspecified	Closed	Expired-Auto Closed	0	0	0	1	0	1	0	0	February	2018	Qtr1	2	Feb
PPO/HMO INS PLANS	Indemnity	2019-03-19	CARM PM&R	M17.11	OA	CARMICHAEL PT	PT/OT/ST	Include	Internal	Routine	*Unspecified	Care and Tx Recommendations	*Unspecified	*Unspecified	Closed	Expired-Auto Closed	0	0	0	1	0	1	0	0	March	2019	Qtr1	3	Mar
PPO/HMO INS PLANS	Managed Care	2019-11-13	ORTHO CLINIC ACC	M19.049	OA	PM&R HAND THERAPY ACC	PT/OT/ST	Include	Internal	Routine	*Unspecified	Care and Tx Recommendations	*Unspecified	*Unspecified	Closed	Expired-Auto Closed	0	0	0	1	0	1	1	0	November	2019	Qtr4	11	Nov
PPO/HMO INS PLANS	Managed Care	2018-05-15	ORTHO CLINIC ACC	M18.0	OA	PM&R HAND THERAPY ACC	PT/OT/ST	Include	Internal	Routine	*Unspecified	Care and Tx Recommendations	*Unspecified	*Unspecified	Closed	Expired-Auto Closed	0	0	0	1	0	1	1	0	May	2018	Qtr2	5	May
PPO/HMO INS PLANS	Indemnity	2019-01-22	CARM PM&R	M17.12	OA	CARMICHAEL PT	PT/OT/ST	Include	Internal	Routine	*Unspecified	Care and Tx Recommendations	*Unspecified	*Unspecified	Closed	Expired-Auto Closed	0	0	0	1	0	1	0	0	January	2019	Qtr1	1	Jan
PPO/HMO INS PLANS	Managed Care	2019-03-08	CARM INTERNAL MED	M17.11	OA	CARMICHAEL PT	PT/OT/ST	Include	Internal	Routine	*Unspecified	Care and Tx Recommendations	*Unspecified	*Unspecified	Closed	Expired-Auto Closed	0	0	0	1	0	1	1	0	March	2019	Qtr1	3	Mar
PPO/HMO INS PLANS	Managed Care	2018-11-29	FAMILY PRACTICE FACULTY ACC	M19.041	OA	PM&R HAND THERAPY ACC	PT/OT/ST	Include	Internal	Routine	*Unspecified	Care and Tx Recommendations	*Unspecified	*Unspecified	Closed	Expired-Auto Closed	0	0	0	1	0	1	0	0	November	2018	Qtr4	11	Nov
PPO/HMO INS PLANS	Indemnity	2019-06-20	ROS ORTHOPAEDICS	M17.0	OA	CARMICHAEL PT	PT/OT/ST	Include	Internal	Routine	*Unspecified	Care and Tx Recommendations	*Unspecified	*Unspecified	Closed	Expired-Auto Closed	0	0	0	1	0	1	0	0	June	2019	Qtr2	6	Jun
PPO/HMO INS PLANS	Indemnity	2019-08-27	RHEUMATOLOGY ACC	M05.79	IAA	PM&R HAND THERAPY ACC	PT/OT/ST	Include	Internal	Routine	*Unspecified	Care and Tx Recommendations	*Unspecified	*Unspecified	Closed	Expired-Auto Closed	0	0	0	1	0	1	0	0	August	2019	Qtr3	8	Aug
PPO/HMO INS PLANS	Indemnity	2019-03-05	CARM PM&R	M16.12	OA	CARMICHAEL PT	PT/OT/ST	Include	Internal	Routine	*Unspecified	Care and Tx Recommendations	*Unspecified	*Unspecified	Closed	Expired-Auto Closed	0	0	0	1	0	1	0	0	March	2019	Qtr1	3	Mar
PPO/HMO INS PLANS	Managed Care	2018-10-25	CAM ENDOCRINOLOGY	M19.041	OA	PM&R HAND THERAPY ACC	PT/OT/ST	Include	Internal	Routine	*Unspecified	Care and Tx Recommendations	*Unspecified	*Unspecified	Closed	Expired-Auto Closed	0	0	0	1	0	1	0	0	October	2018	Qtr4	10	Oct
PPO/HMO INS PLANS	Managed Care	2019-08-26	ELK FAMILY PRACTICE	M19.011	OA	PM&R HAND THERAPY ACC	PT/OT/ST	Include	Internal	Routine	*Unspecified	Care and Tx Recommendations	*Unspecified	*Unspecified	Closed	Expired-Auto Closed	0	0	0	1	0	1	1	0	August	2019	Qtr3	8	Aug
PPO/HMO INS PLANS	Managed Care	2018-07-02	SPORTS MEDICINE / ORTHOPAEDICS	M17.10	OA	CARMICHAEL PT	PT/OT/ST	Include	Internal	Routine	*Unspecified	Care and Tx Recommendations	*Unspecified	*Unspecified	Closed	Expired-Auto Closed	0	0	0	1	0	1	1	0	July	2018	Qtr3	7	Jul
PPO/HMO INS PLANS	Managed Care	2019-01-08	FOL SPORTS MEDICINE	M17.11	OA	CARMICHAEL PT	PT/OT/ST	Include	Internal	Routine	*Unspecified	Care and Tx Recommendations	*Unspecified	*Unspecified	Closed	Expired-Auto Closed	0	0	0	1	0	1	1	0	January	2019	Qtr1	1	Jan
PPO/HMO INS PLANS	Indemnity	2018-08-06	SPORTS MEDICINE / ORTHOPAEDICS	M18.11	OA	PM&R HAND THERAPY ACC	PT/OT/ST	Include	Internal	Routine	*Unspecified	Care and Tx Recommendations	*Unspecified	*Unspecified	Closed	Expired-Auto Closed	0	0	0	1	0	1	1	0	August	2018	Qtr3	8	Aug
PPO/HMO INS PLANS	Indemnity	2018-01-24	ORTHO CLINIC ACC	M19.042	OA	PM&R HAND THERAPY ACC	PT/OT/ST	Include	Internal	Routine	*Unspecified	Care and Tx Recommendations	*Unspecified	*Unspecified	Closed	Expired-Auto Closed	0	0	0	1	0	1	0	0	January	2018	Qtr1	1	Jan
PPO/HMO INS PLANS	Indemnity	2019-06-17	MIDTOWN IM	M19.041	OA	PM&R HAND THERAPY ACC	PT/OT/ST	Include	Internal	Routine	*Unspecified	Care and Tx Recommendations	*Unspecified	*Unspecified	Closed	Expired-Auto Closed	0	0	0	1	0	1	1	0	June	2019	Qtr2	6	Jun
PPO/HMO INS PLANS	Managed Care	2018-08-28	SPORTS MEDICINE / ORTHOPAEDICS	M19.049	OA	PM&R HAND THERAPY ACC	PT/OT/ST	Include	Internal	Routine	*Unspecified	Care and Tx Recommendations	*Unspecified	*Unspecified	Closed	Expired-Auto Closed	0	0	0	1	0	1	0	0	August	2018	Qtr3	8	Aug
PPO/HMO INS PLANS	Managed Care	2018-11-29	FAMILY PRACTICE FACULTY ACC	M19.042	OA	PM&R HAND THERAPY ACC	PT/OT/ST	Include	Internal	Routine	*Unspecified	Care and Tx Recommendations	*Unspecified	*Unspecified	Closed	Expired-Auto Closed	0	0	0	1	0	1	0	0	November	2018	Qtr4	11	Nov
PPO/HMO INS PLANS	Managed Care	2019-11-26	CARM PM&R	M19.012	OA	CARMICHAEL PT	PT/OT/ST	Include	Internal	Routine	*Unspecified	Care and Tx Recommendations	*Unspecified	*Unspecified	Closed	Expired-Auto Closed	0	0	0	1	0	1	1	0	November	2019	Qtr4	11	Nov
PPO/HMO INS PLANS	Managed Care	2019-03-12	CARM PM&R	M16.11	OA	CARMICHAEL PT	PT/OT/ST	Include	Internal	Routine	*Unspecified	Care and Tx Recommendations	*Unspecified	*Unspecified	Closed	Expired-Auto Closed	0	0	0	1	0	1	1	0	March	2019	Qtr1	3	Mar
PPO/HMO INS PLANS	Managed Care	2018-11-30	SPORTS MEDICINE / PM&R	M18.0	OA	PM&R HAND THERAPY ACC	PT/OT/ST	Include	Internal	Routine	*Unspecified	Care and Tx Recommendations	*Unspecified	*Unspecified	Closed	Expired-Auto Closed	0	0	0	1	0	1	1	1	November	2018	Qtr4	11	Nov
PPO/HMO INS PLANS	Managed Care	2018-06-20	ORTHO CLINIC ACC	M19.049	OA	PM&R HAND THERAPY ACC	PT/OT/ST	Include	Internal	Routine	*Unspecified	Care and Tx Recommendations	*Unspecified	*Unspecified	Closed	Expired-Auto Closed	0	0	0	1	0	1	1	0	June	2018	Qtr2	6	Jun
PPO/HMO INS PLANS	Managed Care	2019-06-03	ORTHO CLINIC ACC	M19.049	OA	PM&R HAND THERAPY ACC	PT/OT/ST	Include	Internal	Routine	*Unspecified	Care and Tx Recommendations	*Unspecified	*Unspecified	Closed	Expired-Auto Closed	0	0	0	1	0	1	0	0	June	2019	Qtr2	6	Jun
PPO/HMO INS PLANS	Managed Care	2018-03-22	RHEUMATOLOGY ACC	M06.09	IAA	PM&R HAND THERAPY ACC	PT/OT/ST	Include	Internal	Routine	*Unspecified	Care and Tx Recommendations	*Unspecified	*Unspecified	Closed	Expired-Auto Closed	0	0	0	1	0	1	1	0	March	2018	Qtr1	3	Mar
PPO/HMO INS PLANS	Indemnity	2018-09-05	CARM PM&R	M17.12	OA	CARMICHAEL PT	PT/OT/ST	Include	Internal	Routine	*Unspecified	Care and Tx Recommendations	*Unspecified	*Unspecified	Closed	Expired-Auto Closed	0	0	0	1	0	1	0	0	September	2018	Qtr3	9	Sep
PPO/HMO INS PLANS	Indemnity	2019-11-14	RNC FAM PRAC/INT MED	M06.09	IAA	PM&R HAND THERAPY ACC	PT/OT/ST	Include	Internal	Routine	*Unspecified	Care and Tx Recommendations	*Unspecified	*Unspecified	Closed	Expired-Auto Closed	0	0	0	1	0	1	1	0	November	2019	Qtr4	11	Nov
PPO/HMO INS PLANS	Indemnity	2019-03-22	FAMILY GENERAL PRACTICE ACC	M19.041	OA	PM&R HAND THERAPY ACC	PT/OT/ST	Include	Internal	Routine	*Unspecified	Care and Tx Recommendations	*Unspecified	*Unspecified	Closed	Expired-Auto Closed	0	0	0	1	0	1	0	0	March	2019	Qtr1	3	Mar
PPO/HMO INS PLANS	Indemnity	2019-06-17	MIDTOWN IM	M19.042	OA	PM&R HAND THERAPY ACC	PT/OT/ST	Include	Internal	Routine	*Unspecified	Care and Tx Recommendations	*Unspecified	*Unspecified	Closed	Expired-Auto Closed	0	0	0	1	0	1	1	0	June	2019	Qtr2	6	Jun
PPO/HMO INS PLANS	Indemnity	2019-08-15	FAMILY GENERAL PRACTICE ACC	M19.042	OA	PM&R HAND THERAPY ACC	PT/OT/ST	Include	Internal	Routine	*Unspecified	Care and Tx Recommendations	*Unspecified	*Unspecified	Closed	Expired-Auto Closed	0	0	0	1	0	1	0	0	August	2019	Qtr3	8	Aug
PPO/HMO INS PLANS	Managed Care	2018-01-23	FAMILY GENERAL PRACTICE ACC	M19.041	OA	PM&R HAND THERAPY ACC	PT/OT/ST	Include	Internal	Routine	*Unspecified	Care and Tx Recommendations	*Unspecified	*Unspecified	Closed	Expired-Auto Closed	0	0	0	1	0	1	1	0	January	2018	Qtr1	1	Jan
PPO/HMO INS PLANS	Managed Care	2019-03-26	SPORTS MEDICINE / ORTHOPAEDICS	M19.072	OA	PHYSICAL THERAPY ACC	PT/OT/ST	Include	Incoming	Routine	*Unspecified	Care and Tx Recommendations	*Unspecified	*Unspecified	Closed	Expired-Auto Closed	0	0	0	0	0	0	1	0	March	2019	Qtr1	3	Mar
PPO/HMO INS PLANS	Indemnity	2018-06-13	ORTHO CLINIC ACC	M17.12	OA	PHYSICAL THERAPY ACC	PT/OT/ST	Include	Incoming	Routine	*Unspecified	Care and Tx Recommendations	*Unspecified	*Unspecified	Closed	Expired-Auto Closed	0	0	0	1	0	0	1	0	June	2018	Qtr2	6	Jun
PPO/HMO INS PLANS	Indemnity	2018-06-19	PAIN CLINIC ACC	M06.9	IAA	PHYSICAL THERAPY ACC	PT/OT/ST	Include	Internal	Routine	*Unspecified	Care and Tx Recommendations	*Unspecified	*Unspecified	Closed	Expired-Auto Closed	0	0	0	1	0	1	1	0	June	2018	Qtr2	6	Jun
PPO/HMO INS PLANS	Indemnity	2018-03-22	DAV RHEUMATOLOGY	M05.9	IAA	PHYSICAL THERAPY ACC	PT/OT/ST	Include	Internal	Routine	*Unspecified	Care and Tx Recommendations	*Unspecified	*Unspecified	Closed	Expired-Auto Closed	0	0	0	1	0	1	0	0	March	2018	Qtr1	3	Mar
PPO/HMO INS PLANS	Indemnity	2018-08-06	SPORTS MEDICINE / PM&R	M17.31	OA	PHYSICAL THERAPY ACC	PT/OT/ST	Include	Internal	Routine	*Unspecified	Care and Tx Recommendations	*Unspecified	*Unspecified	Closed	Expired-Auto Closed	0	0	0	1	0	1	1	0	August	2018	Qtr3	8	Aug
PPO/HMO INS PLANS	Indemnity	2019-09-19	SPORTS MEDICINE / PM&R	M16.11	OA	PHYSICAL THERAPY ACC	PT/OT/ST	Include	Internal	Routine	*Unspecified	Care and Tx Recommendations	*Unspecified	*Unspecified	Closed	Expired-Auto Closed	0	0	0	1	0	1	1	0	September	2019	Qtr3	9	Sep
PPO/HMO INS PLANS	Indemnity	2018-04-16	ELK FAMILY PRACTICE	M19.90	OA	PHYSICAL THERAPY ACC	PT/OT/ST	Include	Internal	Routine	*Unspecified	Care and Tx Recommendations	*Unspecified	*Unspecified	Closed	Expired-Auto Closed	0	0	0	1	0	1	0	0	April	2018	Qtr2	4	Apr
PPO/HMO INS PLANS	Indemnity	2018-02-01	CARM INTERNAL MED	M19.041	OA	PHYSICAL THERAPY ACC	PT/OT/ST	Include	Internal	Routine	*Unspecified	Care and Tx Recommendations	*Unspecified	*Unspecified	Closed	Expired-Auto Closed	0	0	0	1	0	1	0	0	February	2018	Qtr1	2	Feb
PPO/HMO INS PLANS	Indemnity	2018-11-30	RNC LAB	M17.11	OA	PHYSICAL THERAPY ACC	PT/OT/ST	Include	Internal	Routine	*Unspecified	Care and Tx Recommendations	*Unspecified	*Unspecified	Closed	Expired-Auto Closed	0	0	0	1	0	1	0	0	November	2018	Qtr4	11	Nov
PPO/HMO INS PLANS	Indemnity	2018-12-28	ORTHO CLINIC ACC	M19.049	OA	PHYSICAL THERAPY ACC	PT/OT/ST	Include	Internal	Routine	*Unspecified	Care and Tx Recommendations	*Unspecified	*Unspecified	Closed	Expired-Auto Closed	0	0	0	1	0	1	1	0	December	2018	Qtr4	12	Dec
PPO/HMO INS PLANS	Indemnity	2018-05-02	FAMILY GENERAL PRACTICE ACC	M19.90	OA	PHYSICAL THERAPY ACC	PT/OT/ST	Include	Internal	Routine	*Unspecified	Care and Tx Recommendations	*Unspecified	*Unspecified	Closed	Expired-Auto Closed	0	0	0	1	0	1	0	0	May	2018	Qtr2	5	May
PPO/HMO INS PLANS	Indemnity	2018-09-21	INT MED FACULTY CLINIC ACC	M16.12	OA	PHYSICAL THERAPY ACC	PT/OT/ST	Include	Internal	Routine	*Unspecified	Care and Tx Recommendations	*Unspecified	*Unspecified	Closed	Expired-Auto Closed	0	0	0	1	0	1	0	0	September	2018	Qtr3	9	Sep
PPO/HMO INS PLANS	Indemnity	2018-01-12	FAMILY GENERAL PRACTICE ACC	M17.5	OA	PHYSICAL THERAPY ACC	PT/OT/ST	Include	Internal	Routine	*Unspecified	Care and Tx Recommendations	*Unspecified	*Unspecified	Closed	Expired-Auto Closed	0	0	0	1	0	1	0	0	January	2018	Qtr1	1	Jan
PPO/HMO INS PLANS	Indemnity	2019-01-24	SPORTS MEDICINE / ORTHOPAEDICS	M17.11	OA	PHYSICAL THERAPY ACC	PT/OT/ST	Include	Internal	Routine	*Unspecified	Care and Tx Recommendations	*Unspecified	*Unspecified	Closed	Expired-Auto Closed	0	0	0	1	0	1	0	0	January	2019	Qtr1	1	Jan
PPO/HMO INS PLANS	Indemnity	2018-02-01	CARM INTERNAL MED	M19.042	OA	PHYSICAL THERAPY ACC	PT/OT/ST	Include	Internal	Routine	*Unspecified	Care and Tx Recommendations	*Unspecified	*Unspecified	Closed	Expired-Auto Closed	0	0	0	1	0	1	0	0	February	2018	Qtr1	2	Feb
PPO/HMO INS PLANS	Indemnity	2018-11-16	SPORTS MEDICINE / PM&R	M19.011	OA	PHYSICAL THERAPY ACC	PT/OT/ST	Include	Internal	Routine	*Unspecified	Care and Tx Recommendations	*Unspecified	*Unspecified	Closed	Expired-Auto Closed	0	0	0	1	0	1	1	0	November	2018	Qtr4	11	Nov
PPO/HMO INS PLANS	Indemnity	2019-06-19	CARM PM&R	M17.12	OA	PHYSICAL THERAPY ACC	PT/OT/ST	Include	Internal	Routine	*Unspecified	Care and Tx Recommendations	*Unspecified	*Unspecified	Closed	Expired-Auto Closed	0	0	0	1	0	1	0	0	June	2019	Qtr2	6	Jun
PPO/HMO INS PLANS	Indemnity	2019-07-25	ORTHO CLINIC ACC	M17.0	OA	PHYSICAL THERAPY ACC	PT/OT/ST	Include	Internal	Routine	*Unspecified	Care and Tx Recommendations	*Unspecified	*Unspecified	Closed	Expired-Auto Closed	0	0	0	1	0	1	1	0	July	2019	Qtr3	7	Jul
PPO/HMO INS PLANS	Indemnity	2019-10-02	SPORTS MEDICINE / PM&R	M17.11	OA	PHYSICAL THERAPY ACC	PT/OT/ST	Include	Internal	Routine	*Unspecified	Care and Tx Recommendations	*Unspecified	*Unspecified	Closed	Expired-Auto Closed	0	0	0	1	0	1	1	0	October	2019	Qtr4	10	Oct
PPO/HMO INS PLANS	Indemnity	2018-07-12	D14 ORTHOPEDICS/TRAUMA	M16.11	OA	PHYSICAL THERAPY ACC	PT/OT/ST	Include	Internal	Routine	*Unspecified	Care and Tx Recommendations	*Unspecified	*Unspecified	Closed	Expired-Auto Closed	0	0	0	1	0	1	0	0	July	2018	Qtr3	7	Jul
PPO/HMO INS PLANS	Indemnity	2019-01-28	SPORTS MEDICINE / PM&R	M17.2	OA	PHYSICAL THERAPY ACC	PT/OT/ST	Include	Internal	Routine	*Unspecified	Care and Tx Recommendations	*Unspecified	*Unspecified	Closed	Expired-Auto Closed	0	0	0	1	0	1	0	0	January	2019	Qtr1	1	Jan
PPO/HMO INS PLANS	Indemnity	2019-06-19	SPORTS MEDICINE / PM&R	M17.12	OA	PHYSICAL THERAPY ACC	PT/OT/ST	Include	Internal	Routine	*Unspecified	Care and Tx Recommendations	*Unspecified	*Unspecified	Closed	Expired-Auto Closed	0	0	0	1	0	1	0	0	June	2019	Qtr2	6	Jun
PPO/HMO INS PLANS	Indemnity	2018-12-20	SPORTS MEDICINE / ORTHOPAEDICS	M19.071	OA	PHYSICAL THERAPY ACC	PT/OT/ST	Include	Internal	Routine	*Unspecified	Care and Tx Recommendations	*Unspecified	*Unspecified	Closed	Expired-Auto Closed	0	0	0	1	0	1	0	0	December	2018	Qtr4	12	Dec
PPO/HMO INS PLANS	Indemnity	2019-07-22	RNC FAM PRAC/INT MED	M16.0	OA	PHYSICAL THERAPY ACC	PT/OT/ST	Include	Internal	Routine	*Unspecified	Care and Tx Recommendations	*Unspecified	*Unspecified	Closed	Expired-Auto Closed	0	0	0	1	0	1	0	0	July	2019	Qtr3	7	Jul
PPO/HMO INS PLANS	Indemnity	2019-07-31	FOL SPORTS MEDICINE	M17.0	OA	PHYSICAL THERAPY ACC	PT/OT/ST	Include	Internal	Routine	*Unspecified	Care and Tx Recommendations	*Unspecified	*Unspecified	Closed	Expired-Auto Closed	0	0	0	1	0	1	1	0	July	2019	Qtr3	7	Jul
PPO/HMO INS PLANS	Indemnity	2018-02-20	SPORTS MEDICINE / PM&R	M17.12	OA	PHYSICAL THERAPY ACC	PT/OT/ST	Include	Internal	Routine	*Unspecified	Care and Tx Recommendations	*Unspecified	*Unspecified	Closed	Expired-Auto Closed	0	0	0	1	0	1	0	0	February	2018	Qtr1	2	Feb
PPO/HMO INS PLANS	Indemnity	2019-01-16	SPORTS MEDICINE / PM&R	M17.0	OA	PHYSICAL THERAPY ACC	PT/OT/ST	Include	Internal	Routine	*Unspecified	Care and Tx Recommendations	*Unspecified	*Unspecified	Closed	Expired-Auto Closed	0	0	0	1	0	1	1	0	January	2019	Qtr1	1	Jan
PPO/HMO INS PLANS	Indemnity	2019-10-29	MIDTOWN SPECIALTY	M17.12	OA	PHYSICAL THERAPY ACC	PT/OT/ST	Include	Internal	Routine	*Unspecified	Care and Tx Recommendations	*Unspecified	*Unspecified	Closed	Expired-Auto Closed	0	0	0	1	0	1	1	1	October	2019	Qtr4	10	Oct
PPO/HMO INS PLANS	Indemnity	2019-02-04	SPORTS MEDICINE / PM&R	M17.11	OA	PHYSICAL THERAPY ACC	PT/OT/ST	Include	Internal	Routine	*Unspecified	Care and Tx Recommendations	*Unspecified	*Unspecified	Closed	Expired-Auto Closed	0	0	0	1	0	1	0	0	February	2019	Qtr1	2	Feb
PPO/HMO INS PLANS	Indemnity	2018-11-15	INT MED FACULTY CLINIC ACC	M17.10	OA	PHYSICAL THERAPY ACC	PT/OT/ST	Include	Internal	Routine	*Unspecified	Care and Tx Recommendations	*Unspecified	*Unspecified	Closed	Expired-Auto Closed	0	0	0	1	0	1	0	0	November	2018	Qtr4	11	Nov
PPO/HMO INS PLANS	Indemnity	2019-12-05	MIDTOWN SPECIALTY	M17.12	OA	PHYSICAL THERAPY ACC	PT/OT/ST	Include	Internal	Routine	*Unspecified	Care and Tx Recommendations	*Unspecified	*Unspecified	Closed	Expired-Auto Closed	0	0	0	1	0	1	0	0	December	2019	Qtr4	12	Dec
PPO/HMO INS PLANS	Indemnity	2018-03-19	SPORTS MEDICINE / ORTHOPAEDICS	M17.12	OA	PHYSICAL THERAPY ACC	PT/OT/ST	Include	Internal	Routine	*Unspecified	Care and Tx Recommendations	*Unspecified	*Unspecified	Closed	Expired-Auto Closed	0	0	0	1	0	1	1	0	March	2018	Qtr1	3	Mar
PPO/HMO INS PLANS	Indemnity	2019-09-09	GENERAL MEDICINE, SUITE A	M19.012	OA	PHYSICAL THERAPY ACC	PT/OT/ST	Include	Internal	Routine	*Unspecified	Care and Tx Recommendations	*Unspecified	*Unspecified	Closed	Expired-Auto Closed	0	0	0	1	0	1	0	0	September	2019	Qtr3	9	Sep
PPO/HMO INS PLANS	Indemnity	2018-08-20	SPORTS MEDICINE / PM&R	M17.0	OA	PHYSICAL THERAPY ACC	PT/OT/ST	Include	Internal	Routine	*Unspecified	Care and Tx Recommendations	*Unspecified	*Unspecified	Closed	Expired-Auto Closed	0	0	0	1	0	1	0	0	August	2018	Qtr3	8	Aug
PPO/HMO INS PLANS	Indemnity	2019-01-11	ORTHO CLINIC ACC	M17.12	OA	PHYSICAL THERAPY ACC	PT/OT/ST	Include	Internal	Routine	*Unspecified	Care and Tx Recommendations	*Unspecified	*Unspecified	Closed	Expired-Auto Closed	0	0	0	1	0	1	1	0	January	2019	Qtr1	1	Jan
PPO/HMO INS PLANS	Indemnity	2019-05-16	MIDTOWN SPECIALTY	M17.11	OA	PHYSICAL THERAPY ACC	PT/OT/ST	Include	Internal	Routine	*Unspecified	Care and Tx Recommendations	*Unspecified	*Unspecified	Closed	Expired-Auto Closed	0	0	0	1	0	1	0	0	May	2019	Qtr2	5	May
PPO/HMO INS PLANS	Indemnity	2018-01-16	ORTHO CLINIC ACC	M19.90	OA	PHYSICAL THERAPY ACC	PT/OT/ST	Include	Internal	Routine	*Unspecified	Care and Tx Recommendations	*Unspecified	*Unspecified	Closed	Expired-Auto Closed	0	0	0	1	0	1	1	0	January	2018	Qtr1	1	Jan
PPO/HMO INS PLANS	Indemnity	2019-07-24	MIDTOWN SPECIALTY	M16.11	OA	PHYSICAL THERAPY ACC	PT/OT/ST	Include	Internal	Routine	*Unspecified	Care and Tx Recommendations	*Unspecified	*Unspecified	Closed	Expired-Auto Closed	0	0	0	1	0	1	1	0	July	2019	Qtr3	7	Jul
PPO/HMO INS PLANS	Indemnity	2019-07-23	SPORTS MEDICINE / ORTHOPAEDICS	M17.11	OA	PHYSICAL THERAPY ACC	PT/OT/ST	Include	Internal	Routine	*Unspecified	Care and Tx Recommendations	*Unspecified	*Unspecified	Closed	Expired-Auto Closed	0	0	0	1	0	1	0	0	July	2019	Qtr3	7	Jul
PPO/HMO INS PLANS	Indemnity	2018-03-29	DAV RHEUMATOLOGY	M15.9	OA	PHYSICAL THERAPY ACC	PT/OT/ST	Include	Internal	Routine	*Unspecified	Care and Tx Recommendations	*Unspecified	*Unspecified	Closed	Expired-Auto Closed	0	0	0	1	0	1	1	1	March	2018	Qtr1	3	Mar
PPO/HMO INS PLANS	Indemnity	2018-12-05	MIDTOWN SPECIALTY	M17.10	OA	PHYSICAL THERAPY ACC	PT/OT/ST	Include	Internal	Routine	*Unspecified	Care and Tx Recommendations	*Unspecified	*Unspecified	Closed	Expired-Auto Closed	0	0	0	1	0	1	1	0	December	2018	Qtr4	12	Dec
PPO/HMO INS PLANS	Indemnity	2019-03-27	MIDTOWN SPECIALTY	M17.0	OA	PHYSICAL THERAPY ACC	PT/OT/ST	Include	Internal	Routine	*Unspecified	Care and Tx Recommendations	*Unspecified	*Unspecified	Closed	Expired-Auto Closed	0	0	0	1	0	1	0	0	March	2019	Qtr1	3	Mar
PPO/HMO INS PLANS	Indemnity	2018-11-01	SPORTS MEDICINE / PM&R	M17.0	OA	PHYSICAL THERAPY ACC	PT/OT/ST	Include	Internal	Routine	*Unspecified	Care and Tx Recommendations	*Unspecified	*Unspecified	Closed	Expired-Auto Closed	0	0	0	1	0	1	0	0	November	2018	Qtr4	11	Nov
PPO/HMO INS PLANS	Indemnity	2018-02-06	SPORTS MEDICINE / PM&R	M16.11	OA	PHYSICAL THERAPY ACC	PT/OT/ST	Include	Internal	Routine	*Unspecified	Care and Tx Recommendations	*Unspecified	*Unspecified	Closed	Expired-Auto Closed	0	0	0	1	0	1	1	0	February	2018	Qtr1	2	Feb
PPO/HMO INS PLANS	Indemnity	2018-04-30	SPORTS MEDICINE / ORTHOPAEDICS	M17.10	OA	PHYSICAL THERAPY ACC	PT/OT/ST	Include	Internal	Routine	*Unspecified	Care and Tx Recommendations	*Unspecified	*Unspecified	Closed	Expired-Auto Closed	0	0	0	1	0	1	0	0	April	2018	Qtr2	4	Apr
PPO/HMO INS PLANS	Indemnity	2019-07-22	GENERAL MEDICINE, SUITE A	M17.0	OA	PHYSICAL THERAPY ACC	PT/OT/ST	Include	Internal	Routine	*Unspecified	Care and Tx Recommendations	*Unspecified	*Unspecified	Closed	Expired-Auto Closed	0	0	0	1	0	1	0	0	July	2019	Qtr3	7	Jul
PPO/HMO INS PLANS	Indemnity	2018-04-18	DAV SPORTS MEDICINE	M17.32	OA	PHYSICAL THERAPY ACC	PT/OT/ST	Include	Internal	Routine	*Unspecified	Care and Tx Recommendations	*Unspecified	*Unspecified	Closed	Expired-Auto Closed	0	0	0	1	0	1	0	0	April	2018	Qtr2	4	Apr
PPO/HMO INS PLANS	Indemnity	2018-12-13	SPORTS MEDICINE / ORTHOPAEDICS	M17.12	OA	PHYSICAL THERAPY ACC	PT/OT/ST	Include	Internal	Routine	*Unspecified	Care and Tx Recommendations	*Unspecified	*Unspecified	Closed	Expired-Auto Closed	0	0	0	1	0	1	1	0	December	2018	Qtr4	12	Dec
PPO/HMO INS PLANS	Indemnity	2018-03-12	SPINE CLINIC	M16.11	OA	PHYSICAL THERAPY ACC	PT/OT/ST	Include	Internal	Routine	*Unspecified	Care and Tx Recommendations	*Unspecified	*Unspecified	Closed	Expired-Auto Closed	0	0	0	1	0	1	0	0	March	2018	Qtr1	3	Mar
PPO/HMO INS PLANS	Indemnity	2018-02-02	GENERAL MEDICINE, SUITE A	M17.0	OA	PHYSICAL THERAPY ACC	PT/OT/ST	Include	Internal	Routine	*Unspecified	Care and Tx Recommendations	*Unspecified	*Unspecified	Closed	Expired-Auto Closed	0	0	0	1	0	1	0	0	February	2018	Qtr1	2	Feb
PPO/HMO INS PLANS	Indemnity	2019-05-22	MIDTOWN SPECIALTY	M17.0	OA	PHYSICAL THERAPY ACC	PT/OT/ST	Include	Internal	Routine	*Unspecified	Care and Tx Recommendations	*Unspecified	*Unspecified	Closed	Expired-Auto Closed	0	0	0	1	0	1	0	0	May	2019	Qtr2	5	May
PPO/HMO INS PLANS	Indemnity	2019-08-08	GENERAL MEDICINE, SUITE A	M19.012	OA	PHYSICAL THERAPY ACC	PT/OT/ST	Include	Internal	Routine	*Unspecified	Care and Tx Recommendations	*Unspecified	*Unspecified	Closed	Expired-Auto Closed	0	0	0	1	0	1	1	0	August	2019	Qtr3	8	Aug
PPO/HMO INS PLANS	Indemnity	2018-06-13	SPORTS MEDICINE / PM&R	M17.11	OA	PHYSICAL THERAPY ACC	PT/OT/ST	Include	Internal	Routine	*Unspecified	Care and Tx Recommendations	*Unspecified	*Unspecified	Closed	Expired-Auto Closed	0	0	0	1	0	1	1	0	June	2018	Qtr2	6	Jun
PPO/HMO INS PLANS	Indemnity	2019-09-19	ELK FAMILY PRACTICE	M19.012	OA	PHYSICAL THERAPY ACC	PT/OT/ST	Include	Internal	Routine	*Unspecified	Care and Tx Recommendations	*Unspecified	*Unspecified	Closed	Expired-Auto Closed	0	0	0	1	0	1	1	0	September	2019	Qtr3	9	Sep
PPO/HMO INS PLANS	Indemnity	2019-05-31	GENERAL MEDICINE, SUITE B	M17.0	OA	PHYSICAL THERAPY ACC	PT/OT/ST	Include	Internal	Routine	*Unspecified	Care and Tx Recommendations	*Unspecified	*Unspecified	Closed	Expired-Auto Closed	0	0	0	1	0	1	0	0	May	2019	Qtr2	5	May
PPO/HMO INS PLANS	Indemnity	2019-08-08	GENERAL MEDICINE, SUITE A	M19.011	OA	PHYSICAL THERAPY ACC	PT/OT/ST	Include	Internal	Routine	*Unspecified	Care and Tx Recommendations	*Unspecified	*Unspecified	Closed	Expired-Auto Closed	0	0	0	1	0	1	1	0	August	2019	Qtr3	8	Aug
PPO/HMO INS PLANS	Indemnity	2018-07-17	SPORTS MEDICINE / PM&R	M19.011	OA	PHYSICAL THERAPY ACC	PT/OT/ST	Include	Internal	Routine	*Unspecified	Care and Tx Recommendations	*Unspecified	*Unspecified	Closed	Expired-Auto Closed	0	0	0	1	0	1	0	0	July	2018	Qtr3	7	Jul
PPO/HMO INS PLANS	Indemnity	2018-03-08	SPORTS MEDICINE / ORTHOPAEDICS	M17.12	OA	PHYSICAL THERAPY ACC	PT/OT/ST	Include	Internal	Routine	*Unspecified	Care and Tx Recommendations	*Unspecified	*Unspecified	Closed	Expired-Auto Closed	0	0	0	1	0	1	1	0	March	2018	Qtr1	3	Mar
PPO/HMO INS PLANS	Indemnity	2019-01-11	ORTHO CLINIC ACC	M17.11	OA	PHYSICAL THERAPY ACC	PT/OT/ST	Include	Internal	Routine	*Unspecified	Care and Tx Recommendations	*Unspecified	*Unspecified	Closed	Expired-Auto Closed	0	0	0	1	0	1	1	0	January	2019	Qtr1	1	Jan
PPO/HMO INS PLANS	Indemnity	2019-06-03	SPORTS MEDICINE / PM&R	M16.12	OA	PHYSICAL THERAPY ACC	PT/OT/ST	Include	Internal	Routine	*Unspecified	Care and Tx Recommendations	*Unspecified	*Unspecified	Closed	Expired-Auto Closed	0	0	0	1	0	1	1	0	June	2019	Qtr2	6	Jun
PPO/HMO INS PLANS	Indemnity	2018-07-18	FAMILY PRACTICE FACULTY ACC	M19.019	OA	PHYSICAL THERAPY ACC	PT/OT/ST	Include	Internal	Routine	*Unspecified	Care and Tx Recommendations	*Unspecified	*Unspecified	Closed	Expired-Auto Closed	0	0	0	1	0	1	0	0	July	2018	Qtr3	7	Jul
PPO/HMO INS PLANS	Indemnity	2018-04-16	MIDTOWN SPECIALTY	M17.0	OA	PHYSICAL THERAPY ACC	PT/OT/ST	Include	Internal	Routine	*Unspecified	Care and Tx Recommendations	*Unspecified	*Unspecified	Closed	Expired-Auto Closed	0	0	0	1	0	1	1	0	April	2018	Qtr2	4	Apr
PPO/HMO INS PLANS	Indemnity	2019-07-15	SPORTS MEDICINE / ORTHOPAEDICS	M19.111	OA	PHYSICAL THERAPY ACC	PT/OT/ST	Include	Internal	Routine	*Unspecified	Care and Tx Recommendations	*Unspecified	*Unspecified	Closed	Expired-Auto Closed	0	0	0	1	0	1	1	0	July	2019	Qtr3	7	Jul
PPO/HMO INS PLANS	Indemnity	2019-11-21	MIDTOWN IM	M19.90	OA	PHYSICAL THERAPY ACC	PT/OT/ST	Include	Internal	Routine	*Unspecified	Care and Tx Recommendations	*Unspecified	*Unspecified	Closed	Expired-Auto Closed	0	0	0	1	0	1	1	0	November	2019	Qtr4	11	Nov
PPO/HMO INS PLANS	Indemnity	2019-03-22	SPORTS MEDICINE / PM&R	M17.31	OA	PHYSICAL THERAPY ACC	PT/OT/ST	Include	Internal	Routine	*Unspecified	Care and Tx Recommendations	*Unspecified	*Unspecified	Closed	Expired-Auto Closed	0	0	0	1	0	1	0	0	March	2019	Qtr1	3	Mar
PPO/HMO INS PLANS	Indemnity	2019-03-13	MIDTOWN SPECIALTY	M19.90	OA	PHYSICAL THERAPY ACC	PT/OT/ST	Include	Internal	Routine	*Unspecified	Care and Tx Recommendations	*Unspecified	*Unspecified	Closed	Expired-Auto Closed	0	0	0	1	0	1	0	0	March	2019	Qtr1	3	Mar
PPO/HMO INS PLANS	Indemnity	2018-09-05	FAMILY PRACTICE FACULTY ACC	M17.32	OA	PHYSICAL THERAPY ACC	PT/OT/ST	Include	Internal	Routine	*Unspecified	Care and Tx Recommendations	*Unspecified	*Unspecified	Closed	Expired-Auto Closed	0	0	0	1	0	1	1	0	September	2018	Qtr3	9	Sep
PPO/HMO INS PLANS	Indemnity	2018-12-19	CARM PM&R	M17.0	OA	PHYSICAL THERAPY ACC	PT/OT/ST	Include	Internal	Routine	*Unspecified	Care and Tx Recommendations	*Unspecified	*Unspecified	Closed	Expired-Auto Closed	0	0	0	1	0	1	0	0	December	2018	Qtr4	12	Dec
PPO/HMO INS PLANS	Indemnity	2019-12-09	SPORTS MEDICINE / PM&R	M17.12	OA	PHYSICAL THERAPY ACC	PT/OT/ST	Include	Internal	Routine	*Unspecified	Care and Tx Recommendations	*Unspecified	*Unspecified	Closed	Expired-Auto Closed	0	0	0	1	0	1	0	0	December	2019	Qtr4	12	Dec
PPO/HMO INS PLANS	Indemnity	2019-08-13	SPORTS MEDICINE / PM&R	M16.12	OA	PHYSICAL THERAPY ACC	PT/OT/ST	Include	Internal	Routine	*Unspecified	Care and Tx Recommendations	*Unspecified	*Unspecified	Closed	Expired-Auto Closed	0	0	0	1	0	1	0	0	August	2019	Qtr3	8	Aug
PPO/HMO INS PLANS	Indemnity	2018-03-06	ORTHO CLINIC ACC	M19.079	OA	PHYSICAL THERAPY ACC	PT/OT/ST	Include	Internal	Routine	*Unspecified	Care and Tx Recommendations	*Unspecified	*Unspecified	Closed	Expired-Auto Closed	0	0	0	1	0	1	0	0	March	2018	Qtr1	3	Mar
PPO/HMO INS PLANS	Indemnity	2019-05-02	INT MED FACULTY CLINIC ACC	M17.10	OA	PHYSICAL THERAPY ACC	PT/OT/ST	Include	Internal	Routine	*Unspecified	Care and Tx Recommendations	*Unspecified	*Unspecified	Closed	Expired-Auto Closed	0	0	0	1	0	1	0	0	May	2019	Qtr2	5	May
PPO/HMO INS PLANS	Indemnity	2019-02-20	MIDTOWN SPECIALTY	M16.12	OA	PHYSICAL THERAPY ACC	PT/OT/ST	Include	Internal	Routine	*Unspecified	Care and Tx Recommendations	*Unspecified	*Unspecified	Closed	Expired-Auto Closed	0	0	0	1	0	1	1	0	February	2019	Qtr1	2	Feb
PPO/HMO INS PLANS	Indemnity	2019-05-31	GENERAL MEDICINE, SUITE A	M19.90	OA	PHYSICAL THERAPY ACC	PT/OT/ST	Include	Internal	Routine	*Unspecified	Care and Tx Recommendations	*Unspecified	*Unspecified	Closed	Expired-Auto Closed	0	0	0	1	0	1	1	0	May	2019	Qtr2	5	May
PPO/HMO INS PLANS	Indemnity	2018-11-07	SPORTS MEDICINE / PM&R	M17.12	OA	PHYSICAL THERAPY ACC	PT/OT/ST	Include	Internal	Routine	*Unspecified	Care and Tx Recommendations	*Unspecified	*Unspecified	Closed	Expired-Auto Closed	0	0	0	1	0	1	0	0	November	2018	Qtr4	11	Nov
PPO/HMO INS PLANS	Indemnity	2018-01-17	FAMILY GENERAL PRACTICE ACC	M17.0	OA	PHYSICAL THERAPY ACC	PT/OT/ST	Include	Internal	Routine	*Unspecified	Care and Tx Recommendations	*Unspecified	*Unspecified	Closed	Expired-Auto Closed	0	0	0	1	0	1	1	0	January	2018	Qtr1	1	Jan
PPO/HMO INS PLANS	Indemnity	2019-06-19	MIDTOWN SPECIALTY	M16.11	OA	PHYSICAL THERAPY ACC	PT/OT/ST	Include	Internal	Routine	*Unspecified	Care and Tx Recommendations	*Unspecified	*Unspecified	Closed	Expired-Auto Closed	0	0	0	1	0	1	0	0	June	2019	Qtr2	6	Jun
PPO/HMO INS PLANS	Indemnity	2018-10-01	MIDTOWN SPECIALTY	M17.11	OA	PHYSICAL THERAPY ACC	PT/OT/ST	Include	Internal	Routine	*Unspecified	Care and Tx Recommendations	*Unspecified	*Unspecified	Closed	Expired-Auto Closed	0	0	0	1	0	1	0	0	October	2018	Qtr4	10	Oct
PPO/HMO INS PLANS	Indemnity	2018-11-10	IP INFECTIONS DISEASES	M17.12	OA	PHYSICAL THERAPY ACC	PT/OT/ST	Include	Internal	Routine	*Unspecified	Care and Tx Recommendations	*Unspecified	*Unspecified	Closed	Expired-Auto Closed	0	0	0	1	0	1	0	0	November	2018	Qtr4	11	Nov
PPO/HMO INS PLANS	Indemnity	2019-07-12	D14 ORTHOPEDICS/TRAUMA	M16.11	OA	PHYSICAL THERAPY ACC	PT/OT/ST	Include	Internal	Routine	*Unspecified	Care and Tx Recommendations	*Unspecified	*Unspecified	Closed	Expired-Auto Closed	0	0	0	1	0	1	0	0	July	2019	Qtr3	7	Jul
PPO/HMO INS PLANS	Indemnity	2019-03-22	GENERAL MEDICINE, SUITE A	M08.80	OA	PHYSICAL THERAPY ACC	PT/OT/ST	Include	Internal	Routine	*Unspecified	Care and Tx Recommendations	*Unspecified	*Unspecified	Closed	Expired-Auto Closed	0	0	0	1	0	1	0	0	March	2019	Qtr1	3	Mar
PPO/HMO INS PLANS	Indemnity	2019-11-22	RNC FAM PRAC/INT MED	M19.90	OA	PHYSICAL THERAPY ACC	PT/OT/ST	Include	Internal	Routine	*Unspecified	Care and Tx Recommendations	*Unspecified	*Unspecified	Closed	Expired-Auto Closed	0	0	0	1	0	1	1	0	November	2019	Qtr4	11	Nov
PPO/HMO INS PLANS	Indemnity	2018-11-28	MIDTOWN SPECIALTY	M17.11	OA	PHYSICAL THERAPY ACC	PT/OT/ST	Include	Internal	Routine	*Unspecified	Care and Tx Recommendations	*Unspecified	*Unspecified	Closed	Expired-Auto Closed	0	0	0	1	0	1	1	0	November	2018	Qtr4	11	Nov
PPO/HMO INS PLANS	Indemnity	2018-04-05	DAV SPORTS MEDICINE	M17.11	OA	PHYSICAL THERAPY ACC	PT/OT/ST	Include	Internal	Routine	*Unspecified	Care and Tx Recommendations	*Unspecified	*Unspecified	Closed	Expired-Auto Closed	0	0	0	1	0	1	1	0	April	2018	Qtr2	4	Apr
PPO/HMO INS PLANS	Indemnity	2019-08-12	SPORTS MEDICINE / ORTHOPAEDICS	M17.10	OA	PHYSICAL THERAPY ACC	PT/OT/ST	Include	Internal	Routine	*Unspecified	Care and Tx Recommendations	*Unspecified	*Unspecified	Closed	Expired-Auto Closed	0	0	0	1	0	1	0	0	August	2019	Qtr3	8	Aug
PPO/HMO INS PLANS	Indemnity	2018-10-03	MIDTOWN SPECIALTY	M17.11	OA	PHYSICAL THERAPY ACC	PT/OT/ST	Include	Internal	Routine	*Unspecified	Care and Tx Recommendations	*Unspecified	*Unspecified	Closed	Expired-Auto Closed	0	0	0	1	0	1	1	0	October	2018	Qtr4	10	Oct
PPO/HMO INS PLANS	Indemnity	2019-06-24	INT MED FACULTY CLINIC ACC	M17.10	OA	PHYSICAL THERAPY ACC	PT/OT/ST	Include	Internal	Routine	*Unspecified	Care and Tx Recommendations	*Unspecified	*Unspecified	Closed	Expired-Auto Closed	0	0	0	1	0	1	1	0	June	2019	Qtr2	6	Jun
PPO/HMO INS PLANS	Indemnity	2018-07-13	SPORTS MEDICINE / PM&R	M16.11	OA	PHYSICAL THERAPY ACC	PT/OT/ST	Include	Internal	Routine	*Unspecified	Care and Tx Recommendations	*Unspecified	*Unspecified	Closed	Expired-Auto Closed	0	0	0	1	0	1	1	0	July	2018	Qtr3	7	Jul
PPO/HMO INS PLANS	Indemnity	2018-11-05	ORTHO CLINIC ACC	M17.2	OA	PHYSICAL THERAPY ACC	PT/OT/ST	Include	Internal	Routine	*Unspecified	Care and Tx Recommendations	*Unspecified	*Unspecified	Closed	Expired-Auto Closed	0	0	0	1	0	1	0	0	November	2018	Qtr4	11	Nov
PPO/HMO INS PLANS	Indemnity	2019-11-16	IP ORTHOPEDICS SERVICE	M19.071	OA	PHYSICAL THERAPY ACC	PT/OT/ST	Include	Internal	Routine	*Unspecified	Care and Tx Recommendations	*Unspecified	*Unspecified	Closed	Expired-Auto Closed	0	0	0	1	0	1	0	0	November	2019	Qtr4	11	Nov
PPO/HMO INS PLANS	Indemnity	2019-03-20	FAMILY PRACTICE FACULTY ACC	M15.9	OA	PHYSICAL THERAPY ACC	PT/OT/ST	Include	Internal	Routine	*Unspecified	Care and Tx Recommendations	*Unspecified	*Unspecified	Closed	Expired-Auto Closed	0	0	0	1	0	1	1	0	March	2019	Qtr1	3	Mar
PPO/HMO INS PLANS	Indemnity	2018-03-08	SPORTS MEDICINE / ORTHOPAEDICS	M17.12	OA	PHYSICAL THERAPY ACC	PT/OT/ST	Include	Internal	Routine	*Unspecified	Care and Tx Recommendations	*Unspecified	*Unspecified	Closed	Expired-Auto Closed	0	0	0	1	0	1	0	0	March	2018	Qtr1	3	Mar
PPO/HMO INS PLANS	Indemnity	2019-07-03	GENERAL MEDICINE, SUITE A	M17.0	OA	PHYSICAL THERAPY ACC	PT/OT/ST	Include	Internal	Routine	*Unspecified	Care and Tx Recommendations	*Unspecified	*Unspecified	Closed	Expired-Auto Closed	0	0	0	1	0	1	0	0	July	2019	Qtr3	7	Jul
PPO/HMO INS PLANS	Indemnity	2019-04-26	RHEUMATOLOGY ACC	M17.12	OA	PHYSICAL THERAPY ACC	PT/OT/ST	Include	Internal	Routine	*Unspecified	Care and Tx Recommendations	*Unspecified	*Unspecified	Closed	Expired-Auto Closed	0	0	0	1	0	1	0	0	April	2019	Qtr2	4	Apr
PPO/HMO INS PLANS	Indemnity	2019-09-25	MIDTOWN SPECIALTY	M17.0	OA	PHYSICAL THERAPY ACC	PT/OT/ST	Include	Internal	Routine	*Unspecified	Care and Tx Recommendations	*Unspecified	*Unspecified	Closed	Expired-Auto Closed	0	0	0	1	0	1	0	0	September	2019	Qtr3	9	Sep
PPO/HMO INS PLANS	Indemnity	2019-04-12	RNC FAM PRAC/INT MED	M17.31	OA	PHYSICAL THERAPY ACC	PT/OT/ST	Include	Internal	Routine	*Unspecified	Care and Tx Recommendations	*Unspecified	*Unspecified	Closed	Expired-Auto Closed	0	0	0	1	0	1	0	0	April	2019	Qtr2	4	Apr
PPO/HMO INS PLANS	Indemnity	2018-01-29	RNC FAM PRAC/INT MED	M19.019	OA	PHYSICAL THERAPY ACC	PT/OT/ST	Include	Internal	Routine	*Unspecified	Care and Tx Recommendations	*Unspecified	*Unspecified	Closed	Expired-Auto Closed	0	0	0	1	0	1	1	0	January	2018	Qtr1	1	Jan
PPO/HMO INS PLANS	Indemnity	2018-10-26	INT MED FACULTY CLINIC ACC	M17.0	OA	PHYSICAL THERAPY ACC	PT/OT/ST	Include	Internal	Routine	*Unspecified	Care and Tx Recommendations	*Unspecified	*Unspecified	Closed	Expired-Auto Closed	0	0	0	1	0	1	0	0	October	2018	Qtr4	10	Oct
PPO/HMO INS PLANS	Indemnity	2019-10-23	FAMILY GENERAL PRACTICE ACC	M17.31	OA	PHYSICAL THERAPY ACC	PT/OT/ST	Include	Internal	Routine	*Unspecified	Care and Tx Recommendations	*Unspecified	*Unspecified	Closed	Expired-Auto Closed	0	0	0	1	0	1	1	1	October	2019	Qtr4	10	Oct
PPO/HMO INS PLANS	Indemnity	2019-02-25	FAMILY GENERAL PRACTICE ACC	M16.0	OA	PHYSICAL THERAPY ACC	PT/OT/ST	Include	Internal	Routine	*Unspecified	Care and Tx Recommendations	*Unspecified	*Unspecified	Closed	Expired-Auto Closed	0	0	0	1	0	1	1	1	February	2019	Qtr1	2	Feb
PPO/HMO INS PLANS	Indemnity	2018-12-19	MIDTOWN SPECIALTY	M17.0	OA	PHYSICAL THERAPY ACC	PT/OT/ST	Include	Internal	Routine	*Unspecified	Care and Tx Recommendations	*Unspecified	*Unspecified	Closed	Expired-Auto Closed	0	0	0	1	0	1	0	0	December	2018	Qtr4	12	Dec
PPO/HMO INS PLANS	Indemnity	2019-09-17	SPORTS MEDICINE / PM&R	M16.12	OA	PHYSICAL THERAPY ACC	PT/OT/ST	Include	Internal	Routine	*Unspecified	Care and Tx Recommendations	*Unspecified	*Unspecified	Closed	Expired-Auto Closed	0	0	0	1	0	1	0	0	September	2019	Qtr3	9	Sep
PPO/HMO INS PLANS	Indemnity	2019-07-22	SPORTS MEDICINE / ORTHOPAEDICS	M16.12	OA	PHYSICAL THERAPY ACC	PT/OT/ST	Include	Internal	Routine	*Unspecified	Care and Tx Recommendations	*Unspecified	*Unspecified	Closed	Expired-Auto Closed	0	0	0	1	0	1	0	0	July	2019	Qtr3	7	Jul
PPO/HMO INS PLANS	Indemnity	2019-08-12	MIDTOWN SPECIALTY	M17.0	OA	PHYSICAL THERAPY ACC	PT/OT/ST	Include	Internal	Routine	*Unspecified	Care and Tx Recommendations	*Unspecified	*Unspecified	Closed	Expired-Auto Closed	0	0	0	1	0	1	1	0	August	2019	Qtr3	8	Aug
PPO/HMO INS PLANS	Indemnity	2018-10-24	CAM FAMILY PRACTICE	M16.9	OA	PHYSICAL THERAPY ACC	PT/OT/ST	Include	Internal	Routine	*Unspecified	Care and Tx Recommendations	*Unspecified	*Unspecified	Closed	Expired-Auto Closed	0	0	0	1	0	1	0	0	October	2018	Qtr4	10	Oct
PPO/HMO INS PLANS	Indemnity	2019-02-11	MIDTOWN SPECIALTY	M17.11	OA	PHYSICAL THERAPY ACC	PT/OT/ST	Include	Internal	Routine	*Unspecified	Care and Tx Recommendations	*Unspecified	*Unspecified	Closed	Expired-Auto Closed	0	0	0	1	0	1	0	0	February	2019	Qtr1	2	Feb
PPO/HMO INS PLANS	Indemnity	2019-10-20	GENERAL MEDICINE, SUITE A	M19.012	OA	PHYSICAL THERAPY ACC	PT/OT/ST	Include	Internal	Routine	*Unspecified	Care and Tx Recommendations	*Unspecified	*Unspecified	Closed	Expired-Auto Closed	0	0	0	1	0	1	0	0	October	2019	Qtr4	10	Oct
PPO/HMO INS PLANS	Indemnity	2019-09-09	GENERAL MEDICINE, SUITE A	M19.011	OA	PHYSICAL THERAPY ACC	PT/OT/ST	Include	Internal	Routine	*Unspecified	Care and Tx Recommendations	*Unspecified	*Unspecified	Closed	Expired-Auto Closed	0	0	0	1	0	1	0	0	September	2019	Qtr3	9	Sep
PPO/HMO INS PLANS	Indemnity	2018-08-07	INT MED FACULTY CLINIC ACC	M17.10	OA	PHYSICAL THERAPY ACC	PT/OT/ST	Include	Internal	Routine	*Unspecified	Care and Tx Recommendations	*Unspecified	*Unspecified	Closed	Expired-Auto Closed	0	0	0	1	0	1	1	0	August	2018	Qtr3	8	Aug
PPO/HMO INS PLANS	Indemnity	2018-08-31	SPORTS MEDICINE / PM&R	M17.11	OA	PHYSICAL THERAPY ACC	PT/OT/ST	Include	Internal	Routine	*Unspecified	Care and Tx Recommendations	*Unspecified	*Unspecified	Closed	Expired-Auto Closed	0	0	0	1	0	1	0	0	August	2018	Qtr3	8	Aug
PPO/HMO INS PLANS	Indemnity	2019-05-09	CAM FAMILY PRACTICE	M17.12	OA	PHYSICAL THERAPY ACC	PT/OT/ST	Include	Internal	Routine	*Unspecified	Care and Tx Recommendations	*Unspecified	*Unspecified	Closed	Expired-Auto Closed	0	0	0	1	0	1	0	0	May	2019	Qtr2	5	May
PPO/HMO INS PLANS	Indemnity	2018-11-21	CARM PM&R	M17.12	OA	PHYSICAL THERAPY ACC	PT/OT/ST	Include	Internal	Routine	*Unspecified	Care and Tx Recommendations	*Unspecified	*Unspecified	Closed	Expired-Auto Closed	0	0	0	1	0	1	0	0	November	2018	Qtr4	11	Nov
PPO/HMO INS PLANS	Indemnity	2019-03-20	MIDTOWN SPECIALTY	M17.12	OA	PHYSICAL THERAPY ACC	PT/OT/ST	Include	Internal	Routine	*Unspecified	Care and Tx Recommendations	*Unspecified	*Unspecified	Closed	Expired-Auto Closed	0	0	0	1	0	1	0	0	March	2019	Qtr1	3	Mar
PPO/HMO INS PLANS	Managed Care	2019-01-02	RHEUMATOLOGY ACC	M06.00	IAA	PHYSICAL THERAPY ACC	PT/OT/ST	Include	Internal	Routine	*Unspecified	Care and Tx Recommendations	*Unspecified	*Unspecified	Closed	Expired-Auto Closed	0	0	0	1	0	1	0	0	January	2019	Qtr1	1	Jan
PPO/HMO INS PLANS	Managed Care	2019-12-11	FAMILY GENERAL PRACTICE ACC	M05.79	IAA	PHYSICAL THERAPY ACC	PT/OT/ST	Include	Internal	Routine	*Unspecified	Care and Tx Recommendations	*Unspecified	*Unspecified	Closed	Expired-Auto Closed	0	0	0	1	0	1	0	0	December	2019	Qtr4	12	Dec
PPO/HMO INS PLANS	Managed Care	2018-04-18	ORTHO CLINIC ACC	M05.79	IAA	PHYSICAL THERAPY ACC	PT/OT/ST	Include	Internal	Routine	*Unspecified	Care and Tx Recommendations	*Unspecified	*Unspecified	Closed	Expired-Auto Closed	0	0	0	1	0	1	0	0	April	2018	Qtr2	4	Apr
PPO/HMO INS PLANS	Managed Care	2019-09-17	RNC FAM PRAC/INT MED	E79.0	IAA	PHYSICAL THERAPY ACC	PT/OT/ST	Include	Internal	Routine	*Unspecified	Care and Tx Recommendations	*Unspecified	*Unspecified	Closed	Expired-Auto Closed	0	0	0	1	0	1	0	0	September	2019	Qtr3	9	Sep
PPO/HMO INS PLANS	Managed Care	2018-09-20	SPORTS MEDICINE / ORTHOPAEDICS	M17.32	OA	PHYSICAL THERAPY ACC	PT/OT/ST	Include	Internal	Routine	*Unspecified	Care and Tx Recommendations	*Unspecified	*Unspecified	Closed	Expired-Auto Closed	0	0	0	0	0	1	1	0	September	2018	Qtr3	9	Sep
PPO/HMO INS PLANS	Managed Care	2019-01-28	SPORTS MEDICINE / PM&R	M17.11	OA	PHYSICAL THERAPY ACC	PT/OT/ST	Include	Internal	Routine	*Unspecified	Care and Tx Recommendations	*Unspecified	*Unspecified	Closed	Expired-Auto Closed	0	0	0	0	0	1	1	0	January	2019	Qtr1	1	Jan
PPO/HMO INS PLANS	Managed Care	2019-08-13	ELK FAMILY PRACTICE	M17.0	OA	PHYSICAL THERAPY ACC	PT/OT/ST	Include	Internal	Routine	*Unspecified	Care and Tx Recommendations	*Unspecified	*Unspecified	Closed	Expired-Auto Closed	0	0	0	0	0	1	0	0	August	2019	Qtr3	8	Aug
PPO/HMO INS PLANS	Managed Care	2019-07-23	PAIN CLINIC ACC	M19.011	OA	PHYSICAL THERAPY ACC	PT/OT/ST	Include	Internal	Routine	*Unspecified	Care and Tx Recommendations	*Unspecified	*Unspecified	Closed	Expired-Auto Closed	0	0	0	0	0	1	0	0	July	2019	Qtr3	7	Jul
PPO/HMO INS PLANS	Managed Care	2018-12-03	SPORTS MEDICINE / PM&R	M19.011	OA	PHYSICAL THERAPY ACC	PT/OT/ST	Include	Internal	Routine	*Unspecified	Care and Tx Recommendations	*Unspecified	*Unspecified	Closed	Expired-Auto Closed	0	0	0	0	0	1	0	0	December	2018	Qtr4	12	Dec
PPO/HMO INS PLANS	Managed Care	2018-05-16	SPORTS MEDICINE / PM&R	M17.12	OA	PHYSICAL THERAPY ACC	PT/OT/ST	Include	Internal	Routine	*Unspecified	Care and Tx Recommendations	*Unspecified	*Unspecified	Closed	Expired-Auto Closed	0	0	0	1	0	1	1	1	May	2018	Qtr2	5	May
PPO/HMO INS PLANS	Managed Care	2019-01-30	SPORTS MEDICINE / PM&R	M16.12	OA	PHYSICAL THERAPY ACC	PT/OT/ST	Include	Internal	Routine	*Unspecified	Care and Tx Recommendations	*Unspecified	*Unspecified	Closed	Expired-Auto Closed	0	0	0	1	0	1	1	1	January	2019	Qtr1	1	Jan
PPO/HMO INS PLANS	Managed Care	2019-02-11	SPORTS MEDICINE / ORTHOPAEDICS	M17.0	OA	PHYSICAL THERAPY ACC	PT/OT/ST	Include	Internal	Routine	*Unspecified	Care and Tx Recommendations	*Unspecified	*Unspecified	Closed	Expired-Auto Closed	0	0	0	1	0	1	1	1	February	2019	Qtr1	2	Feb
PPO/HMO INS PLANS	Managed Care	2019-10-21	MIDTOWN SPECIALTY	M17.0	OA	PHYSICAL THERAPY ACC	PT/OT/ST	Include	Internal	Routine	*Unspecified	Care and Tx Recommendations	*Unspecified	*Unspecified	Closed	Expired-Auto Closed	0	0	0	1	0	1	1	1	October	2019	Qtr4	10	Oct
PPO/HMO INS PLANS	Managed Care	2019-02-13	MIDTOWN SPECIALTY	M17.11	OA	PHYSICAL THERAPY ACC	PT/OT/ST	Include	Internal	Routine	*Unspecified	Care and Tx Recommendations	*Unspecified	*Unspecified	Closed	Expired-Auto Closed	0	0	0	1	0	1	1	1	February	2019	Qtr1	2	Feb
PPO/HMO INS PLANS	Managed Care	2018-03-14	MIDTOWN SPECIALTY	M17.0	OA	PHYSICAL THERAPY ACC	PT/OT/ST	Include	Internal	Routine	*Unspecified	Care and Tx Recommendations	*Unspecified	*Unspecified	Closed	Expired-Auto Closed	0	0	0	1	0	1	1	1	March	2018	Qtr1	3	Mar
PPO/HMO INS PLANS	Managed Care	2018-03-12	ORTHO CLINIC ACC	M16.11	OA	PHYSICAL THERAPY ACC	PT/OT/ST	Include	Internal	Routine	*Unspecified	Care and Tx Recommendations	*Unspecified	*Unspecified	Closed	Expired-Auto Closed	0	0	0	1	0	1	1	1	March	2018	Qtr1	3	Mar
PPO/HMO INS PLANS	Managed Care	2018-10-17	ELK ORTHOPAEDICS	M17.11	OA	PHYSICAL THERAPY ACC	PT/OT/ST	Include	Internal	Routine	*Unspecified	Care and Tx Recommendations	*Unspecified	*Unspecified	Closed	Expired-Auto Closed	0	0	0	1	0	1	1	1	October	2018	Qtr4	10	Oct
PPO/HMO INS PLANS	Managed Care	2019-01-18	ORTHO CLINIC ACC	M17.11	OA	PHYSICAL THERAPY ACC	PT/OT/ST	Include	Internal	Routine	*Unspecified	Care and Tx Recommendations	*Unspecified	*Unspecified	Closed	Expired-Auto Closed	0	0	0	1	0	1	1	1	January	2019	Qtr1	1	Jan
PPO/HMO INS PLANS	Managed Care	2018-01-23	FAMILY GENERAL PRACTICE ACC	M17.11	OA	PHYSICAL THERAPY ACC	PT/OT/ST	Include	Internal	Routine	*Unspecified	Care and Tx Recommendations	*Unspecified	*Unspecified	Closed	Expired-Auto Closed	0	0	0	1	0	1	1	1	January	2018	Qtr1	1	Jan
PPO/HMO INS PLANS	Managed Care	2019-07-10	MIDTOWN SPECIALTY	M16.11	OA	PHYSICAL THERAPY ACC	PT/OT/ST	Include	Internal	Routine	*Unspecified	Care and Tx Recommendations	*Unspecified	*Unspecified	Closed	Expired-Auto Closed	0	0	0	1	0	1	1	1	July	2019	Qtr3	7	Jul
PPO/HMO INS PLANS	Managed Care	2019-03-22	ELK FAMILY PRACTICE	M17.0	OA	PHYSICAL THERAPY ACC	PT/OT/ST	Include	Internal	Routine	*Unspecified	Care and Tx Recommendations	*Unspecified	*Unspecified	Closed	Expired-Auto Closed	0	0	0	1	0	1	1	1	March	2019	Qtr1	3	Mar
PPO/HMO INS PLANS	Managed Care	2019-10-16	RNC FAM PRAC/INT MED	M16.11	OA	PHYSICAL THERAPY ACC	PT/OT/ST	Include	Internal	Routine	*Unspecified	Care and Tx Recommendations	*Unspecified	*Unspecified	Closed	Expired-Auto Closed	0	0	0	1	0	1	1	1	October	2019	Qtr4	10	Oct
PPO/HMO INS PLANS	Managed Care	2018-06-21	ORTHO CLINIC ACC	M16.11	OA	PHYSICAL THERAPY ACC	PT/OT/ST	Include	Internal	Routine	*Unspecified	Care and Tx Recommendations	*Unspecified	*Unspecified	Closed	Expired-Auto Closed	0	0	0	1	0	1	1	1	June	2018	Qtr2	6	Jun
PPO/HMO INS PLANS	Managed Care	2019-02-20	PAIN CLINIC ACC	M16.12	OA	PHYSICAL THERAPY ACC	PT/OT/ST	Include	Internal	Routine	*Unspecified	Care and Tx Recommendations	*Unspecified	*Unspecified	Closed	Expired-Auto Closed	0	0	0	1	0	1	0	0	February	2019	Qtr1	2	Feb
PPO/HMO INS PLANS	Managed Care	2019-05-08	MIDTOWN SPECIALTY	M16.11	OA	PHYSICAL THERAPY ACC	PT/OT/ST	Include	Internal	Routine	*Unspecified	Care and Tx Recommendations	*Unspecified	*Unspecified	Closed	Expired-Auto Closed	0	0	0	1	0	1	0	0	May	2019	Qtr2	5	May
PPO/HMO INS PLANS	Managed Care	2019-12-12	GENERAL MEDICINE, SUITE A	M17.11	OA	PHYSICAL THERAPY ACC	PT/OT/ST	Include	Internal	Routine	*Unspecified	Care and Tx Recommendations	*Unspecified	*Unspecified	Closed	Expired-Auto Closed	0	0	0	1	0	1	0	0	December	2019	Qtr4	12	Dec
PPO/HMO INS PLANS	Managed Care	2018-02-13	NATOMAS FAMILY PRACTICE	M17.10	OA	PHYSICAL THERAPY ACC	PT/OT/ST	Include	Internal	Routine	*Unspecified	Care and Tx Recommendations	*Unspecified	*Unspecified	Closed	Expired-Auto Closed	0	0	0	1	0	1	0	0	February	2018	Qtr1	2	Feb
[truncated: 4,077 more rows]

## Sheet: Referring From Dept To Dept
Count of ReferredMrn	Column Labels
Row Labels	Ancillary Services	Consultation and Visits	PT/OT/ST	Grand Total
ORTHO CLINIC ACC		5	828	833
SPORTS MEDICINE / ORTHOPAEDICS		5	475	480
SPORTS MEDICINE / PM&R	1	2	371	374
MIDTOWN SPECIALTY	1		366	367
[truncated: 85 more rows]

## Sheet: Summary Charts
ReferredToDepartment	All																					CI
[truncated: 84 more rows]
